# Supplementary material for: A comparative genomics approach to identifying the plasticity transcriptome
Source: BMC Neurosci. 2007 Mar 13;8:20. doi: 10.1186/1471-2202-8-20 (PMC1831778; doi:10.1186/1471-2202-8-20)
Supplement: Additional File 1 — Table of all identified CREB and zif268 target genes in mouse. The file includes all mouse genes that were searched indicating the number of identified CREB or zif268 target sites in each gene. Also noted is the score for each site, the mRNA, the gene ID, and a gene description. [file 1471-2202-8-20-S1.txt]

Table S1. Mouse Genome Hits
	Number of hits		Scores
mRNA	CREB	zif268	CREB	zif268	Symbol	GeneID	Name
BC061226	0	0	-6.000370959	-8.474757759	LOC241041	241041	-
AK029494	0	0	-3.823711459	-14.85678121	Senp14	408191	-
AK041301	0	0	-5.124440678	-15.0950377	LOC433294	433294	-
NM_172504	0	0	-1.197786827	-11.59724223	4930509O22	212225	-
BC075692	0	0	-5.532098647	-6.053656411	6530404F10Rik	51960	-
AK081719	0	0	-3.873897216	-5.672788023	LOC433315	433315	-
NM_001004173	0	0	-1.954515676	-0.083569347	Sgpp2	433323	-
NM_001007586	0	0	-4.231369428	-9.716282042	LOC433332	433332	-
BC056923	0	0	-3.823711459	-4.183717277	4832406C22	227358	-
BC056356	0	0	-8.320153446	-12.0370079	LOC381508	381508	-
AK015277	0	0	-5.074254921	-9.031908538	LOC381294	381294	-
NM_001029977	0	0	-3.873897216	-8.535479197	LOC214403	214403	-
M29007	0	0	-5.481912889	-7.899327393	Cfhrb_4/2	545366	-
AK052713	0	1	-1.502120092	0.544262053	LOC545370	545370	-
NM_001008426	0	0	-8.774694639	-4.651449381	LOC433365	433365	-
NM_177838	0	0	-6.000370959	-2.52954039	A230106N23	329274	-
AK146137	0	0	-1.909441333	-15.9626444	Fmo12	226604	-
NM_172844	0	0	-7.606241024	-12.37582451	4831428F09	240894	-
NM_177723	0	0	-5.288379726	-0.726877977	A030011M19	240916	-
BC064106	1	0	2.996467504	-13.35168105	A030011M19	240916	-
BC054781	0	0	-5.644043057	-7.006037507	LOC545389	545389	-
NM_177757	0	0	-4.231369428	-8.825436293	4832420M10	269152	-
NM_199472	0	0	-5.124440678	-1.774251882	MGC68323	277333	-
AK132754	0	0	-7.65568807	-4.224795425	LOC433386	433386	-
AK136660	0	0	-8.269967689	-8.199014469	LOC215728	215728	-
NM_172547	0	0	-6.3026168	-12.06009845	9130014G24	215772	-
NM_177706	0	0	-1.501783364	-9.624166112	4.93E+23	237300	-
NM_172786	0	0	-5.124440678	-11.79972475	E230031K19	237313	-
NM_001004162	0	0	-5.481912889	-6.451370301	LOC432436	432436	-
NM_001024910	0	0	-5.288716454	-8.669827707	10-Sep	103080	-
NM_198635	0	0	-3.873897216	-11.80078559	LOC333669	333669	-
AK079449	0	0	-6.123545619	-10.93806958	LOC544710	544710	-
NM_015779	0	0	-2.752326826	-11.48743375	NE	50701	-
BC072620	0	0	-5.532098647	-7.229616286	LOC237403	237403	-
NM_001004164	0	0	-1.501783364	-8.316337364	MGC79224	432486	-
NM_174999	0	0	-1.501783364	-14.64733578	E130012K09	215472	-
NM_177707	0	0	-6.252431043	-6.235461913	9.83E+24	237611	-
NM_001029937	0	0	-3.107990157	-15.48814447	Sec14l3	380683	-
NM_177799	0	0	-3.930502948	-12.73703926	RP23-280J3.2	327860	-
NM_001013815	0	0	-7.660493578	-7.761670158	LOC434448	434448	-
AK036546	0	0	-7.524151177	-12.15224077	9830132L24	192911	-
NM_172792	0	0	-4.231369428	-10.01680827	4932414J04	237694	-
BC072605	0	0	-7.198583056	-8.115235781	MGC99845	574403	-
NM_001013783	0	0	-5.948039594	-2.503401264	LOC432552	432552	-
AK144287	0	0	-3.823711459	-7.108605723	LOC432555	432555	-
NM_203509	0	0	-1.857446695	-3.350773679	NP_TR6JSE50FPA	272723	-
AK076795	0	1	-8.779806052	1.915567172	LOC432561	432561	-
AK138818	0	0	-5.022260283	-6.355048722	LOC327957	327957	-
BC096608	0	0	-4.281555185	-10.65698657	C730049P21	327988	-
NM_001025564	0	0	-3.873897216	-11.29447328	LOC217066	217066	-
NM_001007584	0	0	-4.281555185	-2.889062368	RP23-290B5.6	432589	-
AK086744	0	0	-3.873897216	-2.720042664	LOC544809	544809	-
AK138519	0	0	-6.3026168	-2.386050617	LOC544810	544810	-
BC099560	0	0	-5.481912889	-14.53553117	LOC432597	432597	-
NM_001013823	0	0	-3.823711459	-14.6531792	LOC435285	435285	-
AK017437	0	0	-7.524151177	-21.54045056	LOC432600	432600	-
NM_001025244	0	0	-5.124440678	-12.72180791	LOC432602	432602	-
NM_177790	0	0	-7.660493578	-8.706191672	A930006D11	278304	-
NM_172801	0	0	-7.610307821	-8.673539781	Otop2	237987	-
NM_172948	0	0	-2.700332188	-2.503401264	GnT-IX	268510	-
AK049266	0	0	-5.948039594	-8.321394015	GnT-IX	268510	-
NM_001004166	0	0	-6.35603429	-6.763989993	LOC432615	432615	-
NM_001001333	0	0	-4.281555185	-13.6078758	MGC78289	238023	-
NM_001004167	0	0	-8.779806052	-9.033680515	LOC432637	432637	-
AK031311	0	0	-8.779806052	-7.761250735	LOC432637	432637	-
BC056356	0	0	-3.823711459	-2.949783806	LOC381508	381508	-
BC085248	0	0	-5.074254921	-6.260102599	LOC432649	432649	-
AK139752	0	0	-7.250914421	-4.632492066	LOC544881	544881	-
AK146341	0	0	-8.320153446	-1.01058575	LOC435337	435337	-
NM_201518	0	0	-3.873897216	-4.951086927	Flrt2	399558	-
NM_001024704	0	0	-2.752326826	-12.41817788	MGC107533	266459	-
NM_001004168	0	0	-3.823711459	-9.144595262	LOC432723	432723	-
AK046516	0	0	-1.501783364	-11.67101741	B330003H21	328186	-
X00697	0	0	-5.202223082	-14.52605457	Tcrg	434531	-
AK042135	0	0	-7.658235662	-5.098938191	LOC193453	193453	-
NM_001013787	0	0	-6.408028928	-10.85207275	LOC432736	432736	-
AK136270	0	0	-8.320153446	-15.39834868	LOC238568	238568	-
NM_177808	0	0	-1.909441333	-2.52954039	A030008J09	328231	-
NM_177809	0	0	-3.878508311	-3.712694049	E230025K15	328258	-
NM_177810	0	0	-7.374089081	-6.344646715	A030007L22	328264	-
NM_001013608	0	0	-1.501783364	-13.54030749	Sr278	432766	-
NM_001015506	0	0	-3.873897216	-17.68297822	Rslcan24	328280	-
AK141947	0	1	-7.741844714	1.698925773	A530089L17	328309	-
NM_177713	0	0	-1.449788726	-14.04765586	9830130M13	238875	-
NM_001013760	0	0	-3.873897216	-6.979898381	LOC238829	238829	-
AK049619	0	0	-5.411891113	-6.344646715	LOC545007	545007	-
NM_001024712	0	0	-2.72503383	-6.948532654	LOC544988	544988	-
NM_001024712	0	1	-7.606241024	1.793867559	LOC544988	544988	-
NM_001024712	0	1	-7.610307821	1.793867559	LOC544988	544988	-
AK049619	0	1	-7.606241024	1.793867559	LOC545007	545007	-
NM_177813	0	0	-2.752326826	-5.261937101	C630025C03	328354	-
NM_001024706	0	0	-5.074254921	-16.88335988	LOC432825	432825	-
AK075665	0	0	-8.320153446	-8.115235781	LOC435391	435391	-
NM_177815	0	0	-1.449788726	-3.986221235	D930025H04	328370	-
AK041522	0	0	-5.074254921	-2.917685066	A630019B22	328388	-
NM_001013816	0	0	-3.873897216	-12.75117294	LOC434459	434459	-
NM_194347	0	0	-1.501783364	-11.59650922	AY358078	278676	-
BC038136	1	0	2.996467504	-10.55027501	LOC236118	236118	-
NM_001024714	0	0	-7.198583056	-12.36272477	LOC545055	545055	-
NM_001004158	0	0	-4.231369428	-13.33488289	LOC380907	380907	-
AK136677	0	0	-9.572505788	-14.68678109	LOC432867	432867	-
BC094561	0	0	-1.857446695	-6.731891254	A030013D21	219148	-
AK079469	0	0	-6.452766544	-3.483803515	A030013D21	219148	-
AY139114	0	0	-2.752326826	-10.48718896	Tsg-5	574529	-
BC099499	0	0	-3.873897216	-6.206297184	MGC117751	223262	-
NM_177817	0	0	-3.823711459	-0.931451967	6530402A20	328479	-
AK044431	0	0	-4.231369428	-17.49650324	A930012M17	268777	-
BC058969	0	0	-3.159984795	-11.20291506	LOC436177	436177	-
NM_177597	0	0	-5.32573447	-8.06334314	9630025C22	211147	-
AK085085	0	0	-3.823711459	-3.715266342	D430034N21	328516	-
NM_173422	0	0	-5.202223082	-20.64109516	LOC239447	239447	-
NM_177819	0	0	-5.532098647	-6.416898205	A830008O07	328547	-
BC087965	0	0	-4.231369428	-14.93965977	LOC105892	105892	-
NM_198119	0	0	-3.823711459	-2.994692659	6430402H13Rik	378937	-
BC020489	0	0	-3.873897216	-5.789812384	LOC223672	223672	-
NM_183141	0	1	-7.660493578	1.206552982	6.33E+19	207393	-
NM_001013362	0	0	-5.236385088	-4.246647561	Npcd	504193	-
AK079344	0	1	-8.372148084	2.450805227	MGC27770	213956	-
NM_001001884	0	0	-3.823711459	-7.886554974	LOC380969	380969	-
AB110950	0	0	-3.873897216	-2.52954039	LOC554292	554292	-
NM_001002900	0	0	-8.269967689	-12.69366809	HIG1-4	380975	-
NM_001003668	0	0	-8.376759178	-4.290546428	Krt2-25	406219	-
NM_001004170	0	0	-6.000034232	-7.60603402	MGC54654	432987	-
NM_212485	0	0	-7.65857239	-11.48241264	Kb36	223915	-
NM_001004171	0	0	-3.159984795	-12.42660432	LOC432988	432988	-
AK030194	0	0	-5.894958832	-14.90756103	LOC436332	436332	-
BC068110	0	0	-7.610307821	-3.233973806	LOC383103	383103	-
NM_198629	0	0	-5.074254921	-10.15615517	LOC328644	328644	-
BC085092	0	1	-7.969437937	1.915567172	A430031N04	239796	-
NM_172934	0	0	-3.873897216	-0.931451967	4632417D23	245843	-
BC002163	0	0	-7.250577693	-12.95825067	Ndufs5	595136	-
NM_001024622	0	0	-1.625294751	-6.260102599	Pcnp	328694	-
AK045713	0	0	-3.823711459	-4.50500177	LOC245305	245305	-
NM_147155	0	0	-7.969101209	-4.0045494	Tagap	380608	-
NM_001029892	0	0	-3.823711459	-11.09174691	MGC107415	383216	-
NM_177822	0	0	-3.873897216	-10.95963869	4732467B22	328783	-
NM_001002842	0	0	-3.823711459	-11.10978154	Pram1	378460	-
AK157199	0	0	-2.03295272	-14.48469357	Iebeta2	381091	-
NM_177825	0	0	-5.481912889	-2.255394137	A130033B22	328839	-
NM_173449	0	0	-2.700332188	-14.26025802	4921523A10Rik	110332	-
AK043736	0	0	-3.823711459	-5.102413277	LOC433157	433157	-
NM_175276	0	0	-6.252431043	-4.133055662	FHOS2	225288	-
BC060607	1	0	2.996467504	-7.035080252	FHOS2	225288	-
AK028032	0	0	-8.321962326	-11.39364022	LOC433180	433180	-
NM_001025388	0	0	-3.873897216	-11.44917711	LOC433182	433182	-
AK149583	0	0	-4.231369428	-12.96731666	LOC240327	240327	-
NM_172832	0	0	-7.524151177	-11.04725438	C630049M13	240334	-
NM_201362	1	0	1.745924042	-2.204614326	MGC54896	381175	-
NM_177831	0	0	-1.954515676	-8.007756905	6.33E+19	328993	-
BC066996	0	0	-3.873897216	-8.888283676	LOC545276	545276	-
AK087817	0	0	-2.72503383	-6.705752129	LOC114601	114601	-
NM_053252	0	0	-8.01796579	-7.54115551	LOC114601	114601	-
AK034683	0	0	-7.660493578	-8.644663998	LOC381240	381240	-
AK052719	0	0	-5.074254921	-11.73787511	LOC434674	434674	-
NM_001024719	0	0	-4.231369428	-7.60603402	LOC545288	545288	-
NM_206537	0	0	-1.501783364	-19.16144758	Cyp2c54	404195	-
NM_177605	0	0	-2.752326826	-1.082316309	9130207N01	212684	-
NM_177833	0	0	-3.823711459	-9.031908538	C230050L11	329070	-
M29007	0	0	-5.481912889	-7.899327393	Cfhrb_4/2	545366	-
NM_026624	0	0	-2.752326826	-7.857516233	4931415M17	68222	-
NM_172267	0	0	-7.660493578	-6.502883125	Phyhd1	227696	-
NM_183424	0	0	-5.532098647	-3.945007483	P518	227717	-
NM_177842	0	1	-5.894958832	0.360719368	C130021I20	329385	-
NM_181547	0	0	-1.197786827	-9.499640642	LOC329416	329416	-
AK041121	0	0	-1.909441333	-9.294694338	LOC545428	545428	-
NM_177843	0	0	-3.823711459	-15.39834868	A830093M07	329436	-
NM_001005342	0	0	-2.72503383	-2.793936489	Ypel4	241525	-
AK145372	0	0	-2.752326826	-11.40964358	LOC241593	241593	-
NM_177600	0	0	-3.107990157	-10.40642322	4931417A20	211936	-
NM_001025371	0	0	-5.644043057	-5.124311889	LOC574418	574418	-
NM_001013829	0	0	-1.909441333	-2.421255725	LOC435684	435684	-
BC076574	0	0	-3.823711459	-11.99363673	LOC433479	433479	-
NM_001033778	0	0	-3.159984795	-6.296901334	LOC433481	433481	-
AK131731	0	0	-6.355697563	-13.04382036	LOC545475	545475	-
NM_177849	0	0	-8.372484811	-9.178516583	A630008I04	329541	-
NM_001025574	0	0	-3.771716821	-21.15624046	LOC433492	433492	-
NM_177657	0	0	-5.074254921	-6.416898205	D630003M21	228846	-
NM_001007581	0	0	-5.124440678	-7.886554974	MGC102419	381406	-
BC066135	0	0	-5.124440678	-6.853590867	4732416F18	271887	-
NM_183181	0	0	-6.4076922	-6.787598509	1700095H12	241850	-
NM_177853	1	0	1.745924042	-16.54689515	A930011G24	329626	-
NM_198657	0	0	-2.752326826	-6.816784905	LOC381438	381438	-
NM_177854	0	0	-7.574336934	-6.705752129	6030405A18	329641	-
NM_177856	0	0	-5.205791814	-10.00099309	E130311K13	329659	-
NM_019918	0	0	-4.281555185	-9.271085823	V2R2	56544	-
NM_177585	0	0	-4.231369428	-9.069441117	D230050A05	208426	-
NM_172530	0	0	-5.894958832	-6.702726526	9430022A14	214547	-
AK036878	0	0	-8.322299054	-13.88769666	LOC433620	433620	-
AK142329	0	0	-7.524151177	-14.01610708	LOC433632	433632	-
NM_177729	0	0	-5.022260283	-7.458065161	4930477M19	242126	-
NM_001024724	0	0	-8.320153446	-8.286681268	LOC545558	545558	-
AK044520	0	0	-1.501783364	-17.48066526	LOC433634	433634	-
AK080971	0	0	-6.3026168	-12.14608337	LOC433640	433640	-
NM_177665	0	0	-3.823711459	-13.54829011	9230109N16	229862	-
NM_177860	0	0	-4.276443771	-3.96964817	D830013H12	329763	-
AK132813	0	0	-1.857446695	-7.795172056	LOC381483	381483	-
U15647	0	0	-7.658235662	-16.92987447	LOC277923	277923	-
NM_173746	0	0	-6.408028928	-7.228441615	C130086A10	208820	-
AK134944	0	0	-3.823711459	-5.698927148	LOC212390	212390	-
NM_001012323	0	0	-3.873897216	-9.041344681	MGC107671	381530	-
NM_001009550	0	0	-3.159984795	-6.206297184	bM64F17.1	381531	-
NM_001013393	0	0	-3.823711459	-6.790007136	LOC433719	433719	-
BC099608	0	0	-4.281555185	-8.115235781	LOC435793	435793	-
BC042786	0	0	-8.774694639	-11.59141616	A430070M19	329919	-
NM_177865	0	0	-5.202223082	-12.44388163	A430070M19	329919	-
NM_177406	0	0	-6.4076922	-2.949050794	MGC25972	277753	-
AK136549	0	1	-8.321962326	0.589727498	LOC545677	545677	-
NM_001030274	0	0	-5.948039594	-5.682996726	Ndufs5	595136	-
NM_183163	0	0	-3.823711459	-2.420522713	9130416B15	230726	-
AK077438	0	0	-7.660493578	-9.271085823	LOC230757	230757	-
NM_001013756	0	0	-8.320153446	-14.81261924	Tfcp2l4	230824	-
AK033797	0	0	-3.52284498	-3.575128643	9230110J10	329958	-
AK132881	0	0	-5.532098647	-11.28462254	LOC435811	435811	-
NM_177867	0	0	-4.231369428	-6.451370301	4933414G08	329972	-
AK049864	0	0	-5.236385088	-6.101412879	C630004L07	329973	-
BC099534	0	0	-8.372148084	-9.582686318	MGC118150	545693	-
BC099534	0	0	-6.000034232	-14.96579889	MGC118150	545693	-
BC099534	0	0	-6.000034232	-14.96579889	MGC118150	545693	-
NM_001007077	0	0	-8.372148084	-11.10978154	MGC91194	194227	-
NM_001005371	0	0	-1.501783364	-11.01203195	MGC91195	381569	-
BC096438	0	0	-1.909441333	-6.039856574	E330017N17	194225	-
BC085112	0	0	-8.320153446	-12.4004652	LOC433804	433804	-
NM_198619	0	0	-3.930502948	-7.390125632	MGC67181	242747	-
NM_172135	1	0	2.996467504	-9.332327311	MTERF	208595	-
AK032603	0	0	-5.074254921	-12.59246591	6430702L12	330043	-
NM_198666	0	0	-3.823711459	-8.30933078	MGC58177	381714	-
NM_001007590	0	0	-8.320153446	-3.945007483	LOC433886	433886	-
AK051685	0	0	-3.823711459	-9.457382079	D130065D13	330086	-
AK084047	0	0	-5.481912889	-7.069001573	LOC545758	545758	-
NM_173403	0	0	-7.524151177	-6.733788758	E130304D01	231290	-
NM_172715	0	0	-1.502120092	-2.534337509	4933408F15	231510	-
NM_177874	0	0	-4.281555185	-5.456146623	F830003B07	330157	-
AK014709	0	0	-2.700332188	-7.614329101	Sppl3	74585	-
BC078437	0	0	-7.610307821	-6.451370301	Sppl3	74585	-
NM_177759	0	0	-7.660493578	-6.979898381	C130098D09	269693	-
NM_183307	0	0	-1.954515676	-3.592821192	4921511C16	330188	-
NM_177582	0	0	-3.025900309	-0.268456028	B930074I24	208104	-
AJ245454	0	0	-1.501783364	-8.115235781	LOC545814	545814	-
AJ245454	0	0	-1.501783364	-8.115235781	LOC545814	545814	-
BC053401	0	0	-5.948039594	-11.67101741	MGC60818	433956	-
NM_172725	0	0	-5.124440678	-11.59650922	KIAA0415	231855	-
BC067004	0	1	-4.281555185	2.651173798	C130036G08	243339	-
NM_177689	0	0	-6.3026168	-3.95234317	B930018B01	232599	-
NM_001024698	0	0	-7.969101209	-9.271085823	MGC107514	232680	-
NM_001004182	0	0	-3.159984795	-6.638846972	LOC434008	434008	-
NM_175020	0	0	-4.231369428	-11.44917711	1700020H15	232717	-
NM_183309	0	0	-7.610307821	-6.855880122	A630038D02	330305	-
NM_001029987	0	0	-8.377095906	-8.539071922	Doxl2	243376	-
BC080787	0	0	-9.70047395	-11.6650855	LOC243469	243469	-
BC082285	0	0	-2.752326826	-7.031964172	MGC103270	434046	-
NM_177579	0	0	-5.074254921	-11.98296989	0610005I04	207157	-
NM_177885	0	0	-6.531203588	-8.007756905	C630010N09	330403	-
NM_001013775	0	0	-7.524151177	-14.47917716	LOC381806	381806	-
NM_001005860	0	0	-5.202223082	-2.313632002	Dcir2	474145	-
NM_173864	0	0	-3.823711459	-7.390125632	C1sb	317677	-
NM_177687	0	0	-8.372484811	-6.731891254	B230205M03	232430	-
NM_177688	0	0	-5.236385088	-3.897001197	E130307C13	232440	-
NM_177787	0	0	-8.320153446	-10.19167933	9.83E+11	277898	-
AK079835	0	0	-1.449788726	-8.115235781	A430079E08	232537	-
BC094341	0	0	-4.231369428	-12.22264486	LOC232875	232875	-
NM_177593	0	0	-6.4076922	-7.566180787	MGC48079	210155	-
AK142847	0	0	-9.52051115	-6.042429029	LOC434147	434147	-
BC089491	0	0	-5.074254921	-7.292034535	Selv	280621	-
NM_001024673	0	1	-7.223284698	0.532222645	Ifnl2	330496	-
NM_145580	0	0	-3.646356367	-4.160915871	MGC30332	101883	-
AK029937	0	0	-3.823711459	-14.60891299	LOC434171	434171	-
AK030037	0	0	-3.823711459	-10.10159988	LOC545952	545952	-
AK133295	0	0	-3.823711459	-13.43239713	LOC434172	434172	-
NM_177764	0	0	-3.930502948	-12.54560297	D430014M15	269902	-
NM_001008427	0	0	-5.844773074	-5.88807274	LOC434179	434179	-
AK136397	0	0	-7.65568807	-7.551938221	LOC545963	545963	-
NM_001013781	0	0	-1.501783364	-10.3004453	LOC384639	384639	-
NM_172902	0	0	-7.524151177	-15.00250715	D430020F16	244071	-
NM_001004184	0	0	-8.677625658	-11.25331403	MGC74379	434203	-
NM_177895	0	0	-4.231369428	-13.42982468	A530021J07	330578	-
X16670	0	0	-8.320153446	-13.91423485	LOC280487	280487	-
AK037770	0	1	-7.250577693	0.035060292	LOC434213	434213	-
NM_177696	0	0	-8.376759178	-8.331877181	4921513O04	233537	-
NM_183313	0	0	-5.074254921	-10.83897301	D930018N13	330602	-
NM_001001318	0	0	-8.269967689	-13.33488289	LOC209380	209380	-
NM_001018010	0	0	-3.930502948	-11.96431078	LOC434225	434225	-
AY053456	0	0	-8.372148084	-19.78738164	LOC270589	270589	-
NM_001004186	0	0	-3.873897216	-5.619812256	LOC434228	434228	-
NM_207203	0	0	-7.223284698	-6.286241725	LOC73072	73072	-
BC066076	0	1	-7.969101209	0.251701692	LOC434280	434280	-
NM_001007591	0	0	-3.823711459	-3.575919444	LOC434285	434285	-
NM_001025351	0	0	-5.532098647	-2.52954039	Defb50	574081	-
AK136644	0	0	-3.873897216	-14.88841057	Defb52	574083	-
NM_001007582	0	0	-4.231369428	-7.827270795	LOC382000	382000	-
NM_001013609	0	0	-1.501783364	-7.899327393	LOC541463	541463	-
AK133113	0	0	-7.524151177	-11.81315062	LOC384806	384806	-
NM_001001184	0	0	-4.281555185	-11.03241491	MGC86034	408022	-
NM_207259	0	0	-8.45349922	-7.60031659	LOC330776	330776	-
NM_001004189	0	0	-2.752326826	-7.888452478	LOC434320	434320	-
AK129029	0	0	-1.501783364	-5.789812384	9330175B10Rik	378466	-
NM_173014	0	0	-3.873897216	-8.76899282	A330042H22	270084	-
BC089371	0	0	-8.377095906	-12.22337787	LOC244595	244595	-
NM_177903	0	0	-7.223284698	-10.6018047	A630085K21	330828	-
NM_172914	0	0	-5.124440678	-2.867711043	4933409I22	244608	-
X16670	1	0	2.996467504	-13.91423485	LOC280487	280487	-
NM_144511	0	0	-6.452766544	-11.88836382	LOC13909	13909	-
AK129448	0	0	-8.779806052	-6.889801443	5930431H10	244690	-
NM_173433	0	0	-3.878508311	-6.763989993	4932416A15	244694	-
AK136744	0	0	-6.000034232	-14.49861975	LOC434396	434396	-
NM_177701	0	0	-7.610307821	-11.75987152	A430041E03	235327	-
AK052055	0	0	-6.355697563	-3.267837338	D230040E23	330981	-
NM_205844	0	0	-4.231369428	-12.76650158	Gral	404194	-
AK085082	0	0	-5.532098647	-7.514651103	LOC546150	546150	-
AK135855	0	0	-3.873897216	-8.754980309	LOC546157	546157	-
AK137306	0	0	-5.532098647	-2.733142406	LOC382098	382098	-
NM_001013814	0	0	-3.823711459	-12.22454236	Amt	434437	-
NM_001004192	0	0	-5.288379726	-12.30625642	LOC434439	434439	-
NM_177598	0	0	-1.501783364	-12.31758665	E330017E16	211305	-
NM_001013776	0	0	-8.068151547	-10.33436662	LOC382106	382106	-
NM_153172	0	0	-3.873897216	-14.1719544	LOC260408	260408	-
BC019882	0	0	-6.452766544	-2.191514584	MGC29978	235674	-
AK076698	0	0	-4.281555185	-5.88807274	LOC546166	546166	-
NM_177589	0	0	-5.202223082	-9.144595262	A730098P15	209012	-
AK158659	1	0	2.996467504	-7.150948348	LOC434446	434446	-
BC086454	0	0	-7.606241024	-5.392398689	LOC245128	245128	-
NM_001008551	0	0	-5.532098647	-15.15630116	MGC103372	434632	-
AK030037	0	0	-3.823711459	-10.10159988	LOC545952	545952	-
NM_001008551	0	0	-5.532098647	-15.15630116	MGC103372	434632	-
BC049545	0	0	-6.452766544	-4.906638319	LOC547160	547160	-
BC049545	0	0	-6.452766544	-4.906638319	LOC547160	547160	-
BC049545	0	0	-6.452766544	-4.906638319	LOC547160	547160	-
AK133120	0	0	-1.502120092	-9.07878595	LOC434756	434756	-
BC094343	0	0	-7.223284698	-3.165692193	MGC106740	574404	-
BC094343	0	0	-7.223284698	-3.165692193	MGC106740	574404	-
BC064787	0	0	-4.281555185	-8.436870821	MGC76689	574437	-
NM_001013760	0	0	-3.873897216	-6.979898381	LOC238829	238829	-
AK147435	0	0	-6.452766544	-11.29447328	B930075F07	331484	-
AK034060	0	0	-8.727811415	-13.99526259	9330152L17	331513	-
NM_207241	0	0	-3.823711459	-13.76552145	MGC58426	237009	-
NM_183320	0	0	-7.524151177	-12.72503381	4930481M05	331529	-
NM_183320	0	0	-7.524151177	-12.72503381	4930481M05	331529	-
AK133950	1	0	0.567747919	-9.735551153	MGC38735	494468	-
NM_212457	0	0	-1.857446695	-6.622815788	Bex4	406217	-
NM_177748	0	0	-7.198583056	-12.14608337	Kirl2	245615	-
NM_001029978	0	0	-7.17129006	-6.610810342	LOC594844	594844	-
NM_177921	0	1	-9.786630593	0.760903453	E230019M04	331537	-
NM_177750	0	0	-5.124440678	-8.669314822	B930041G04	245643	-
NM_001005370	0	0	-5.124440678	-7.514651103	Spin2	278240	-
NM_178935	0	0	-3.873897216	-10.01680827	Fiat	353170	-
BC100414	0	0	-3.873897216	-8.920797035	MGC107098	434935	-
BC100413	0	0	-3.873897216	-15.62808982	LOC382133	382133	-
BC100413	0	0	-3.873897216	-15.62808982	LOC382133	382133	-
BC100464	0	0	-9.570696908	-8.305738055	LOC380994	380994	-
BC100414	0	0	-3.873897216	-8.920797035	MGC107098	434935	-
BC100413	0	0	-3.873897216	-15.62808982	LOC382133	382133	-
BC100414	0	0	-3.873897216	-8.920797035	MGC107098	434935	-
BC100464	0	0	-9.570696908	-8.305738055	LOC380994	380994	-
BC100464	0	0	-9.570696908	-8.305738055	LOC380994	380994	-
BC100414	0	0	-3.873897216	-8.920797035	MGC107098	434935	-
M38248	0	0	-3.823711459	-13.55512892	LOC435023	435023	-
NM_001017393	0	0	-3.873897216	-8.920797035	MGC107098	434935	-
BC100464	0	0	-9.570696908	-8.305738055	LOC380994	380994	-
BC100413	0	0	-3.873897216	-15.62808982	LOC382133	382133	-
NM_001025241	0	0	-3.873897216	-8.920797035	LOC434960	434960	-
BC100464	0	0	-5.613449783	-8.305738055	LOC380994	380994	-
BC100464	0	0	-9.570696908	-8.305738055	LOC380994	380994	-
BC100413	0	0	-3.873897216	-15.62808982	LOC382133	382133	-
BC100413	0	0	-3.873897216	-16.77753379	LOC382133	382133	-
NM_001017393	0	0	-3.873897216	-8.920797035	MGC107098	434935	-
BC100464	0	0	-9.570696908	-8.305738055	LOC380994	380994	-
BC100464	0	0	-9.570696908	-8.305738055	LOC380994	380994	-
BC100464	0	0	-9.570696908	-8.305738055	LOC380994	380994	-
BC100464	0	0	-9.570696908	-7.820562615	LOC380994	380994	-
BC089467	0	0	-3.873897216	-15.62808982	LOC382133	382133	-
BC100414	0	0	-3.873897216	-8.920797035	MGC107098	434935	-
BC100464	0	0	-9.570696908	-8.305738055	LOC380994	380994	-
NM_001017393	0	0	-3.873897216	-8.920797035	MGC107098	434935	-
BC100414	0	0	-3.873897216	-15.62808982	MGC107098	434935	-
BC100464	0	0	-9.570696908	-8.305738055	LOC380994	380994	-
BC100464	0	0	-9.570696908	-8.305738055	LOC380994	380994	-
NM_207162	0	0	-3.873897216	-15.62808982	LOC382133	382133	-
NM_001017393	0	0	-3.873897216	-8.920797035	MGC107098	434935	-
BC100464	0	0	-9.570696908	-8.305738055	LOC380994	380994	-
BC100464	0	0	-9.570696908	-8.305738055	LOC380994	380994	-
BC100464	0	0	-9.570696908	-8.305738055	LOC380994	380994	-
BC100414	0	0	-3.873897216	-8.920797035	MGC107098	434935	-
BC100413	0	0	-3.873897216	-15.62808982	LOC382133	382133	-
BC100464	0	0	-9.570696908	-8.305738055	LOC380994	380994	-
NM_001017393	0	0	-3.873897216	-8.920797035	MGC107098	434935	-
BC089466	0	0	-3.873897216	-15.62808982	LOC382133	382133	-
BC100413	0	0	-3.873897216	-15.62808982	LOC382133	382133	-
NM_207162	0	0	-3.873897216	-15.62808982	LOC382133	382133	-
BC100464	0	0	-9.570696908	-8.305738055	LOC380994	380994	-
BC100413	0	0	-3.873897216	-15.62808982	LOC382133	382133	-
BC100464	0	0	-9.570696908	-8.305738055	LOC380994	380994	-
BC100464	0	0	-9.52051115	-12.84611473	LOC380994	380994	-
BC100464	0	0	-9.570696908	-8.305738055	LOC380994	380994	-
NM_173401	0	0	-3.878508311	-7.092933688	Fbxo44	230903	: F-box protein 44
NM_018862	0	0	-2.752326826	-7.54115551	Agpat1	55979	1-acylglycerol-3-phosphate O-acyltransferase 1 (lysophosphatidic acid acyltransferase, alpha)
NM_026644	0	0	-3.955248352	-3.837550885	Agpat4	68262	1-acylglycerol-3-phosphate O-acyltransferase 1 (lysophosphatidic acid acyltransferase, delta)
NM_026212	0	2	-3.470850342	1.857329308	Agpat2	67512	1-acylglycerol-3-phosphate O-acyltransferase 2 (lysophosphatidic acid acyltransferase, beta)
NM_053014	0	0	-5.948039594	-4.198656299	Agpat3	28169	1-acylglycerol-3-phosphate O-acyltransferase 3
NM_026792	0	0	-6.452766544	-5.924663402	Agpat5	52123	1-acylglycerol-3-phosphate O-acyltransferase 5 (lysophosphatidic acid acyltransferase, epsilon)
NM_018743	0	0	-5.696037695	-6.731891254	Agpat6	102247	1-acylglycerol-3-phosphate O-acyltransferase 6 (lysophosphatidic acid acyltransferase, zeta)
NM_007563	0	0	-5.124440678	-6.286241725	Bpgm	12183	2,3-bisphosphoglycerate mutase
NM_026172	0	0	-1.857446695	-6.039856574	Decr1	67460	2,4-dienoyl CoA reductase 1, mitochondrial
NM_053272	0	0	-1.954515676	-6.200256805	Dhcr24	74754	24-dehydrocholesterol reductase
NM_011933	0	0	-5.074254921	-9.35001986	Decr2	26378	2-4-dienoyl-Coenzyme A reductase 2, peroxisomal
NM_145211	0	0	-3.873897216	-7.670486389	Oas1a	246730	2'-5' oligoadenylate synthetase 1A
NM_033541	0	0	-3.873897216	-7.347699945	Oas1c	114643	2'-5' oligoadenylate synthetase 1C
NM_133893	0	0	-1.501783364	-8.115235781	Oas1d	100535	2'-5' oligoadenylate synthetase 1D
NM_145210	0	0	-8.269967689	-7.583601332	Oas1e	231699	2'-5' oligoadenylate synthetase 1E
NM_145153	0	0	-8.320153446	-0.531058157	Oas1f	243262	2'-5' oligoadenylate synthetase 1F
NM_011852	0	0	-3.873897216	-11.29889335	Oas1g	23960	2'-5' oligoadenylate synthetase 1G
NM_145228	0	0	-3.159984795	-2.52954039	Oas1h	246729	2'-5' oligoadenylate synthetase 1H
AB067535	0	0	-3.823711459	-6.193197443	Oas2	246728	2'-5' oligoadenylate synthetase 2
NM_145226	0	0	-5.124440678	-7.234230247	Oas3	246727	2'-5' oligoadenylate synthetase 3
NM_145209	0	0	-6.3026168	-8.77752671	Oasl1	231655	2'-5' oligoadenylate synthetase-like 1
BC034361	0	0	-5.894958832	-8.981498887	Oasl2	23962	2'-5' oligoadenylate synthetase-like 2
NM_153523	0	0	-1.909441333	-4.198656299	MGI:2675349	236219	2-cell-stage, variable group, member 3
NM_172733	0	0	-7.223284698	-12.01322066	Dera	232449	2-deoxyribose-5-phosphate aldolase homolog (C. elegans)
NM_008254	0	0	-0.790128858	-9.011773345	Hmgcl	15356	3-hydroxy-3-methylglutaryl-Coenzyme A lyase
NM_145942	0	0	-6.123545619	-4.441436825	Hmgcs1	208715	3-hydroxy-3-methylglutaryl-Coenzyme A synthase 1
NM_145942	0	0	-6.123545619	-4.441436825	Hmgcs1	208715	3-hydroxy-3-methylglutaryl-Coenzyme A synthase 1
NM_008256	0	0	-5.124440678	-0.302377349	Hmgcs2	15360	3-hydroxy-3-methylglutaryl-Coenzyme A synthase 2
BC094021	0	0	-2.752326826	-8.286739058	Haao	107766	3-hydroxyanthranilate 3,4-dioxygenase
NM_175177	0	0	-7.574336934	-8.115235781	Bdh	71911	3-hydroxybutyrate dehydrogenase (heart, mitochondrial)
NM_145567	0	0	-3.107990157	-0.147673519	Hibadh	58875	3-hydroxyisobutyrate dehydrogenase
NM_146108	0	0	-3.873897216	-2.935327382	Hibch	227095	3-hydroxyisobutyryl-Coenzyme A hydrolase
NM_173731	0	1	-3.470850342	0.061199418	Hmgcll1	208982	3-hydroxymethyl-3-methylglutaryl-Coenzyme A lyase-like 1
BC008129	0	0	-1.501783364	-2.288250762	Ywhag	22628	3-monooxygenase/tryptophan 5-monooxygenase activation protein, gamma polypeptide
AK146342	0	0	-1.502120092	-13.1002887	Oxct1	67041	3-oxoacid CoA transferase 1
NM_181859	0	0	-3.878508311	-2.191514584	Oxct2b	353371	3-oxoacid CoA transferase 2B
NM_011863	0	1	-3.873897216	1.64142092	Papss1	23971	3'-phosphoadenosine 5'-phosphosulfate synthase 1
NM_011864	0	0	-5.288379726	-10.3004453	Papss2	23972	3'-phosphoadenosine 5'-phosphosulfate synthase 2
NM_016966	0	0	-5.124440678	-0.760799298	Phgdh	236539	3-phosphoglycerate dehydrogenase
AK162677	0	2	-5.124440678	3.164439666	Pdpk1	18607	3-phosphoinositide dependent protein kinase-1
AK160802	0	0	-5.202223082	-7.347699945	Abat	268860	4-aminobutyrate aminotransferase
AK147786	0	0	-7.660493578	-5.996284628	Nipsnap1	18082	4-nitrophenylphosphatase domain and non-neuronal SNAP25-like protein homolog 1 (C. elegans)
NM_008313	0	0	-3.873897216	-1.318927479	Htr4	15562	5 hydroxytryptamine (serotonin) receptor 4
NM_011851	0	0	-8.269967689	-6.36335318	Nt5e	23959	5' nucleotidase, ecto
NM_026829	0	0	-5.532098647	-4.224795425	Mthfs	107885	5, 10-methenyltetrahydrofolate synthetase
AK150159	0	0	-3.823711459	-7.390125632	Mthfr	17769	5,10-methylenetetrahydrofolate reductase
NM_015807	0	0	-5.894958832	-9.854795774	Nt5c	50773	5',3'-nucleotidase, cytosolic
NM_134029	0	0	-7.969437937	-7.886554974	Nt5m	103850	5',3'-nucleotidase, mitochondrial
X91617	0	0	-1.909441333	-7.263537607	Xrn1	24127	5'-3' exoribonuclease 1
AK031247	1	0	2.588809535	-2.67315398	Xrn2	24128	5'-3' exoribonuclease 2
BC039925	0	0	-3.823711459	-4.747484911	Atic	108147	5-aminoimidazole-4-carboxamide ribonucleotide formyltransferase/IMP cyclohydrolase
NM_009734	0	0	-5.644043057	-2.021071641	Azi1	12009	5-azacytidine induced gene 1
AK036102	0	0	-3.873897216	-5.887209162	Azi2	27215	5-azacytidine induced gene 2
AK033149	0	0	-4.281555185	-11.36750109	Azi2	27215	5-azacytidine induced gene 2
NM_008308	0	0	-7.574336934	-2.793936489	Htr1a	15550	5-hydroxytryptamine (serotonin) receptor 1A
NM_010482	0	0	-2.752326826	-2.422061514	Htr1b	15551	5-hydroxytryptamine (serotonin) receptor 1B
NM_008309	0	0	-3.873897216	-3.670128219	Htr1d	15552	5-hydroxytryptamine (serotonin) receptor 1D
NM_008310	0	0	-5.124440678	-10.19654167	Htr1f	15557	5-hydroxytryptamine (serotonin) receptor 1F
NM_172812	0	0	-8.320153446	-1.558343494	Htr2a	15558	5-hydroxytryptamine (serotonin) receptor 2 A
BC023690	0	0	-1.909441333	-6.452103313	Htr2b	15559	5-hydroxytryptamine (serotonin) receptor 2B
NM_008312	0	1	-1.501783364	3.610822207	Htr2c	15560	5-hydroxytryptamine (serotonin) receptor 2C
X72395	0	0	-3.873897216	-6.827451742	Htr3a	15561	5-hydroxytryptamine (serotonin) receptor 3A
NM_020274	1	0	2.588809535	-10.42574954	Htr3b	57014	5-hydroxytryptamine (serotonin) receptor 3B
NM_008314	0	0	-3.930502948	-6.731891254	Htr5a	15563	5-hydroxytryptamine (serotonin) receptor 5A
NM_010483	0	1	-4.231369428	1.793867559	Htr5b	15564	5-hydroxytryptamine (serotonin) receptor 5B
NM_021358	0	0	-1.449788726	-0.931451967	Htr6	15565	5-hydroxytryptamine (serotonin) receptor 6
NM_008315	0	0	-6.3026168	-6.200256805	Htr7	15566	5-hydroxytryptamine (serotonin) receptor 7
NM_172480	0	0	-6.47920895	-5.133372397	Mtrr	210009	5-methyltetrahydrofolate-homocysteine methyltransferase reductase
BC060976	0	0	-3.873897216	-16.68217305	Nt5c1b	70881	5'-nucleotidase, cytosolic IB
NM_029810	0	1	-8.068151547	1.698925773	Nt5c2	76952	5'-nucleotidase, cytosolic II
BC038029	0	0	-6.3026168	-10.04153943	Nt5c3	107569	5'-nucleotidase, cytosolic III
AK011894	0	0	-3.873897216	-3.165692193	Nt5c3	107569	5'-nucleotidase, cytosolic III
BC098476	0	0	-6.3026168	-7.73632325	Nt5c2l1	319638	5'-nucleotidase, cytosolic II-like 1
BC025120	0	0	-7.610307821	-2.759281531	Oplah	75475	5-oxoprolinase (ATP-hydrolysing)
NM_153122	0	0	-1.909441333	-6.005720771	Oplah	75475	5-oxoprolinase (ATP-hydrolysing)
NM_008825	0	1	-1.449788726	4.206021602	Pfkfb2	18640	6-phosphofructo-2-kinase/fructose-2,6-biphosphatase 2
AK029659	0	0	-2.752326826	-6.355048722	Pfkfb2	18640	6-phosphofructo-2-kinase/fructose-2,6-biphosphatase 2
AK154607	0	0	-6.35603429	-4.300478328	Pfkfb3	170768	6-phosphofructo-2-kinase/fructose-2,6-biphosphatase 3
NM_173019	0	0	-3.107990157	-1.966242829	Pfkfb4	270198	6-phosphofructo-2-kinase/fructose-2,6-biphosphatase 4
AK048999	0	0	-7.198583056	-7.509712441	Pfkfb4	270198	6-phosphofructo-2-kinase/fructose-2,6-biphosphatase 4
NM_025396	0	0	-1.502120092	-9.349902264	Pgls	66171	6-phosphogluconolactonase
NM_011220	0	1	-9.570696908	0.7903488	Pts	19286	6-pyruvoyl-tetrahydropterin synthase
NM_010957	0	0	-4.281555185	-0.837243193	Ogg1	18294	8-oxoguanine DNA-glycosylase 1
NM_007399	0	0	-5.894958832	-3.829568261	Adam10	11487	a disintegrin and metallopeptidase domain 10
BC054536	0	0	-2.752326826	-3.239454717	Adam11	11488	a disintegrin and metallopeptidase domain 11
NM_007400	0	0	-7.969437937	-4.030006161	Adam12	11489	a disintegrin and metallopeptidase domain 12 (meltrin alpha)
AK149796	0	0	-8.270304416	-3.886769619	Adam15	11490	a disintegrin and metallopeptidase domain 15 (metargidin)
NM_009615	0	0	-5.20255981	-3.713427061	Adam17	11491	a disintegrin and metallopeptidase domain 17
NM_010084	0	0	-1.909441333	-8.354678586	Adam18	13524	a disintegrin and metallopeptidase domain 18
AK147549	0	0	-3.52284498	-11.98826515	Adam19	11492	a disintegrin and metallopeptidase domain 19 (meltrin beta)
NM_009616	0	0	-8.269967689	-1.39437941	Adam19	11492	a disintegrin and metallopeptidase domain 19 (meltrin beta)
NM_172126	0	2	-6.452766544	0.251701692	Adam1a	280668	a disintegrin and metallopeptidase domain 1a
NM_009618	0	0	-5.532098647	-9.031908538	Adam2	11495	a disintegrin and metallopeptidase domain 2
NM_020330	0	0	-5.074254921	-9.985259496	Adam21	56622	a disintegrin and metallopeptidase domain 21
NM_001007220	0	0	-5.288379726	-10.48748737	Adam22	11496	a disintegrin and metallopeptidase domain 22
AK046677	0	0	-7.969437937	-7.597529654	Adam23	23792	a disintegrin and metallopeptidase domain 23
AK029301	0	0	-4.490568577	-10.42812209	Adam23	23792	a disintegrin and metallopeptidase domain 23
NM_010086	0	0	-7.574336934	-12.18352464	Adam24	13526	a disintegrin and metallopeptidase domain 24 (testase 1)
NM_010085	0	0	-6.252431043	-7.039836845	Adam26a	13525	a disintegrin and metallopeptidase domain 26A (testase 3)
NM_001009547	0	0	-8.677625658	-8.502363664	Adam26b	382007	a disintegrin and metallopeptidase domain 26B
AF163293	0	0	-2.752326826	-9.178516583	Adam28	13522	a disintegrin and metallopeptidase domain 28
NM_175939	0	0	-3.823711459	-15.5862171	Adam29	244486	a disintegrin and metallopeptidase domain 29
NM_009619	1	0	1.745924042	-3.483803515	Adam3	11497	a disintegrin and metallopeptidase domain 3 (cyritestin)
NM_027665	0	0	-3.873897216	-4.791646886	Adam30	71078	a disintegrin and metallopeptidase domain 30
AK005759	0	0	-4.231369428	-6.919367925	Adam32	353188	a disintegrin and metallopeptidase domain 32
NM_033615	0	0	-3.159984795	-9.045653871	Adam33	110751	a disintegrin and metallopeptidase domain 33
NM_145745	0	0	-3.873897216	-8.948013193	Adam34	252866	a disintegrin and metallopeptidase domain 34
NM_007402	0	0	-6.3026168	-9.564105666	Adam7	11500	a disintegrin and metallopeptidase domain 7
BC025584	0	0	-6.000370959	-12.33713861	Adam8	11501	a disintegrin and metallopeptidase domain 8
BC052710	0	1	-6.123545619	0.760903453	Adam9	11502	a disintegrin and metallopeptidase domain 9 (meltrin gamma)
AK034843	0	0	-5.236385088	-6.200256805	Adamts10	224697	a disintegrin-like and metallopeptidase (reprolysin type) with thrombospondin type 1 motif, 10
AK145096	0	0	-2.700332188	-6.260102599	Adamts12	239337	a disintegrin-like and metallopeptidase (reprolysin type) with thrombospondin type 1 motif, 12
AB071302	0	0	-3.160321522	-6.451370301	Adamts13	279028	a disintegrin-like and metallopeptidase (reprolysin type) with thrombospondin type 1 motif, 13
NM_001024139	0	0	-7.660493578	-6.028753528	Adamts15	235130	a disintegrin-like and metallopeptidase (reprolysin type) with thrombospondin type 1 motif, 15
BC094674	0	0	-8.320153446	-2.204614326	Adamts18	208936	a disintegrin-like and metallopeptidase (reprolysin type) with thrombospondin type 1 motif, 18
NM_175506	0	0	-6.4076922	-5.434722114	Adamts19	240322	a disintegrin-like and metallopeptidase (reprolysin type) with thrombospondin type 1 motif, 19
NM_175643	0	0	-3.873897216	-8.800328116	Adamts2	216725	a disintegrin-like and metallopeptidase (reprolysin type) with thrombospondin type 1 motif, 2
NM_172845	0	0	-5.288379726	-7.035080252	Adamts4	240913	a disintegrin-like and metallopeptidase (reprolysin type) with thrombospondin type 1 motif, 4
NM_011782	0	0	-5.429918252	-2.733142406	Adamts5	23794	a disintegrin-like and metallopeptidase (reprolysin type) with thrombospondin type 1 motif, 5 (aggrecanase-2)
AK030315	1	0	2.996467504	-5.319054677	Adamts6	108154	a disintegrin-like and metallopeptidase (reprolysin type) with thrombospondin type 1 motif, 6
AK136892	0	0	-7.606577752	-13.3610083	Adamts8	30806	a disintegrin-like and metallopeptidase (reprolysin type) with thrombospondin type 1 motif, 8
AK030699	0	0	-5.074254921	-6.165160813	Adamts9	101401	a disintegrin-like and metallopeptidase (reprolysin type) with thrombospondin type 1 motif, 9
NM_009621	0	0	-7.574336934	-7.886554974	Adamts1	11504	a disintegrin-like and metallopeptidse (reprolysin type) with thrombospondin type 1 motif, 1
AK173338	0	0	-8.372148084	-10.41042954	Adamts16	271127	a disintegrin-like and metallopetidase (reprolysin type) with thrombospondin type 1 motif, 16
NM_031185	0	0	-3.823711459	-10.42574954	Akap12	83397	A kinase (PRKA) anchor protein (gravin) 12
NM_194462	0	0	-3.873897216	-7.298742715	Akap9	100986	A kinase (PRKA) anchor protein (yotiao) 9
NM_009648	0	0	-4.281555185	-8.331877181	Akap1	11640	A kinase (PRKA) anchor protein 1
NM_019921	0	0	-3.873897216	-0.620601793	Akap10	56697	A kinase (PRKA) anchor protein 10
BC003735	0	0	-3.823711459	-14.87981397	Akap2	11641	A kinase (PRKA) anchor protein 2
NM_009649	0	0	-5.948039594	-8.115235781	Akap2	11641	A kinase (PRKA) anchor protein 2
NM_009650	0	0	-3.873897216	-7.563608333	Akap3	11642	A kinase (PRKA) anchor protein 3
U10341	0	0	-3.873897216	-10.34342096	Akap4	11643	A kinase (PRKA) anchor protein 4
AK147371	0	0	-3.873897216	-6.452103313	Akap6	238161	A kinase (PRKA) anchor protein 6
BC057114	0	0	-4.276443771	-8.404272566	Akap6	238161	A kinase (PRKA) anchor protein 6
NM_018747	0	0	-4.231369428	-8.115235781	Akap7	432442	A kinase (PRKA) anchor protein 7
NM_019774	0	1	-5.124440678	1.698925773	Akap8	56399	A kinase (PRKA) anchor protein 8
AK166526	0	0	-1.501783364	-6.260102599	Akap8l	54194	A kinase (PRKA) anchor protein 8-like
NM_178873	0	0	-4.231369428	-11.36750109	Adck2	57869	aarF domain containing kinase 2
BC083324	0	1	-2.752663553	0.584115286	Adck4	76889	aarF domain containing kinase 4
NM_172960	0	0	-1.501783364	-2.949050794	Adck5	268822	aarF domain containing kinase 5
NM_026203	1	1	2.996467504	0.144077969	Ahi1	52906	Abelson helper integration site
BC055400	0	0	-5.074254921	-9.974275127	Ahi1	52906	Abelson helper integration site
AK084998	0	0	-3.52284498	-5.319054677	Abhd10	213012	abhydrolase domain containing 10
NM_145215	0	0	-1.909441333	-6.790129119	Abhd11	68758	abhydrolase domain containing 11
NM_145919	0	0	-4.231369428	-5.970951291	Abhd14a	68644	abhydrolase domain containing 14A
NM_018811	0	0	-3.823711459	-1.197168193	Abhd2	54608	abhydrolase domain containing 2
NM_134130	0	0	-5.124440678	-3.779145896	Abhd3	106861	abhydrolase domain containing 3
AK152595	0	0	-5.202223082	-0.793944351	Abhd4	105501	abhydrolase domain containing 4
NM_026179	0	1	-3.107990157	2.036114818	Abhd5	67469	abhydrolase domain containing 5
NM_025341	0	0	-6.3026168	-8.247597408	Abhd6	66082	abhydrolase domain containing 6
NM_022419	0	0	-1.501783364	-9.499640642	Abhd8	64296	abhydrolase domain containing 8
AK132483	0	0	-8.320153446	-10.07546075	Abhd9	71932	abhydrolase domain containing 9
BC058260	0	0	-5.481912889	-9.271085823	Abi3	66610	ABI gene family, member 3
AK086582	0	0	-3.873897216	-11.7371421	Abi3bp	320712	ABI gene family, member 3 (NESH) binding protein
BC079646	0	0	-5.288379726	-3.929335449	Abi2	329165	abl-interactor 2
NM_030718	0	0	-4.276443771	-6.303519037	Abo	80908	ABO blood group (transferase A, alpha 1-3-N-acetylgalactosaminyltransferase, transferase B, alpha 1-3-galactosyltransferase)
AK088102	1	0	2.996467504	-5.971248676	Aim1	11630	absent in melanoma 1
NM_030210	0	0	-5.124440678	-5.682996726	Aacs	78894	acetoacetyl-CoA synthetase
NM_009599	0	0	-4.281555185	-9.300961733	Ache	11423	acetylcholinesterase
NM_144784	0	0	-3.646356367	-6.402569763	Acat1	110446	acetyl-Coenzyme A acetyltransferase 1
NM_009338	0	1	-6.000034232	2.17374003	Acat2	110460	acetyl-Coenzyme A acetyltransferase 2
NM_153151	0	0	-5.696037695	-3.670128219	Acat3	224530	acetyl-Coenzyme A acetyltransferase 3
NM_177470	0	0	-5.948039594	-5.107233272	Acaa2	52538	acetyl-Coenzyme A acyltransferase 2 (mitochondrial 3-oxoacyl-Coenzyme A thiolase)
NM_133360	0	0	-8.320153446	-11.29447328	Acaca	107476	acetyl-Coenzyme A carboxylase alpha
NM_133904	0	0	-8.269967689	-17.29434056	Acacb	100705	acetyl-Coenzyme A carboxylase beta
AK147463	0	0	-5.288379726	-8.634394545	Acacb	100705	acetyl-Coenzyme A carboxylase beta
NM_007381	0	1	-7.574336934	3.165172678	Acadl	11363	acetyl-Coenzyme A dehydrogenase, long-chain
BC013498	0	0	-7.198583056	-6.550821917	Acadm	11364	acetyl-Coenzyme A dehydrogenase, medium chain
NM_008553	0	0	-11.09662273	-6.416898205	Ascl1	17172	achaete-scute complex homolog-like 1 (Drosophila)
NM_008554	0	0	-5.429918252	-3.96964817	Ascl2	17173	achaete-scute complex homolog-like 2 (Drosophila)
NM_020051	0	0	-8.269967689	-8.93646907	Ascl3	56787	achaete-scute complex homolog-like 3 (Drosophila)
BC025501	0	0	-5.844773074	-2.674904541	Aaas	223921	achalasia, adrenocortical insufficiency, alacrimia
NM_021330	0	0	-5.150228445	-10.45188867	Acp1	11431	acid phosphatase 1, soluble
AK133756	0	0	-3.878508311	-13.51062341	Acp2	11432	acid phosphatase 2, lysosomal
NM_007388	0	0	-6.355697563	-9.194537825	Acp5	11433	acid phosphatase 5, tartrate resistant
NM_019800	0	0	-6.47920895	-1.764577008	Acp6	66659	acid phosphatase 6, lysophosphatidic
NM_207668	0	0	-3.873897216	-8.453406434	Acpp	56318	acid phosphatase, prostate
NM_153420	0	0	-7.374089081	-4.733409021	Acpl2	235534	acid phosphatase-like 2
NM_009672	0	0	-4.281555185	-2.52954039	Anp32a	11737	acidic (leucine-rich) nuclear phosphoprotein 32 family, member A
AK088401	0	0	-1.501783364	-4.175621492	Anp32e	66471	acidic (leucine-rich) nuclear phosphoprotein 32 family, member E
NM_130889	0	0	-6.408028928	-3.670128219	Anp32b	67628	acidic nuclear phosphoprotein 32 family, member B
AK046436	0	1	-3.930502948	0.886207692	Acn9	71238	ACN9 homolog (S. cerevisiae)
NM_007386	0	0	-2.752326826	-7.918653713	Aco1	11428	aconitase 1
NM_007391	0	0	-6.3026168	-13.788612	Acrv1	11451	acrosomal vesicle protein 1
NM_198649	0	0	-7.223284698	-9.316098539	Ablim3	319713	actin binding LIM protein family, member 3
NM_019767	0	0	-8.372148084	-0.056290602	Arpc1a	56443	actin related protein 2/3 complex, subunit 1A
AK171364	0	0	-5.948376322	-2.746181789	Arpc1b	11867	actin related protein 2/3 complex, subunit 1B
NM_023142	0	0	-5.124440678	-3.22447869	Arpc1b	11867	actin related protein 2/3 complex, subunit 1B
AK152356	0	1	-5.202223082	0.544262053	Arpc2	76709	actin related protein 2/3 complex, subunit 2
NM_019824	0	0	-3.873897216	-3.085271935	Arpc3	56378	actin related protein 2/3 complex, subunit 3
NM_026369	0	0	-4.490568577	-0.056290602	Arpc5	67771	actin related protein 2/3 complex, subunit 5
NM_028809	0	0	-4.281555185	-2.713007213	Arpc5l	74192	actin related protein 2/3 complex, subunit 5-like
NM_029690	0	0	-5.150228445	-7.324514111	MGI:1923902	76652	actin related protein M1
NM_028513	0	0	-7.574336934	-2.733142406	MGI:1920603	73353	actin related protein M2
NM_009606	0	0	-5.20255981	-7.60603402	Acta1	11459	actin, alpha 1, skeletal muscle
NM_007392	0	0	-3.873897216	-7.672566966	Acta2	11475	actin, alpha 2, smooth muscle, aorta
NM_009608	0	0	-7.969101209	-8.115235781	Actc1	11464	actin, alpha, cardiac
NM_007393	0	0	-7.610307821	-3.532760745	Actb	11461	actin, beta, cytoplasmic
NM_009610	0	0	-8.779806052	-11.01203195	Actg2	11468	actin, gamma 2, smooth muscle, enteric
NM_009609	0	1	-5.948376322	1.0069902	Actg1	11465	actin, gamma, cytoplasmic 1
AK154082	0	0	-5.532098647	-2.421255725	Ablim1	226251	actin-binding LIM protein 1
AK122196	0	1	-5.792778437	1.698925773	Ablim1	226251	actin-binding LIM protein 1
AF404774	0	0	-3.873897216	-9.144595262	Ablim1	226251	actin-binding LIM protein 1
AK171860	0	0	-6.383967937	-12.9867476	Ablim1	226251	actin-binding LIM protein 1
AK154494	1	0	2.996467504	-2.994692659	Ablim2	231148	actin-binding LIM protein 2
NM_013456	1	0	1.745924042	-3.886769619	Actn3	11474	actinin alpha 3
NM_134156	0	1	-3.107990157	3.610089195	Actn1	109711	actinin, alpha 1
NM_019673	0	0	-3.873897216	-3.730403147	Actl6a	56456	actin-like 6A
NM_031404	0	1	-6.531203588	2.361216702	Actl6b	83766	actin-like 6B
NM_025271	0	0	-3.823711459	-16.01515137	Actl7b	11471	actin-like 7b
NM_028514	0	0	-5.481912889	-15.38130699	MGI:1920610	73360	actin-related protein T1
NM_009655	0	0	-3.930502948	-8.115235781	Alcam	11658	activated leukocyte cell adhesion molecule
AK051387	0	0	-7.969101209	-3.779145896	Ascc2	75452	activating signal cointegrator 1 complex subunit 2
BC059917	0	0	-8.320153446	-11.6411908	Ascc3	77987	activating signal cointegrator 1 complex subunit 3
M63725	0	0	-3.878508311	-3.826023308	Atf1	11908	activating transcription factor 1
BC082596	0	0	-3.646356367	-3.779145896	Atf2	11909	activating transcription factor 2
BC019946	0	0	-1.501783364	-3.670070429	Atf3	11910	activating transcription factor 3
BC085169	0	0	-5.074254921	-3.521426348	Atf4	11911	activating transcription factor 4
BC092068	0	0	-3.873897216	-4.875652849	Atf5	107503	activating transcription factor 5
AK140782	0	0	-7.660493578	-0.931451967	Atf7	223922	activating transcription factor 7
NM_019426	0	0	-7.198919783	-2.386050617	Atf7ip	54343	activating transcription factor 7 interacting protein
AK157479	0	0	-4.231369428	-14.83875836	Atf7ip	54343	activating transcription factor 7 interacting protein
AK016180	0	0	-7.198919783	-12.22337787	Atf7ip2	75329	activating transcription factor 7 interacting protein 2
BC018510	0	0	-1.909441333	-13.40518399	Atf7ip2	75329	activating transcription factor 7 interacting protein 2
NM_009645	0	0	-8.372148084	-8.173398366	Aicda	11628	activation-induced cytidine deaminase
NM_013924	0	0	-1.501783364	-1.857225153	Abt1	30946	activator of basal transcription
NM_001012726	0	0	-8.372148084	-2.503401264	Aym1	503692	activator of yeast meiotic promoters 1
NM_198894	0	0	-3.873897216	-13.50284122	Abr	109934	active BCR-related gene
AK052246	0	0	-1.501783364	-5.011230106	Acvr1	11477	activin A receptor, type 1
AK049089	0	0	-6.3026168	-10.75298809	Acvr1c	269275	activin A receptor, type IC
NM_009612	0	0	-5.202223082	-7.374006195	Acvrl1	11482	activin A receptor, type II-like 1
NM_007396	0	0	-3.523181707	-5.712161454	Acvr2a	11480	activin receptor IIA
NM_007397	0	0	-3.470850342	-5.333993699	Acvr2b	11481	activin receptor IIB
NM_018790	0	0	-7.610307821	-0.931451967	Arc	11838	activity regulated cytoskeletal-associated protein
AK134786	0	0	-4.231369428	-10.40331685	Adnp	11538	activity-dependent neuroprotective protein
AK129214	0	0	-1.501783364	-8.309629183	Adnp	11538	activity-dependent neuroprotective protein
NM_053178	0	0	-5.202223082	-9.460401775	Acsbg1	94180	acyl-CoA synthetase bubblegum family member 1
NM_007981	0	0	-7.524151177	-2.021071641	Acsl1	14081	acyl-CoA synthetase long-chain family member 1
NM_019477	0	1	-0.790128858	0.760903453	Acsl4	50790	acyl-CoA synthetase long-chain family member 4
NM_027976	1	0	2.996467504	-7.228441615	Acsl5	433256	acyl-CoA synthetase long-chain family member 5
NM_001033598	0	0	-6.3026168	-8.451809844	Acsl6	216739	acyl-CoA synthetase long-chain family member 6
NM_001033599	0	0	-5.124440678	-5.392398689	Acsl6	216739	acyl-CoA synthetase long-chain family member 6
NM_054094	0	0	-2.752326826	-8.115235781	Acsm1	117147	acyl-CoA synthetase medium-chain family member 1
AK140827	0	0	-2.752326826	-9.152377458	Acsm2	233799	acyl-CoA synthetase medium-chain family member 2
AK165401	0	0	-8.320153446	-7.25458074	Acsm2	233799	acyl-CoA synthetase medium-chain family member 2
AK143946	0	0	-5.124440678	-8.561618322	Acsm3	20216	acyl-CoA synthetase medium-chain family member 3
BC030930	0	0	-3.823711459	-7.108605723	Acss1	68738	acyl-CoA synthetase short-chain family member 1
NM_080575	0	1	-3.823711459	0.7903488	Acss1	68738	acyl-CoA synthetase short-chain family member 1
NM_019811	0	0	-7.969101209	-5.482285748	Acss2	60525	acyl-CoA synthetase short-chain family member 2
NM_012006	0	0	-8.320153446	-5.392398689	Acot1	26897	acyl-CoA thioesterase 1
BC042492	0	0	-7.606577752	-11.30751266	Acot11	329910	acyl-CoA thioesterase 11
NM_134188	0	0	-3.823711459	-11.91450295	Acot2	171210	acyl-CoA thioesterase 2
NM_134246	0	0	-5.074254921	-10.93511843	Acot3	171281	acyl-CoA thioesterase 3
NM_134247	0	0	-2.752663553	-2.444145851	Acot4	171282	acyl-CoA thioesterase 4
BC016076	0	0	-5.202223082	-18.17625115	Acot5	217698	acyl-CoA thioesterase 5
AB207243	0	0	-1.501783364	-4.875652849	Acot7	70025	acyl-CoA thioesterase 7
AB088411	0	0	-2.700332188	-8.276762136	Acot7	70025	acyl-CoA thioesterase 7
AB088412	0	0	-2.72503383	-15.35275724	Acot7	70025	acyl-CoA thioesterase 7
AK033724	0	0	-7.660493578	-7.672566966	Acot8	170789	acyl-CoA thioesterase 8
NM_019736	0	0	-3.873897216	-6.790129119	Acot9	56360	acyl-CoA thioesterase 9
NM_133225	0	0	-5.288716454	-7.53139276	Acbd3	170760	acyl-Coenzyme A binding domain containing 3
AK147839	0	0	-5.481912889	-5.266377361	Acbd5	74159	acyl-Coenzyme A binding domain containing 5
NM_028250	0	0	-3.771716821	-7.196539781	Acbd6	72482	acyl-Coenzyme A binding domain containing 6
NM_028037	0	0	-1.857446695	-11.23942663	Acad10	71985	acyl-Coenzyme A dehydrogenase family, member 10
AK029897	0	0	-9.622691545	-8.115235781	Acad8	66948	acyl-Coenzyme A dehydrogenase family, member 8
NM_172678	0	0	-3.873897216	-2.386050617	Acad9	229211	acyl-Coenzyme A dehydrogenase family, member 9
NM_007383	0	0	-7.606241024	-1.842601232	Acads	11409	acyl-Coenzyme A dehydrogenase, short chain
NM_017366	0	0	-7.969101209	-10.92443358	Acadvl	11370	acyl-Coenzyme A dehydrogenase, very long chain
NM_015729	0	0	-3.823711459	-6.948532654	Acox1	11430	acyl-Coenzyme A oxidase 1, palmitoyl
NM_028765	0	0	-5.124440678	-9.2698995	Acoxl	74121	acyl-Coenzyme A oxidase-like
BC048717	0	0	-1.501783364	-6.303519037	Acoxl	74121	acyl-Coenzyme A oxidase-like
NM_019871	0	0	-3.823711459	-7.298742715	Amac1	56293	acyl-malonyl condensing enzyme 1
NM_012054	0	0	-3.823711459	-6.422205572	Aoah	27052	acyloxyacyl hydrolase
NM_146226	0	0	-5.124440678	-8.044465162	Apeh	235606	acylpeptide hydrolase
NM_025421	0	0	-3.823711459	-9.769412668	Acyp1	66204	acylphosphatase 1, erythrocyte (common) type
NM_029344	0	0	-7.223284698	-6.451370301	Acyp2	75572	acylphosphatase 2, muscle type
AK053131	0	0	-1.449788726	-8.286739058	Adamts17	233332	ADAM metallopeptidase with thrombospondin type 1 motif, 17
NM_021475	0	0	-8.727811415	-10.3331803	Adamdec1	58860	ADAM-like, decysin 1
BC062814	0	0	-5.894958832	-14.49567793	Adamtsl1	77739	ADAMTS-like 1
NM_029981	0	0	-1.501783364	-8.060853749	Adamtsl2	77794	ADAMTS-like 2
AK020831	0	0	-3.159984795	-11.22762359	Adamtsl2	77794	ADAMTS-like 2
AK034140	0	0	-1.625294751	-9.795551794	Ap1b1	11764	adaptor protein complex AP-1, beta 1 subunit
NM_007454	0	0	-3.930839676	-7.798403451	Ap1b1	11764	adaptor protein complex AP-1, beta 1 subunit
X54424	0	0	-6.3026168	-6.948532654	Ap1g1	11765	adaptor protein complex AP-1, gamma 1 subunit
NM_007455	0	0	-6.35603429	-8.644663998	Ap1g2	11766	adaptor protein complex AP-1, gamma 2 subunit
NM_009678	0	0	-1.502120092	-0.976707686	Ap1m2	11768	adaptor protein complex AP-1, mu 2 subunit
NM_007457	0	0	-3.873897216	-4.224795425	Ap1s1	11769	adaptor protein complex AP-1, sigma 1
NM_007458	0	0	-6.000370959	-8.668315866	Ap2a1	11771	adaptor protein complex AP-2, alpha 1 subunit
NM_007459	0	0	-9.52051115	-9.349902264	Ap2a2	11772	adaptor protein complex AP-2, alpha 2 subunit
NM_009679	1	0	1.745924042	-9.316098539	Ap2m1	11773	adaptor protein complex AP-2, mu1
NM_018825	0	1	-6.123545619	3.29744463	MGI:1345171	23921	adaptor protein with pleckstrin homology and src
AK045558	0	0	-8.320153446	-10.12478944	Ap1s2	108012	adaptor-related protein complex 1, sigma 2 subunit
NM_027915	1	0	2.996467504	-9.297224948	Ap2b1	71770	adaptor-related protein complex 2, beta 1 subunit
AK146584	0	0	-8.01796579	-9.48320318	Ap2s1	232910	adaptor-related protein complex 2, sigma 1 subunit
NM_021492	0	0	-7.610307821	-0.130068284	Ap3b2	11775	adaptor-related protein complex 3, beta 2 subunit
NM_007460	0	0	-2.752663553	-7.73511161	Ap3d1	11776	adaptor-related protein complex 3, delta 1 subunit
NM_018829	0	0	-1.857446695	-5.521923681	Ap3m1	55946	adaptor-related protein complex 3, mu 1 subunit
NM_029505	0	0	-6.3026168	-4.072348786	Ap3m2	64933	adaptor-related protein complex 3, mu 2 subunit
NM_009682	0	0	-3.873897216	-8.870449009	Ap3s2	11778	adaptor-related protein complex 3, sigma 2 subunit
NM_007456	0	0	-5.074254921	-8.981498887	Ap1m1	11767	adaptor-related protein complex AP-1, mu subunit 1
BC098237	0	1	-4.281555185	0.302481504	Ap1s3	252903	adaptor-related protein complex AP-1, sigma 3
AK039257	0	0	-3.873897216	-5.554227824	Ap4e1	108011	adaptor-related protein complex AP-4, epsilon 1
NM_021392	0	1	-3.930839676	0.302481504	Ap4m1	11781	adaptor-related protein complex AP-4, mu 1
AK122413	0	0	-2.752326826	-2.929648613	Asxl1	228790	additional sex combs like 1 (Drosophila)
NM_172421	0	1	-5.236385088	0.806368898	Asxl2	75302	additional sex combs like 2 (Drosophila)
NM_013457	0	0	-7.969437937	-3.670128219	Add1	11518	adducin 1 (alpha)
NM_001024458	0	0	-1.501783364	-6.295736841	Add1	11518	adducin 1 (alpha)
BC053032	0	0	-7.250577693	-0.931451967	Add2	11519	adducin 2 (beta)
NM_013458	0	0	-5.202223082	-8.853532729	Add2	11519	adducin 2 (beta)
AF189770	0	0	-7.610307821	-8.815267138	Add2	11519	adducin 2 (beta)
AK144174	0	0	-3.873897216	-1.01058575	Add3	27360	adducin 3 (gamma)
NM_009698	0	0	-0.703972215	-6.288036116	Aprt	11821	adenine phosphoribosyl transferase
AK045053	0	0	-7.198919783	-2.891545941	Apc	11789	adenomatosis polyposis coli
AK082724	0	0	-3.873897216	-4.287759492	Apc	11789	adenomatosis polyposis coli
NM_007462	0	0	-5.124440678	-12.9867476	Apc	11789	adenomatosis polyposis coli
NM_011789	0	0	-3.878508311	-3.796423208	Apc2	23805	adenomatosis polyposis coli 2
AK172004	0	0	-7.969437937	-6.705752129	Apcdd1	494504	adenomatosis polyposis coli down-regulated 1
AK157407	0	0	-3.873897216	-8.870449009	Apcdd1	494504	adenomatosis polyposis coli down-regulated 1
NM_001008533	0	0	-5.124440678	-2.421255725	Adora1	11539	adenosine A1 receptor
NM_007413	0	0	-5.124440678	-0.222990583	Adora2b	11541	adenosine A2b receptor
BC100416	0	0	-6.252431043	-3.566682066	Adora3	11542	adenosine A3 receptor
NM_009631	0	0	-8.320153446	-7.899327393	Adora3	11542	adenosine A3 receptor
NM_007398	0	1	-7.574336934	3.393303521	Ada	11486	adenosine deaminase
AK147614	0	0	-3.873897216	-5.854151419	Adar	56417	adenosine deaminase, RNA-specific
NM_019655	0	0	-4.281555185	-8.635393501	Adar	56417	adenosine deaminase, RNA-specific
AF525421	0	0	-3.523181707	-1.828038757	Adarb1	110532	adenosine deaminase, RNA-specific, B1
BC059822	0	0	-3.873897216	-12.87973066	Adarb2	94191	adenosine deaminase, RNA-specific, B2
NM_013925	0	1	-7.574336934	4.575109641	Adat1	30947	adenosine deaminase, tRNA-specific 1
AK132524	0	1	-5.696037695	0.748131033	Ampd1	229665	adenosine monophosphate deaminase 1 (isoform M)
BC049119	0	0	-3.823711459	-11.63588265	Ampd2	109674	adenosine monophosphate deaminase 2 (isoform L)
NM_009622	0	0	-7.223284698	-0.931451967	Adcy1	432530	adenylate cyclase 1
NM_153534	0	1	-8.269967689	1.0069902	Adcy2	210044	adenylate cyclase 2
BC057113	1	0	1.745924042	-4.415297699	Adcy3	104111	adenylate cyclase 3
NM_080435	0	0	-3.52284498	-5.392398689	Adcy4	104110	adenylate cyclase 4
AK163575	0	0	-7.610307821	-5.010497094	Adcy5	224129	adenylate cyclase 5
NM_007406	0	0	-1.909441333	-5.698927148	Adcy7	11513	adenylate cyclase 7
AK155831	0	0	-8.372148084	-6.451370301	Adcy7	11513	adenylate cyclase 7
NM_009623	0	1	-7.198583056	1.0069902	Adcy8	11514	adenylate cyclase 8
U30602	0	0	-4.490568577	-2.988424225	Adcy9	11515	adenylate cyclase 9
NM_009625	1	0	1.745924042	-16.03758406	Adcyap1	11516	adenylate cyclase activating polypeptide 1
NM_007407	0	0	-7.198919783	-5.041433338	Adcyap1r1	11517	adenylate cyclase activating polypeptide 1 receptor 1
BC014802	0	0	-8.376759178	-8.668315866	Ak1	11636	adenylate kinase 1
NM_021515	0	0	-9.52051115	-6.451370301	Ak1	11636	adenylate kinase 1
NM_016895	0	0	-3.107990157	-2.5919682	Ak2	11637	adenylate kinase 2
AK007618	0	0	-2.752326826	-7.050367858	Ak3	56248	adenylate kinase 3
NM_009647	0	0	-1.909441333	-5.041433338	Ak3l1	11639	adenylate kinase 3 alpha-like 1
AK078221	0	0	-1.909441333	-10.87377162	Ak7	78801	adenylate kinase 7
NM_009634	0	0	-1.501783364	-4.421708239	Adsl	11564	adenylosuccinate lyase
NM_007421	0	0	-7.610307821	-7.229616286	Adssl1	11565	adenylosuccinate synthetase like 1
NM_007422	0	1	-6.252431043	1.915567172	Adss	11566	adenylosuccinate synthetase, non muscle
NM_146137	0	0	-3.823711459	-3.929335449	Amigo1	229715	adhesion molecule with Ig like domain 1
NM_178114	0	0	-7.322094443	-6.948532654	Amigo2	105827	adhesion molecule with Ig like domain 2
NM_001005421	0	0	-3.930502948	-9.603479097	Amica1	270152	adhesion molecule, interacts with CXADR antigen 1
NM_019822	0	0	-1.857446695	-0.147673519	Adrm1	56436	adhesion regulating molecule 1
NM_028320	0	0	-3.470850342	-4.198656299	Adipor1	72674	adiponectin receptor 1
NM_197985	0	0	-7.198919783	-9.78780014	Adipor2	68465	adiponectin receptor 2
NM_009605	0	0	-3.771716821	-7.381621266	Adipoq	11450	adiponectin, C1Q and collagen domain containing
NM_054088	1	0	2.996467504	-5.569961418	Adpn	116939	adiponutrin
NM_007408	0	0	-1.909441333	-5.261937101	Adfp	11520	adipose differentiation related protein
NM_013459	0	0	-8.320153446	-7.194520294	Adn	11537	adipsin
NM_028121	0	0	-3.025900309	-4.175621492	Adpgk	72141	ADP-dependent glucokinase
AK037017	0	0	-5.202223082	-6.318340464	Adpgk	72141	ADP-dependent glucokinase
BC003437	0	1	-5.074254921	0.20482428	Adprh	11544	ADP-ribosylarginine hydrolase
NM_007476	0	1	-2.72503383	0.360719368	Arf1	11840	ADP-ribosylation factor 1
NM_007477	0	0	-6.812496671	-7.325475177	Arf2	11841	ADP-ribosylation factor 2
AK151296	0	2	-4.281555185	5.72977336	Arf3	11842	ADP-ribosylation factor 3
NM_007479	0	0	-2.72503383	-4.505437398	Arf4	11843	ADP-ribosylation factor 4
NM_025404	1	0	2.996467504	-4.349697062	Arfl4	66182	ADP-ribosylation factor 4-like
NM_007481	1	0	0.975405888	-6.416898205	Arf6	11845	ADP-ribosylation factor 6
AK168602	0	0	-1.501783364	-9.218006859	Arfgap1	228998	ADP-ribosylation factor GTPase activating protein 1
NM_025445	0	0	-3.873897216	-3.886769619	Arfgap3	66251	ADP-ribosylation factor GTPase activating protein 3
NM_029802	0	0	-3.823711459	-3.704264022	Arfip2	76932	ADP-ribosylation factor interacting protein 2
BC046782	0	0	-3.878508311	-3.359278045	Arfrp1	76688	ADP-ribosylation factor related protein 1
NM_172595	0	0	-7.969437937	-5.261937101	Arfrp2	218639	ADP-ribosylation factor related protein 2
NM_025859	0	1	-0.790128858	4.575109641	Arl1	104303	ADP-ribosylation factor-like 1
NM_026823	0	0	-9.570696908	-2.021071641	Arl10b	68724	ADP-ribosylation factor-like 10B
AK144177	0	0	-7.660493578	-4.900831687	Arl10c	67166	ADP-ribosylation factor-like 10C
BC065791	0	0	-1.449788726	-8.395756735	Arl12	217151	ADP-ribosylation factor-like 12
BC100522	0	0	-4.231369428	-12.50431887	Arl13	74448	ADP-ribosylation factor-like 13
NM_019722	0	0	-7.524151177	-3.837550885	Arl2	56327	ADP-ribosylation factor-like 2
NM_024191	0	0	-5.205791814	-5.769666307	Arl2bp	107566	ADP-ribosylation factor-like 2 binding protein
NM_026577	0	0	-3.470850342	-9.50397073	Arl2l1	68146	ADP-ribosylation factor-like 2-like 1
NM_019718	0	0	-1.502120092	-0.324461686	Arl3	56350	ADP-ribosylation factor-like 3
BC003725	1	0	2.588809535	-0.364314919	Arl4	11861	ADP-ribosylation factor-like 4
NM_182994	0	0	-6.252431043	-4.824791938	Arl5	75423	ADP-ribosylation factor-like 5
AK003778	0	0	-3.873897216	-4.878225142	Arl6	56297	ADP-ribosylation factor-like 6
NM_019419	0	0	-7.223284698	-8.528669915	Arl6ip1	54208	ADP-ribosylation factor-like 6 interacting protein 1
NM_178050	0	0	-2.752326826	-8.115968793	Arl6ip2	56298	ADP-ribosylation factor-like 6 interacting protein 2
BC055466	0	0	-4.231369428	-6.560387977	Arl6ip2	56298	ADP-ribosylation factor-like 6 interacting protein 2
BC060501	2	0	2.996467504	-1.804430241	Arl6ip2	56298	ADP-ribosylation factor-like 6 interacting protein 2
NM_144509	0	0	-7.198583056	-6.257076996	Arl6ip4	65105	ADP-ribosylation factor-like 6 interacting protein 4
NM_022992	0	0	-3.873897216	-8.536284985	Arl6ip5	65106	ADP-ribosylation factor-like 6 interacting protein 5
NM_177305	0	0	-3.930502948	-6.416898205	Arl7	320982	ADP-ribosylation factor-like 7
BC066810	1	2	2.996467504	1.915567172	Arl8	75869	ADP-ribosylation factor-like 8
BC063759	0	0	-1.501783364	-9.432898411	Adprhl1	234072	ADP-ribosylhydrolase like 1
BC045203	0	1	-3.930839676	0.013063882	Adprhl2	100206	ADP-ribosylhydrolase like 2
NM_009710	0	0	-5.948039594	-6.979898381	Art1	11870	ADP-ribosyltransferase 1
NM_019915	0	0	-2.752326826	-14.53553117	Art2b	11872	ADP-ribosyltransferase 2b
AJ311771	0	0	-1.501783364	-12.55059319	Art3	109979	ADP-ribosyltransferase 3
NM_026639	0	0	-8.269967689	-8.115235781	Art4	109978	ADP-ribosyltransferase 4
AK132854	0	0	-5.202223082	-5.672788023	Art5	11875	ADP-ribosyltransferase 5
NM_007491	0	0	-3.955248352	-12.4186425	Art5	11875	ADP-ribosyltransferase 5
NM_130863	0	0	-3.873897216	-6.200256805	Adrbk1	110355	adrenergic receptor kinase, beta 1
NM_177078	0	0	-1.625294751	-7.476877746	Adrbk2	320129	adrenergic receptor kinase, beta 2
AK085653	0	0	-3.823711459	-11.77772834	Adra1a	11549	adrenergic receptor, alpha 1a
AK033490	0	0	-4.231369428	-7.390067842	Adra1a	11549	adrenergic receptor, alpha 1a
NM_007416	0	0	-2.72503383	-9.630985896	Adra1b	11548	adrenergic receptor, alpha 1b
NM_013460	0	0	-5.074254921	-1.148093367	Adra1d	11550	adrenergic receptor, alpha 1d
NM_007417	0	0	-3.470850342	-1.804430241	Adra2a	11551	adrenergic receptor, alpha 2a
NM_009633	0	0	-3.930502948	-8.115235781	Adra2b	11552	adrenergic receptor, alpha 2b
NM_007418	0	0	-5.124440678	-6.827451742	Adra2c	11553	adrenergic receptor, alpha 2c
NM_007420	0	0	-5.202223082	-3.26704452	Adrb2	11555	adrenergic receptor, beta 2
AK136495	0	0	-4.281555185	-12.19650573	Adrb3	11556	adrenergic receptor, beta 3
NM_009627	0	0	-3.873897216	-11.06871415	Adm	11535	adrenomedullin
NM_182928	0	0	-5.288379726	-9.012912964	Adm2	223780	adrenomedullin 2
NM_007425	0	0	-8.372148084	-14.39098561	Ager	11596	advanced glycosylation end product-specific receptor
NM_009635	0	0	-3.52284498	-9.292628923	Avil	11567	advillin
AK159342	0	0	-5.236385088	-6.827451742	Aebp1	11568	AE binding protein 1
NM_178803	0	0	-6.452766544	-8.796271565	Aebp2	11569	AE binding protein 2
BC057681	0	0	-7.610307821	-6.344646715	Aebp2	11569	AE binding protein 2
AK030884	0	0	-5.124440678	-11.90750918	Aff1	17355	AF4/FMR2 family, member 1
NM_008032	0	0	-5.696037695	-9.2698995	Aff2	14266	AF4/FMR2 family, member 2
NM_010678	0	0	-5.124440678	-7.860415848	Aff3	16764	AF4/FMR2 family, member 3
NM_033565	0	0	-3.646356367	-0.837243193	Aff4	93736	AF4/FMR2 family, member 4
BC100597	0	0	-3.930839676	-5.333993699	Afm	280662	afamin
BC056978	0	0	-2.72503383	-7.761250735	Afg3l1	114896	AFG3(ATPase family gene 3)-like 1 (yeast)
BC036999	0	0	-3.52284498	-4.224795425	Afg3l2	69597	AFG3(ATPase family gene 3)-like 2 (yeast)
NM_007424	0	0	-3.878508311	-10.50468358	Agc1	11595	aggrecan 1
NM_007427	0	0	-8.269967689	-6.269597716	Agrp	11604	agouti related protein
BC064021	0	0	-2.752326826	-8.718272052	Agrn	11603	agrin
NM_009643	0	0	-7.322094443	-6.889801443	Ahnak	66395	AHNAK nucleoprotein (desmoyokin)
BC028439	0	0	-8.321962326	-0.942786365	Ahnak	66395	AHNAK nucleoprotein (desmoyokin)
BC011035	0	0	-5.074254921	-7.440905444	Jub	16475	ajuba
NM_175503	0	0	-5.613449783	-3.191831319	Aard	239435	alanine and arginine rich domain containing protein
NM_016702	0	0	-3.823711459	-9.457829482	Agxt	11611	alanine-glyoxylate aminotransferase
AK149538	0	0	-7.610307821	-11.59724223	Agxt2	268782	alanine-glyoxylate aminotransferase 2
NM_027907	1	0	0.567747919	-2.020338629	Agxt2l1	71760	alanine-glyoxylate aminotransferase 2-like 1
NM_146217	0	0	-1.501783364	-9.8809349	Aars	234734	alanyl-tRNA synthetase
NM_198608	0	0	-6.452766544	-6.783966757	Aarsl	224805	alanyl-tRNA synthetase like
BC059889	0	0	-1.501783364	-6.451370301	Aarsl	224805	alanyl-tRNA synthetase like
NM_009654	0	0	-3.873897216	-4.94674916	Alb1	11657	albumin 1
NM_007409	0	0	-3.873897216	-13.90939553	Adh1	11522	alcohol dehydrogenase 1 (class I)
BC100729	0	0	-3.873897216	-12.18616209	Adh4	26876	alcohol dehydrogenase 4 (class II), pi polypeptide
NM_007410	0	0	-5.074254921	-7.390125632	Adh5	11532	alcohol dehydrogenase 5 (class III), chi polypeptide
AK004863	0	0	-3.873897216	-5.240238235	Adh6-ps1	71749	alcohol dehydrogenase 6 (class V), pseudogene 1
AK007397	0	0	-3.823711459	-10.12478944	Adh6a	69117	alcohol dehydrogenase 6A (class V)
NM_009626	0	0	-8.677625658	-9.996069983	Adh7	11529	alcohol dehydrogenase 7 (class IV), mu or sigma polypeptide
NM_175236	0	0	-8.677625658	-6.382679499	Adhfe1	76187	alcohol dehydrogenase, iron containing, 1
NM_028270	0	0	-1.857446695	-8.369617609	Aldh1b1	72535	aldehyde dehydrogenase 1 family, member B1
NM_027406	0	0	-5.202223082	-8.76899282	Aldh1l1	107747	aldehyde dehydrogenase 1 family, member L1
NM_153543	0	0	-5.948376322	-4.824791938	Aldh1l2	216188	aldehyde dehydrogenase 1 family, member L2
BC013548	0	0	-7.610307821	-5.22801578	Aldh16a1	69748	aldehyde dehydrogenase 16 family, member A1
NM_019698	0	0	-1.857446695	-2.917685066	Aldh18a1	56454	aldehyde dehydrogenase 18 family, member A1
NM_009656	0	0	-0.790128858	-6.650183774	Aldh2	11669	aldehyde dehydrogenase 2, mitochondrial
NM_026316	0	0	-7.223284698	-8.369617609	Aldh3b1	67689	aldehyde dehydrogenase 3 family, member B1
BC060650	0	0	-9.696017176	-11.7668763	Aldh4a1	212647	aldehyde dehydrogenase 4 family, member A1
NM_178713	0	0	-7.606241024	-12.01322066	Aldh8a1	237320	aldehyde dehydrogenase 8 family, member A1
BC003297	0	0	-3.52284498	-6.979898381	Aldh9a1	56752	aldehyde dehydrogenase 9, subfamily A1
BC075704	0	0	-5.894958832	-3.316852357	Aldh1a2	19378	aldehyde dehydrogenase family 1, subfamily A2
BC058277	0	0	-1.857446695	-7.480671992	Aldh1a3	56847	aldehyde dehydrogenase family 1, subfamily A3
NM_011921	0	0	-3.52284498	-17.73177876	Aldh1a7	26358	aldehyde dehydrogenase family 1, subfamily A7
NM_007436	0	0	-7.660493578	-8.945780987	Aldh3a1	11670	aldehyde dehydrogenase family 3, subfamily A1
NM_007437	0	0	-8.320153446	-8.115235781	Aldh3a2	11671	aldehyde dehydrogenase family 3, subfamily A2
NM_172532	0	0	-6.123545619	-12.35172245	Aldh5a1	214579	aldehyde dehydrogenase family 5, subfamily A1
NM_134042	1	0	2.588809535	-8.198039052	Aldh6a1	104776	aldehyde dehydrogenase family 6, subfamily A1
NM_138600	0	0	-5.288379726	-2.021071641	Aldh7a1	110695	aldehyde dehydrogenase family 7, member A1
AK137697	0	0	-7.250914421	-11.55543107	Aox1	11761	aldehyde oxidase 1
NM_023617	0	0	-8.068151547	-2.949783806	Aox3	71724	aldehyde oxidase 3
NM_001008419	0	0	-1.501783364	-11.27152537	MGI:3529596	213043	aldehyde oxidase 3-like 1
AK158427	0	0	-5.124440678	-13.32080495	Aox4	71872	aldehyde oxidase 4
NM_021473	0	0	-5.124440678	-7.501158409	Akr1a4	58810	aldo-keto reductase family 1, member A4 (aldehyde reductase)
NM_009658	0	0	-2.700332188	-10.54249282	Akr1b3	11677	aldo-keto reductase family 1, member B3 (aldose reductase)
NM_009731	0	0	-5.696037695	-17.46272556	Akr1b7	11997	aldo-keto reductase family 1, member B7
NM_008012	0	1	-5.074254921	1.915567172	Akr1b8	14187	aldo-keto reductase family 1, member B8
BC063780	0	0	-8.78014278	-7.800242732	Akr1c12	27383	aldo-keto reductase family 1, member C12
NM_013778	0	0	-8.78014278	-8.612960813	Akr1c13	27384	aldo-keto reductase family 1, member C13
BC034259	0	0	-8.372148084	-9.481169325	Akr1c18	105349	aldo-keto reductase family 1, member C18
NM_001013785	0	0	-5.124440678	-6.979898381	Akr1c19	432720	aldo-keto reductase family 1, member C19
BC021607	0	0	-4.231369428	-12.54416122	Akr1c20	116852	aldo-keto reductase family 1, member C20
NM_029901	0	0	-3.823711459	-9.353678188	Akr1c21	77337	aldo-keto reductase family 1, member C21
NM_030611	0	0	-7.574336934	-13.67145695	Akr1c6	83702	aldo-keto reductase family 1, member C6
NM_145364	0	0	-1.197786827	-8.115235781	Akr1d1	208665	aldo-keto reductase family 1, member D1
AK028605	0	0	-5.288379726	-4.160915871	Akr1e1	56043	aldo-keto reductase family 1, member E1
NM_007438	1	1	2.996467504	3.610822207	Aldoa	11674	aldolase 1, A isoform
AK016920	0	0	-5.844773074	-11.77772834	Aldoa-ps1	79459	aldolase 1, A isoform, pseudogene 1
AK016845	0	0	-6.452766544	-11.77772834	Aldoa-ps2	353204	aldolase 1, A isoform, pseudogene 2
NM_144903	0	0	-9.570696908	-10.51325614	Aldob	230163	aldolase 2, B isoform
NM_009657	0	0	-5.124440678	-10.52900012	Aldoc	11676	aldolase 3, C isoform
NM_007431	0	0	-5.644043057	-1.713047324	Akp2	11647	alkaline phosphatase 2, liver
NM_007433	0	0	-5.948039594	-8.235901456	Akp5	11650	alkaline phosphatase 5
AK053686	0	0	-3.930502948	-0.268456028	Agps	228061	alkylglycerone phosphate synthase
NM_053156	0	0	-3.823711459	-6.451370301	Allc	94041	allantoicase
NM_019467	0	0	-1.501783364	-9.94024678	Aif1	11629	allograft inflammatory factor 1
NM_007443	0	0	-7.574336934	-12.01322066	Ambp	11699	alpha 1 microglobulin/bikunin
NM_001009819	0	0	-5.696374422	-9.87854794	A3galt2	215493	alpha 1,3-galactosyltransferase 2 (isoglobotriaosylceramide synthase)
NM_001004150	0	0	-3.873897216	-5.007555273	A4galt	239559	alpha 1,4-galactosyltransferase
NM_007423	0	0	-7.198583056	-13.59884274	Afp	11576	alpha fetoprotein
NM_181569	0	0	-1.501783364	-7.640468226	Mare	17168	alpha globin regulatory element containing gene
AK028655	0	0	-6.408028928	-0.205911384	Ganab	14376	alpha glucosidase 2 alpha neutral subunit
AK122201	0	0	-8.269967689	-14.17507722	Ganab	14376	alpha glucosidase 2 alpha neutral subunit
AK081915	0	0	-6.408028928	-0.205911384	Ganab	14376	alpha glucosidase 2 alpha neutral subunit
NM_009530	1	0	0.975405888	-3.267895127	Atrx	22589	alpha thalassemia/mental retardation syndrome X-linked homolog (human)
NM_013478	0	0	-3.873897216	-12.7589431	Azgp1	12007	alpha-2-glycoprotein 1, zinc
NM_013465	0	0	-5.532098647	-10.86096942	Ahsg	11625	alpha-2-HS-glycoprotein
AK173191	0	0	-2.752326826	-9.592857607	Alpk1	71481	alpha-kinase 1
NM_054085	0	0	-7.524151177	-6.979898381	Alpk3	116904	alpha-kinase 3
NM_008537	0	0	-1.909441333	-11.5502349	Amacr	17117	alpha-methylacyl-CoA racemase
NM_013792	0	0	-1.909441333	-9.955852917	Naglu	27419	alpha-N-acetylglucosaminidase (Sanfilippo disease IIIB)
BC031534	1	0	1.338266073	-8.668451244	Ammecr1	56068	Alport syndrome, mental retardation, midface hypoplasia and elliptocytosis chromosomal region gene 1 homolog (human)
NM_019496	0	0	-5.481912889	-6.558800857	Ammecr1	56068	Alport syndrome, mental retardation, midface hypoplasia and elliptocytosis chromosomal region gene 1 homolog (human)
AK030815	0	0	-6.452766544	-8.115235781	Als2cl	235633	ALS2 C-terminal like
NM_145223	0	0	-8.320153446	-8.115235781	Alms1	236266	Alstrom syndrome 1 homolog (human)
NM_026877	0	0	-3.470850342	-6.839457187	Aspscr1	68938	alveolar soft part sarcoma chromosome region, candidate 1 (human)
AK146061	0	0	-2.700332188	-6.394901955	Aspscr1	68938	alveolar soft part sarcoma chromosome region, candidate 1 (human)
BC087927	0	0	-5.532098647	-8.029250861	Ambn	11698	ameloblastin
BC059090	0	0	-5.288379726	-15.09877094	Amelx	11704	amelogenin X chromosome
BC021880	0	0	-4.281555185	-8.115235781	Abp1	76507	amiloride binding protein 1 (amine oxidase, copper-containing)
NM_007384	0	0	-7.198919783	-10.44462313	Accn1	11418	amiloride-sensitive cation channel 1, neuronal (degenerin)
NM_009597	0	0	-8.372148084	-1.685721876	Accn2	11419	amiloride-sensitive cation channel 2, neuronal
NM_183000	0	0	-3.873897216	-8.453406434	Accn3	171209	amiloride-sensitive cation channel 3
NM_183022	0	0	-5.236385088	-6.318340464	Accn4	241118	amiloride-sensitive cation channel 4, pituitary
NM_021370	0	0	-3.873897216	-13.55512892	Accn5	58170	amiloride-sensitive cation channel 5, intestinal
NM_133872	0	0	-3.523181707	-2.391883154	Aof2	99982	amine oxidase (flavin containing) domain 2
NM_178932	0	0	-3.159984795	-13.0929074	Aoc2	237940	amine oxidase, copper containing 2 (retina-specific)
NM_009675	0	0	-6.452766544	-7.180806186	Aoc3	11754	amine oxidase, copper containing 3
AK028553	0	0	-3.873897216	-13.91573329	Aof1	218214	amine oxidase, flavin containing 1
NM_001033041	0	0	-2.752326826	-15.59193453	Acmsd	266645	amino carboxymuconate semialdehyde decarboxylase
NM_025371	0	0	-5.124440678	-1.166480839	Acy1	109652	aminoacylase 1
NM_011834	0	0	-9.545212793	-9.297224948	Aadat	23923	aminoadipate aminotransferase
NM_026276	0	0	-1.449788726	-7.514651103	Aasdhppt	67618	aminoadipate-semialdehyde dehydrogenase-phosphopantetheinyl transferase
NM_013930	0	0	-1.197786827	-11.65947329	Aass	30956	aminoadipate-semialdehyde synthase
BC018236	0	0	-7.610307821	-5.22801578	Alad	17025	aminolevulinate, delta-, dehydratase
AK133283	0	0	-3.107990157	-4.205799851	Alas1	11655	aminolevulinic acid synthase 1
NM_008942	0	0	-7.198583056	-1.119603427	Npepps	19155	aminopeptidase puromycin sensitive
NM_213733	0	0	-5.481912889	-6.705752129	Npepl1	228961	aminopeptidase-like 1
X73361	0	1	-7.524151177	0.886207692	Aes	14797	amino-terminal enhancer of split
NM_033603	0	0	-6.000034232	-8.035396987	Amn	93835	amnionless
NM_009667	0	0	-3.873897216	-8.115235781	Ampd3	11717	AMP deaminase 3
AK132168	0	0	-5.074254921	-6.329658163	Amph	218038	amphiphysin
NM_009704	1	0	2.996467504	-3.978410274	Areg	11839	amphiregulin
NM_007446	0	0	-5.429918252	-15.32974094	Amy1	11722	amylase 1, salivary
NM_009669	0	0	-5.532098647	-8.006893327	Amy2	11723	amylase 2, pancreatic
NM_009669	0	0	-5.532098647	-8.006893327	Amy2	11723	amylase 2, pancreatic
NM_009669	0	0	-5.532098647	-8.006893327	Amy2	11723	amylase 2, pancreatic
NM_009669	0	0	-5.532098647	-8.006893327	Amy2	11723	amylase 2, pancreatic
NM_009669	0	0	-5.532098647	-8.006893327	Amy2	11723	amylase 2, pancreatic
AK159999	0	0	-5.124440678	-2.917685066	App	11820	amyloid beta (A4) precursor protein
AK147583	0	1	-7.322094443	1.857329308	Apba1	319924	amyloid beta (A4) precursor protein binding, family A, member 1
NM_177034	0	0	-3.470850342	-12.33256267	Apba1	319924	amyloid beta (A4) precursor protein binding, family A, member 1
AY512907	0	0	-3.823711459	-9.058047663	Apba1	319924	amyloid beta (A4) precursor protein binding, family A, member 1
AK158225	0	1	-4.231369428	0.251701692	Apba2bp	56846	amyloid beta (A4) precursor protein-binding, family A, member 1 binding protein
NM_007461	0	0	-6.3026168	-8.981934515	Apba2	11784	amyloid beta (A4) precursor protein-binding, family A, member 2
AK158629	0	0	-6.123545619	-7.589630625	Apba2	11784	amyloid beta (A4) precursor protein-binding, family A, member 2
AK030748	0	0	-1.502120092	-7.860415848	Apbb1	11785	amyloid beta (A4) precursor protein-binding, family B, member 1
NM_019456	0	0	-4.281555185	-6.259070429	Apbb1ip	54519	amyloid beta (A4) precursor protein-binding, family B, member 1 interacting protein
BC076587	0	0	-6.252431043	-5.319054677	Apbb2	11787	amyloid beta (A4) precursor protein-binding, family B, member 2
NM_146085	1	0	1.745924042	-6.451370301	Apbb3	225372	amyloid beta (A4) precursor protein-binding, family B, member 3
NM_007467	0	0	-5.20255981	-7.53139276	Aplp1	11803	amyloid beta (A4) precursor-like protein 1
AK013376	0	1	-3.873897216	1.915567172	Aplp2	11804	amyloid beta (A4) precursor-like protein 2
NM_025825	1	0	2.996467504	-12.01282517	Appbp2	66884	amyloid beta precursor protein (cytoplasmic tail) binding protein 2
NM_144931	0	0	-6.400771906	-8.105116753	Appbp1	234664	amyloid beta precursor protein binding protein 1
NM_175200	0	0	-4.281555185	-4.422558847	Als2cr11	73463	amyotrophic lateral sclerosis 2 (juvenile) chromosome region, candidate 11 (human)
NM_175370	0	0	-5.894958832	-14.21117098	Als2cr12	108812	amyotrophic lateral sclerosis 2 (juvenile) chromosome region, candidate 12 (human)
AK154812	0	0	-2.752326826	-3.684204109	Als2cr13	72750	amyotrophic lateral sclerosis 2 (juvenile) chromosome region, candidate 13 (human)
NM_027407	0	1	-2.700332188	2.144575302	Als2cr15	70375	amyotrophic lateral sclerosis 2 (juvenile) chromosome region, candidate 15
NM_172656	0	0	-2.752326826	-6.790129119	Als2cr2	227154	amyotrophic lateral sclerosis 2 (juvenile) chromosome region, candidate 2 (human)
NM_172406	0	0	-3.823711459	-12.81531168	Als2cr3	70827	amyotrophic lateral sclerosis 2 (juvenile) chromosome region, candidate 3 (human)
AK167733	0	1	-5.288379726	1.698925773	Als2cr4	381259	amyotrophic lateral sclerosis 2 (juvenile) chromosome region, candidate 4
NM_028717	1	0	2.996467504	-2.472035537	Als2	74018	amyotrophic lateral sclerosis 2 (juvenile) homolog (human)
NM_198033	0	0	-4.281555185	-8.534746185	Als4	269254	amyotrophic lateral sclerosis 4 homolog (human)
NM_008569	0	0	-5.844773074	-5.682996726	Anapc1	17222	anaphase promoting complex subunit 1
NM_026904	1	0	2.996467504	-0.86567491	Anapc10	68999	anaphase promoting complex subunit 10
NM_181394	0	0	-7.574336934	-13.75909376	Anapc13	69010	anaphase promoting complex subunit 13
NM_024213	0	0	-7.741844714	-8.557547591	Anapc4	52206	anaphase promoting complex subunit 4
AK011994	0	0	-1.197786827	-5.495520055	Anapc4	52206	anaphase promoting complex subunit 4
NM_019805	0	0	-8.372148084	-10.94528972	Anapc7	56317	anaphase promoting complex subunit 7
AK151314	0	0	-4.281555185	-7.698706091	Anapc5	59008	anaphase-promoting complex subunit 5
NM_007439	0	0	-1.449788726	-0.410589237	Alk	11682	anaplastic lymphoma kinase
NM_009596	0	0	-3.873897216	-8.331877181	Abpa	11354	androgen binding protein alpha
NM_009596	0	0	-3.873897216	-8.331877181	Abpa	11354	androgen binding protein alpha
NM_203502	0	0	-1.501783364	-10.83897301	Abpb	233099	androgen binding protein beta
NM_203502	0	0	-1.501783364	-10.83897301	Abpb	233099	androgen binding protein beta
NM_001009952	1	0	2.996467504	-12.37409969	Abpd	494519	androgen binding protein delta
NM_207262	0	0	-8.320153446	-6.534248852	Abpe	381970	androgen binding protein epsilon
NM_178308	0	0	-1.501783364	-6.980631393	Abpg	110187	androgen binding protein gamma
NM_178308	0	0	-1.501783364	-6.980631393	Abpg	110187	androgen binding protein gamma
NM_177446	0	0	-4.281555185	-6.980631393	Abpz	233090	androgen binding protein zeta
NM_013476	0	0	-9.622691545	-11.63588265	Ar	11835	androgen receptor
NM_020563	0	0	-5.124440678	-3.658797996	Apbh	57426	androgen-binding protein eta
BC035305	0	0	-1.449788726	-2.802099521	Aig1	66253	androgen-induced 1
NM_175310	0	0	-3.52284498	-6.36335318	Aprin	100710	androgen-induced proliferation inhibitor
AK041682	0	0	-1.954515676	-7.918653713	Aprin	100710	androgen-induced proliferation inhibitor
NM_144524	0	0	-3.930502948	-3.496785661	Angel1	68737	angel homolog 1 (Drosophila)
AB041602	0	0	-4.281555185	-9.107121739	Angel2	52477	angel homolog 2 (Drosophila)
NM_146110	0	0	-2.700332188	-8.199014469	Aamp	227290	angio-associated migratory protein
NM_025630	0	0	-8.78014278	-10.21969683	Aggf1	66549	angiogenic factor with G patch and FHA domains 1
NM_007449	0	0	-6.252431043	-10.8398503	Ang2	11731	angiogenin, ribonuclease A family, member 2
NM_007448	0	0	-6.3026168	-16.43291806	Ang3	11730	angiogenin, ribonuclease A family, member 3
NM_177544	0	0	-7.969101209	-11.90607292	Ang4	219033	angiogenin, ribonuclease A family, member 4
NM_153319	0	0	-5.532098647	-14.64401659	Amot	27494	angiomotin
AK164819	0	0	-6.3026168	-8.115235781	Amotl2	56332	angiomotin like 2
AX763684	0	0	-3.930502948	-4.604545913	Amotl1	75723	angiomotin-like 1
NM_009640	0	0	-5.124440678	-10.32765844	Angpt1	11600	angiopoietin 1
NM_007426	0	0	-6.000034232	-10.36168679	Angpt2	11601	angiopoietin 2
AK132988	0	2	-8.320153446	2.867815198	Angpt4	11602	angiopoietin 4
BC006611	0	0	-5.429918252	-5.553757919	Angptl4	57875	angiopoietin-like 4
NM_145154	0	0	-8.727811415	-3.442156596	Angptl6	70726	angiopoietin-like 6
NM_207624	0	1	-5.074254921	1.698925773	Ace	11421	angiotensin I converting enzyme (peptidyl-dipeptidase A) 1
NM_009598	0	0	-3.873897216	-11.59724223	Ace	11421	angiotensin I converting enzyme (peptidyl-dipeptidase A) 1
BC026801	0	0	-8.372148084	-17.91854425	Ace2	70008	angiotensin I converting enzyme (peptidyl-dipeptidase A) 2
AK140941	0	0	-6.252431043	-5.550635099	Agtr2	11609	angiotensin II receptor, type 2
NM_009642	0	0	-3.470850342	-6.922393528	Agtrap	11610	angiotensin II, type I receptor-associated protein
NM_177322	0	0	-8.320153446	-6.532409571	Agtr1	11607	angiotensin receptor 1
NM_175086	0	0	-7.660493578	-10.98959926	Agtr1b	11608	angiotensin receptor 1b
NM_011784	0	0	-4.231369428	-6.451370301	Agtrl1	23796	angiotensin receptor-like 1
AK139179	0	0	-0.703972215	-8.77752671	Agt	11606	angiotensinogen (serpin peptidase inhibitor, clade A, member 8)
BC032164	1	0	1.338266073	-1.738818719	Anln	68743	anillin, actin binding protein (scraps homolog, Drosophila)
AK158131	0	0	-8.495659471	-4.415297699	Ank1	11733	ankyrin 1, erythroid
M84756	0	0	-8.320153446	-11.29447328	Ank1	11733	ankyrin 1, erythroid
NM_031158	0	0	-5.124440678	-9.067483807	Ank1	11733	ankyrin 1, erythroid
BC061219	0	0	-0.790128858	-8.677609903	Ank1	11733	ankyrin 1, erythroid
NM_178655	0	0	-7.660493578	-7.641607846	Ank2	109676	ankyrin 2, brain
AK166115	0	0	-3.823711459	-7.853409921	Ank2	109676	ankyrin 2, brain
L40632	0	0	-8.269967689	-8.115235781	Ank3	11735	ankyrin 3, epithelial
NM_170729	0	0	-1.501783364	-14.5576155	Ank3	11735	ankyrin 3, epithelial
NM_030251	0	0	-6.071550981	-0.999509092	Abtb1	80283	ankyrin repeat and BTB (POZ) domain containing 1
NM_178890	0	0	-7.65857239	-6.660060302	Abtb2	99382	ankyrin repeat and BTB (POZ) domain containing 2
AB098329	0	0	-1.501783364	-13.38086745	Ankfy1	11736	ankyrin repeat and FYVE domain containing 1
NM_001003909	0	0	-5.894958832	-6.702726526	Ankib1	70797	ankyrin repeat and IBR domain containing 1
BC091647	0	0	-5.124440678	-11.29447328	Ankhd1	108857	ankyrin repeat and KH domain containing 1
NM_172922	0	0	-5.046961925	-8.825150108	Ankk1	244859	ankyrin repeat and kinase domain containing 1
NM_172850	0	0	-2.752326826	-3.779145896	Ankmy1	241158	ankyrin repeat and MYND domain containing 1
AK153774	0	0	-5.532098647	-12.90605319	Asb1	65247	ankyrin repeat and SOCS box-containing protein 1
NM_080444	0	0	-7.250914421	-14.9731117	Asb10	117590	ankyrin repeat and SOCS box-containing protein 10
AK005404	0	0	-3.873897216	-13.70093117	Asb11	68854	ankyrin repeat and SOCS box-containing protein 11
NM_080858	0	0	-6.3026168	-7.827270795	Asb12	70392	ankyrin repeat and SOCS box-containing protein 12
NM_080857	0	0	-3.160321522	-12.30552341	Asb13	142688	ankyrin repeat and SOCS box-containing protein 13
AK052884	0	0	-8.372148084	-7.578669556	Asb14	142687	ankyrin repeat and SOCS box-containing protein 14
NM_080856	0	0	-4.281555185	-7.518016899	Asb14	142687	ankyrin repeat and SOCS box-containing protein 14
AK079418	0	0	-1.501783364	-12.51538808	Asb15	78910	ankyrin repeat and SOCS box-containing protein 15
NM_025758	0	0	-2.700332188	-6.923086638	Asb17	66772	ankyrin repeat and SOCS box-containing protein 17
BC031161	0	0	-3.823711459	-11.02238204	Asb2	65256	ankyrin repeat and SOCS box-containing protein 2
NM_023048	1	0	0.567747919	-0.167808712	Asb4	65255	ankyrin repeat and SOCS box-containing protein 4
AK132068	0	0	-3.159984795	-12.34968538	Asb4	65255	ankyrin repeat and SOCS box-containing protein 4
NM_029569	1	0	1.745924042	-7.899327393	Asb5	76294	ankyrin repeat and SOCs box-containing protein 5
NM_133346	0	0	-7.250577693	-12.54445962	Asb6	72323	ankyrin repeat and SOCS box-containing protein 6
BC066824	0	0	-5.948039594	-0.86567491	Asb7	117589	ankyrin repeat and SOCS box-containing protein 7
NM_030121	0	0	-8.320153446	-5.682996726	Asb8	78541	ankyrin repeat and SOCS box-containing protein 8
NM_027027	0	0	-4.281555185	-3.791827832	Asb9	69299	ankyrin repeat and SOCS box-containing protein 9
NM_013468	0	0	-7.610307821	-6.005720771	Ankrd1	107765	ankyrin repeat domain 1 (cardiac muscle)
NM_133971	0	0	-5.236385088	-6.731891254	Ankrd10	102334	ankyrin repeat domain 10
BC059876	0	0	-6.123545619	-11.10531838	Ankrd11	77087	ankyrin repeat domain 11
BC068270	0	0	-3.930502948	-16.90800057	Ankrd11	77087	ankyrin repeat domain 11
NM_001025572	0	0	-7.322094443	-6.839457187	Ankrd12	106585	ankyrin repeat domain 12
NM_026720	0	0	-3.873897216	-1.082316309	Ankrd13d	68423	ankyrin repeat domain 13 family, member D
BC065088	1	0	2.996467504	-6.394901955	Ankrd13c	433667	ankyrin repeat domain 13c
NM_181404	0	0	-5.074254921	-8.643688582	Ankrd15	107351	ankyrin repeat domain 15
BC079563	0	0	-0.790128858	-9.078052939	Ankrd15	107351	ankyrin repeat domain 15
BC039213	0	0	-5.894958832	-3.483803515	Ankrd17	81702	ankyrin repeat domain 17
AF130371	0	0	-1.501783364	-15.35275724	Ankrd17	81702	ankyrin repeat domain 17
AK132585	0	0	-3.52284498	-6.790129119	Ankrd2	56642	ankyrin repeat domain 2 (stretch responsive muscle)
NM_024204	0	0	-6.4076922	-2.021071641	Ankrd22	52024	ankyrin repeat domain 22
BC023221	0	0	-8.269967689	-9.270632512	Ankrd23	78321	ankyrin repeat domain 23
BC022973	0	0	-5.288379726	-6.63768248	Ankrd23	78321	ankyrin repeat domain 23
AK019475	0	0	-3.930502948	-5.426336557	Ankrd24	70615	ankyrin repeat domain 24
BC010245	0	0	-2.752326826	-4.25383817	Ankrd25	235041	ankyrin repeat domain 25
NM_001024604	0	1	-6.35603429	1.057710968	Ankrd28	105522	ankyrin repeat domain 28
BC083095	0	0	-5.074254921	-16.65800227	Ankrd32	105377	ankyrin repeat domain 32
NM_144790	0	0	-7.223284698	-2.420522713	Ankrd33	208258	ankyrin repeat domain 33
NM_172872	0	0	-3.873897216	-9.580496444	Ankrd38	242553	ankyrin repeat domain 38
NM_026241	0	0	-3.523181707	-8.76899282	Ankrd39	109346	ankyrin repeat domain 39
NM_027799	0	0	-8.372148084	-0.364314919	Ankrd40	71452	ankyrin repeat domain 40
NM_172756	0	0	-3.930839676	-2.287492877	Ankrd41	234396	ankyrin repeat domain 41
AK133339	0	0	-5.236385088	-14.09214088	Ankrd42	73845	ankyrin repeat domain 42
NM_183173	0	0	-5.696037695	-3.115475167	Ankrd43	237761	ankyrin repeat domain 43
BC049713	0	0	-0.790128858	-3.442156596	Ankrd45	73844	ankyrin repeat domain 45
NM_175134	0	0	-3.823711459	-7.188588382	Ankrd46	68839	ankyrin repeat domain 46
NM_030697	0	0	-8.445473714	-8.643688582	Ankrd47	80880	ankyrin repeat domain 47
AK005775	1	0	0.975405888	-12.26467168	Ankrd48	76389	ankyrin repeat domain 48
AK155932	0	0	-0.703972215	-5.338380996	Ankrd49	56503	ankyrin repeat domain 49
NM_175667	0	0	-3.52284498	-1.738818719	Ankrd5	319196	ankyrin repeat domain 5
NM_001012450	0	0	-5.124440678	-10.62306462	Ankrd6	140577	ankyrin repeat domain 6
NM_175207	0	0	-1.857446695	-5.779643229	Ankrd9	74251	ankyrin repeat domain 9
BC066113	0	0	-7.524151177	-8.089096656	Ankra2	68558	ankyrin repeat, family A (RFXANK-like), 2
NM_023729	0	0	-2.700332188	-5.024296931	Asz1	74068	ankyrin repeat, SAM and basic leucine zipper domain containing 1
NM_010730	0	0	-4.281555185	-17.20500602	Anxa1	16952	annexin A1
NM_011922	0	0	-8.372148084	-9.592857607	Anxa10	26359	annexin A10
NM_013469	0	0	-5.124440678	-8.008512195	Anxa11	11744	annexin A11
NM_007585	0	0	-6.252431043	-4.04620966	Anxa2	12306	annexin A2
BC004659	0	0	-1.909778061	-3.670128219	Anxa2	12306	annexin A2
NM_013470	0	0	-5.288379726	-4.198656299	Anxa3	11745	annexin A3
NM_013471	0	0	-6.452766544	-9.924574745	Anxa4	11746	annexin A4
NM_009673	0	0	-6.408028928	-4.25383817	Anxa5	11747	annexin A5
BC005595	1	0	2.996467504	-3.670128219	Anxa6	11749	annexin A6
AK134589	0	0	-5.202223082	-6.165160813	Anxa7	11750	annexin A7
NM_013473	0	0	-5.124440678	-8.534746185	Anxa8	11752	annexin A8
BC062140	0	0	-8.321962326	-0.42002538	Anxa9	71790	annexin A9
NM_011783	0	0	-4.281555185	-1.175521159	Agr2	23795	anterior gradient 2 (Xenopus laevis)
BC024111	0	0	-8.372148084	-9.457382079	Aph1a	226548	anterior pharynx defective 1a homolog (C. elegans)
AK162585	0	0	-2.700332188	-6.34447959	Aph1b	208117	anterior pharynx defective 1b homolog (C. elegans)
BC050923	0	0	-1.449788726	-15.00250715	Aph1c	68318	anterior pharynx defective 1c homolog (C. elegans)
NM_054041	0	0	-6.35603429	-2.720042664	Antxr1	69538	anthrax toxin receptor 1
NM_133738	0	0	-8.372484811	-5.850087312	Antxr2	71914	anthrax toxin receptor 2
X82786	0	0	-7.660493578	-4.553358283	Mki67	17345	antigen identified by monoclonal antibody Ki 67
NM_013900	0	0	-5.288379726	-7.390125632	Mfi2	30060	antigen p97 (melanoma associated) identified by monoclonal antibodies 133.2 and 96.5
NM_194357	0	4	-5.948039594	0.251701692	MGI:2675077	378700	antimicrobial peptide RYA3
NM_144547	0	0	-5.074254921	-3.532760745	Amhr2	110542	anti-Mullerian hormone type 2 receptor
NM_018745	1	0	2.996467504	-4.875652849	Azin1	54375	antizyme inhibitor 1
NM_007463	0	0	-5.288379726	-7.360680285	Apeg1	11790	aortic preferentially expressed gene 1
AK164360	0	0	-3.930502948	-2.8086096	Apeg1	11790	aortic preferentially expressed gene 1
BC048698	0	0	-4.490568577	-10.38589631	Apeg1	11790	aortic preferentially expressed gene 1
NM_194341	0	1	-3.873897216	1.698925773	Ap1gbp1	217030	AP1 gamma subunit binding protein 1
AK142858	0	0	-3.878508311	-2.52954039	Ap1gbp1	217030	AP1 gamma subunit binding protein 1
AK147363	1	0	0.975405888	-1.558343494	Aak1	269774	AP2 associated kinase 1
BC028270	0	0	-5.124440678	-6.394901955	Aak1	269774	AP2 associated kinase 1
NM_013912	0	0	-6.4076922	-9.299122452	Apln	30878	apelin
BC092373	0	0	-7.574336934	-5.854151419	Apxl	110380	apical protein, Xenopus laevis-like
NM_009692	0	0	-7.198583056	-12.53824019	Apoa1	11806	apolipoprotein A-I
NM_144897	0	1	-2.752326826	0.7903488	Apoa1bp	246703	apolipoprotein A-I binding protein
NM_013474	0	0	-1.449788726	-5.789812384	Apoa2	11807	apolipoprotein A-II
BC010769	0	0	-8.377095906	-6.611543354	Apoa4	11808	apolipoprotein A-IV
AK143344	0	0	-5.124440678	-10.66975437	Apoa4	11808	apolipoprotein A-IV
NM_080434	0	0	-5.074254921	-7.480729782	Apoa5	66113	apolipoprotein A-V
AK147540	0	0	-5.074254921	-16.16636594	Apob	238055	apolipoprotein B
BC003792	0	0	-7.610307821	-9.041344681	Apobec1	11810	apolipoprotein B editing complex 1
NM_009694	0	1	-7.198583056	0.584115286	Apobec2	11811	apolipoprotein B editing complex 2
AK143849	0	0	-5.074254921	-10.01918082	Apobec3	80287	apolipoprotein B editing complex 3
NM_007469	0	0	-8.677625658	-7.918653713	Apoc1	11812	apolipoprotein C-I
NM_009695	0	0	-7.606577752	-8.149890738	Apoc2	11813	apolipoprotein C-II
NM_023114	0	0	-6.123545619	-3.04969811	Apoc3	11814	apolipoprotein C-III
NM_007385	0	0	-5.644043057	-5.227138493	Apoc4	11425	apolipoprotein C-IV
NM_007470	0	0	-8.269967689	-14.81335225	Apod	11815	apolipoprotein D
NM_009696	0	0	-5.481912889	-1.679126002	Apoe	11816	apolipoprotein E
NM_133997	0	0	-2.752326826	-9.2698995	Apof	103161	apolipoprotein F
NM_013475	0	0	-3.159984795	-12.6393563	Apoh	11818	apolipoprotein H
NM_018816	0	0	-6.252431043	-5.133073994	Apom	55938	apolipoprotein M
NM_133996	0	0	-8.320153446	-14.08901806	Apon	28194	apolipoprotein N
NM_019816	0	0	-5.150228445	-13.35467053	Aatf	56321	apoptosis antagonizing transcription factor
AK134480	0	0	-5.481912889	-1.119603427	Api5	11800	apoptosis inhibitor 5
NM_028844	0	0	-5.481912889	-2.861002863	Aven	74268	apoptosis, caspase activation inhibitor
NM_007377	0	0	-5.894958832	-4.072348786	Aatk	11302	apoptosis-associated tyrosine kinase
NM_178058	0	0	-3.823711459	-7.53139276	Amid	71361	apoptosis-inducing factor (AIF)-like mitochondrion-associated inducer of death
AK134147	0	0	-6.35603429	-3.693160976	Acin1	56215	apoptotic chromatin condensation inducer 1
AK220340	0	0	-4.490568577	-4.94674916	Apaf1	11783	apoptotic peptidase activating factor 1
AK088928	1	0	2.996467504	-3.009844877	Aptx	66408	aprataxin
AK081677	0	0	-4.362906321	-6.922393528	Apex2	77622	apurinic/apyrimidinic endonuclease 2
NM_007472	0	0	-8.372148084	-7.860415848	Aqp1	11826	aquaporin 1
NM_175105	0	1	-2.752326826	1.857329308	Aqp11	66333	aquaporin 11
NM_177587	0	0	-2.752326826	-4.561905744	Aqp12	208760	aquaporin 12
NM_009699	0	0	-3.955248352	-9.316098539	Aqp2	11827	aquaporin 2
BC027400	0	0	-5.124440678	-9.078052939	Aqp3	11828	aquaporin 3
BC024526	0	0	-8.372148084	-8.115235781	Aqp4	11829	aquaporin 4
NM_009701	0	0	-5.948039594	-6.451370301	Aqp5	11830	aquaporin 5
NM_175087	0	0	-4.281555185	-9.271085823	Aqp6	11831	aquaporin 6
NM_007473	0	0	-1.501783364	-12.57174209	Aqp7	11832	aquaporin 7
NM_007474	0	0	-3.930502948	-9.041344681	Aqp8	11833	aquaporin 8
AK146660	0	0	-5.532098647	-4.012331596	Aqp8	11833	aquaporin 8
NM_022026	0	0	-7.250577693	-11.33952268	Aqp9	64008	aquaporin 9
NM_009702	0	0	-3.873897216	-7.857516233	Aqr	11834	aquarius
NM_007440	0	0	-3.823711459	-3.442156596	Alox12	11684	arachidonate 12-lipoxygenase
NM_009659	0	0	-7.660493578	-11.5720031	Alox12b	11686	arachidonate 12-lipoxygenase, 12R type
NM_009660	0	0	-7.17129006	-6.382679499	Alox15	11687	arachidonate 15-lipoxygenase
NM_009661	0	0	-5.074254921	-7.8194886	Alox15b	11688	arachidonate 15-lipoxygenase, second type
NM_009662	0	0	-8.320153446	-8.355315337	Alox5	11689	arachidonate 5-lipoxygenase
NM_009663	0	0	-8.727811415	-8.007756905	Alox5ap	11690	arachidonate 5-lipoxygenase activating protein
NM_011786	0	0	-3.159984795	-7.317395597	Aloxe3	23801	arachidonate lipoxygenase 3
NM_145684	0	0	-5.644043057	-0.384450112	Alox12e	11685	arachidonate lipoxygenase, epidermal
NM_145985	0	0	-9.570696908	-9.828871301	Arcn1	213827	archain 1
NM_007482	0	0	-7.606577752	-8.825436293	Arg1	11846	arginase 1, liver
NM_009705	1	0	2.996467504	-6.839457187	Arg2	11847	arginase type II
NM_172875	0	0	-8.320153446	-4.733409021	Adc	242669	arginine decarboxylase
BC051997	0	0	-8.269967689	-12.30642355	Avp	11998	arginine vasopressin
NM_016847	0	0	-8.320153446	-6.344646715	Avpr1a	54140	arginine vasopressin receptor 1A
NM_011924	0	0	-4.231369428	-12.72666682	Avpr1b	26361	arginine vasopressin receptor 1B
NM_019404	0	0	-6.408028928	-7.108605723	Avpr2	12000	arginine vasopressin receptor 2
NM_027106	1	0	2.996467504	-1.522910332	Avpi1	69534	arginine vasopressin-induced 1
BC023677	0	1	-7.574336934	5.72977336	Rprc1	245877	arginine/proline rich coiled-coil 1
AK045433	0	0	-7.969437937	-8.812291662	Rsrc1	66880	arginine/serine-rich coiled-coil 1
NM_029103	0	0	-5.124440678	-6.416898205	Armet	74840	arginine-rich, mutated in early stage tumors
BC050948	1	0	0.567747919	-1.960811448	Ate1	11907	arginine-tRNA-protein transferase 1
NM_133768	0	0	-3.930502948	-14.16824591	Asl	109900	argininosuccinate lyase
NM_007494	0	0	-4.281555185	-6.731891254	Ass1	11898	argininosuccinate synthetase 1
NM_145417	0	0	-1.857446695	-6.0659957	Rnpep	215615	arginyl aminopeptidase (aminopeptidase B)
NM_181405	0	0	-7.223621425	-7.640468226	Rnpepl1	108657	arginyl aminopeptidase (aminopeptidase B)-like 1
NM_025936	0	0	-7.472156539	-6.200256805	Rars	104458	arginyl-tRNA synthetase
NM_011790	0	0	-2.752326826	-5.319054677	Arih2	23807	ariadne homolog 2 (Drosophila)
NM_019927	2	0	2.996467504	-3.145557001	Arih1	23806	ariadne ubiquitin-conjugating enzyme E2 binding protein homolog 1 (Drosophila)
NM_007441	0	1	-2.72503383	3.165172678	Alx3	11694	aristaless 3
BC049786	0	0	-7.610307821	-2.949050794	Alx4	11695	aristaless 4
NM_007492	0	0	-3.873897216	-11.85225876	Arx	11878	aristaless related homeobox gene (Drosophila)
NM_028840	0	0	-7.969437937	-4.970517872	Armc1	74252	armadillo repeat containing 1
BC043070	0	0	-7.969437937	-5.466355326	Armc6	76813	armadillo repeat containing 6
NM_177778	0	0	-7.198583056	-5.851161328	Armc7	276905	armadillo repeat containing 7
NM_028768	0	0	-1.909441333	-4.918988188	Armc8	74125	armadillo repeat containing 8
NM_030066	0	0	-4.490568577	-8.115235781	Armcx1	78248	armadillo repeat containing, X-linked 1
BC054839	0	0	-7.574336934	-4.527984423	Armcx2	67416	armadillo repeat containing, X-linked 2
NM_026139	0	0	-2.72503383	-11.04251724	Armcx2	67416	armadillo repeat containing, X-linked 2
NM_027870	0	0	-1.954515676	-5.826520641	Armcx3	71703	armadillo repeat containing, X-linked 3
AK051627	0	0	-6.000370959	-6.622815788	Arvcf	11877	armadillo repeat gene deleted in velo-cardio-facial syndrome
NM_016860	0	0	-7.658235662	-6.473718396	Actr1a	54130	ARP1 actin-related protein 1 homolog A (yeast)
NM_146107	0	0	-3.823711459	-7.317395597	Actr1b	226977	ARP1 actin-related protein 1 homolog B (yeast)
NM_019785	0	0	-1.625294751	-6.260102599	Actr10	56444	ARP10 actin-related protein 10 homolog (S. cerevisiae)
NM_146243	0	0	-5.202223082	-3.359278045	Actr2	66713	ARP2 actin-related protein 2 homolog (yeast)
NM_023735	0	0	-4.231369428	-3.670128219	Actr3	74117	ARP3 actin-related protein 3 homolog (yeast)
NM_001004365	1	0	2.996467504	-3.779145896	Actr3b	242894	ARP3 actin-related protein 3 homolog B (yeast)
AK046584	0	0	-5.644043057	-4.160915871	Actr5	109275	ARP5 actin-related protein 5 homolog (yeast)
NM_025914	0	0	-5.948039594	-11.99152392	Actr6	67019	ARP6 actin-related protein 6 homolog (yeast)
NM_027493	0	0	-5.894958832	-7.058113009	Actr8	56249	ARP8 actin-related protein 8 homolog (S. cerevisiae)
NM_133205	0	0	-4.281555185	-4.906638319	Arr3	170735	arrestin 3, retinal
NM_178408	0	0	-8.372148084	-0.702503644	Arrdc1	215705	arrestin domain containing 1
AK144323	0	0	-8.320153446	-8.876623276	Arrdc2	70807	arrestin domain containing 2
NM_025549	0	0	-8.269967689	-7.041872881	Arrdc4	66412	arrestin domain containing 4
BC100496	0	0	-0.703972215	-3.944274471	Arrdc5	76920	arrestin domain containing 5
NM_178220	0	1	-3.470850342	1.915567172	Arrb1	109689	arrestin, beta 1
AK154874	0	1	-3.878508311	1.206552982	Arrb2	216869	arrestin, beta 2
BC016453	0	0	-2.700332188	-1.082316309	Asna1	56495	arsA (bacterial) arsenite transporter, ATP-binding, homolog 1
AK150310	0	0	-5.948039594	-5.392398689	MGI:1933527	83701	arsenate resistance protein 2
BC066831	1	0	0.567747919	-12.59605863	MGI:1933527	83701	arsenate resistance protein 2
NM_009711	0	0	-7.660493578	-5.495520055	Artn	11876	artemin
AK028546	1	0	2.996467504	-3.75300677	Arnt	11863	aryl hydrocarbon receptor nuclear translocator
NM_007488	0	0	-7.198919783	-6.751443219	Arnt2	11864	aryl hydrocarbon receptor nuclear translocator 2
NM_007489	0	0	-5.124440678	-2.701043667	Arntl	11865	aryl hydrocarbon receptor nuclear translocator-like
AB012601	0	0	-1.501783364	-9.316098539	Arntl	11865	aryl hydrocarbon receptor nuclear translocator-like
NM_172309	0	0	-1.501783364	-15.0692166	Arntl2	272322	aryl hydrocarbon receptor nuclear translocator-like 2
BC028285	0	0	-2.752663553	-5.609040089	Aipl1	114230	aryl hydrocarbon receptor-interacting protein-like 1
NM_023383	0	0	-8.727811415	-16.56358153	Aadac	67758	arylacetamide deacetylase (esterase)
NM_178772	0	0	-5.894958832	-8.115235781	Aadacl1	320024	arylacetamide deacetylase-like 1
AF004110	0	0	-2.700332188	-8.115235781	Aanat	11298	arylalkylamine N-acetyltransferase
AF004109	0	0	-1.501783364	-10.09672645	Aanat	11298	arylalkylamine N-acetyltransferase
NM_013464	0	0	-5.124440678	-5.40131128	Ahr	11622	aryl-hydrocarbon receptor
NM_009644	0	0	-7.658235662	-4.103714513	Ahrr	11624	aryl-hydrocarbon receptor repressor
NM_016666	0	0	-5.288379726	-6.408818625	Aip	11632	aryl-hydrocarbon receptor-interacting protein
NM_009713	0	0	-1.449788726	-6.451370301	Arsa	11883	arylsulfatase A
AK083309	0	0	-7.969437937	-8.949835775	Arsb	11881	arylsulfatase B
NM_138679	0	0	-8.321962326	-7.899327393	Ash1l	192195	ash1 (absent, small, or homeotic)-like (Drosophila)
BC012957	0	0	-5.074254921	-7.294218673	Ash2l	23808	ash2 (absent, small, or homeotic)-like (Drosophila)
NM_009714	0	0	-3.873897216	-4.747484911	Asgr1	11889	asialoglycoprotein receptor 1
NM_007493	0	0	-6.3026168	-7.136112522	Asgr2	11890	asialoglycoprotein receptor 2
NM_009791	0	0	-7.223621425	-5.814298186	Aspm	12316	asp (abnormal spindle)-like, microcephaly associated (Drosophila)
NM_025610	0	0	-3.823711459	-12.41308934	Asrgl1	66514	asparaginase like 1
NM_012055	0	0	-5.894958832	-8.115235781	Asns	27053	asparagine synthetase
AK145871	0	1	-3.823711459	3.3593822	Alg1	208211	asparagine-linked glycosylation 1 homolog (yeast, beta-1,4-mannosyltransferase)
AK142322	0	0	-5.236385088	-2.52954039	Alg12	223774	asparagine-linked glycosylation 12 homolog (yeast, alpha-1,6-mannosyltransferase)
NM_024178	0	0	-3.159984795	-7.886554974	Alg14	66789	asparagine-linked glycosylation 14 homolog (yeast)
AK046933	0	0	-8.729620295	-7.595690373	Alg14	66789	asparagine-linked glycosylation 14 homolog (yeast)
NM_019998	0	0	-7.250577693	-6.291731954	Alg2	56737	asparagine-linked glycosylation 2 homolog (yeast, alpha-1,3-mannosyltransferase)
NM_145939	0	0	-7.65568807	-7.899327393	Alg3	208624	asparagine-linked glycosylation 3 homolog (yeast, alpha-1,3-mannosyltransferase)
AK157903	0	0	-1.909441333	-5.466355326	Alg6	320438	asparagine-linked glycosylation 6 homolog (yeast, alpha-1,3,-glucosyltransferase)
NM_199035	0	0	-3.107990157	-6.36335318	Alg8	381903	asparagine-linked glycosylation 8 homolog (yeast, alpha-1,3-glucosyltransferase)
NM_027350	0	0	-5.074254921	-4.359729344	Nars	70223	asparaginyl-tRNA synthetase
AK030293	0	1	-5.124440678	3.393303521	Asph	65973	aspartate-beta-hydroxylase
NM_023113	0	0	-2.752326826	-11.29447328	Aspa	11484	aspartoacylase (aminoacylase) 2
NM_027857	0	0	-8.372148084	-3.575186433	Acy3	71670	aspartoacylase (aminoacylase) 3
NM_016878	0	1	-5.074254921	1.698925773	Dnpep	13437	aspartyl aminopeptidase
NM_001005847	0	0	-5.288716454	-10.48748737	Aga	11593	aspartylglucosaminidase
NM_145507	0	0	-6.355697563	-2.718203383	Dars	226414	aspartyl-tRNA synthetase
BC076606	0	0	-3.025900309	-6.99881912	Dars2	226539	aspartyl-tRNA synthetase 2 (mitochondrial)
NM_172539	0	0	-1.954515676	-5.333993699	Astl	215095	astacin-like metalloendopeptidase (M12 family)
BC064729	0	0	-8.269967689	-8.669314822	Astl	215095	astacin-like metalloendopeptidase (M12 family)
AK164117	0	0	-5.202223082	-10.33436662	Astn1	11899	astrotactin 1
AF116573	0	0	-8.372148084	-15.99211861	Astn2	56079	astrotactin 2
NM_207109	0	0	-1.954515676	-2.8086096	Astn2	56079	astrotactin 2
BC023122	0	0	-1.909441333	-9.658044177	Ahctf1	226747	AT hook containing transciption factor 1
NM_026375	0	0	-5.696037695	-1.148093367	Ahctf1	226747	AT hook containing transciption factor 1
NM_146155	0	0	-5.202223082	-6.247950682	Ahdc1	230793	AT hook, DNA binding motif, containing 1
NM_007496	0	0	-2.72503383	-5.253277619	Atbf1	11906	AT motif binding factor 1
NM_033566	0	0	-5.124440678	-9.35001986	Arid1a	93760	AT rich interactive domain 1A (Swi1 like)
BC082554	0	0	-7.660493578	-2.718203383	Arid1a	93760	AT rich interactive domain 1A (Swi1 like)
NM_175251	0	0	-4.281555185	-10.3204383	Arid2	77044	AT rich interactive domain 2 (Arid-rfx like)
BC027180	0	0	-5.894958832	-14.15181921	Arid2	77044	AT rich interactive domain 2 (Arid-rfx like)
NM_007880	0	0	-5.288716454	-8.355315337	Arid3a	13496	AT rich interactive domain 3A (Bright like)
NM_019689	0	0	-6.3026168	-13.87459692	Arid3b	56380	AT rich interactive domain 3B (Bright like)
AK139455	0	1	-5.236385088	2.455425476	Arid3b	56380	AT rich interactive domain 3B (Bright like)
AK156376	0	0	-5.481912889	-1.774984894	Arid5a	214855	AT rich interactive domain 5A (Mrf1 like)
NM_023598	0	0	-7.647662564	-5.456879635	Arid5b	71371	AT rich interactive domain 5B (Mrf1 like)
NM_007499	0	0	-5.696037695	-11.51882838	Atm	11920	ataxia telangiectasia mutated homolog (human)
AK139863	0	0	-8.495659471	-5.682996726	Atm	11920	ataxia telangiectasia mutated homolog (human)
NM_178662	0	0	-3.823711459	-7.267009258	Atcay	16467	ataxia, cerebellar, Cayman type homolog (human)
BC053009	0	0	-3.873897216	-8.478047121	MGI:1926224	268859	ataxin 2 binding protein 1
NM_183188	0	0	-5.124440678	-10.23898405	MGI:1926224	268859	ataxin 2 binding protein 1
NM_183020	0	1	-3.025900309	1.640687908	Atxn2l	233871	ataxin 2-like
AK158590	0	0	-5.288379726	-6.200256805	Atxn7l1	380753	ataxin 7-like 1
NM_175183	0	0	-4.231369428	-6.644719633	Atxn7l2	72522	ataxin 7-like 2
NM_028139	1	0	0.975405888	-3.30098239	Atxn7l4	72174	ataxin 7-like 4
NM_007500	0	0	-8.401504582	-8.701926446	Atoh1	11921	atonal homolog 1 (Drosophila)
NM_007500	0	0	-8.401504582	-8.701926446	Atoh1	11921	atonal homolog 1 (Drosophila)
NM_153778	0	0	-4.231369428	-4.561905744	Atoh8	71093	atonal homolog 8 (Drosophila)
NM_133884	0	0	-8.269967689	-5.069492843	Atpbd1b	100210	ATP binding domain 1 family, member B
AK132755	0	0	-5.948376322	-4.808505376	Acly	104112	ATP citrate lyase
NM_181040	0	0	-5.124440678	-7.458182757	Atpaf1	230649	ATP synthase mitochondrial F1 complex assembly factor 1
NM_145427	0	0	-5.948039594	-1.558343494	Atpaf2	246782	ATP synthase mitochondrial F1 complex assembly factor 2
NM_016774	0	0	-6.812496671	-8.573290627	Atp5b	11947	ATP synthase, H+ transporting mitochondrial F1 complex, beta subunit
BC049640	0	0	-3.873897216	-1.804430241	Atp5f1	11950	ATP synthase, H+ transporting, mitochondrial F0 complex, subunit b, isoform 1
NM_007506	0	0	-1.449788726	-1.975606196	Atp5g1	11951	ATP synthase, H+ transporting, mitochondrial F0 complex, subunit c (subunit 9), isoform 1
NM_026468	0	0	-5.844773074	-10.62242129	Atp5g2	67942	ATP synthase, H+ transporting, mitochondrial F0 complex, subunit c (subunit 9), isoform 2
NM_175015	0	0	-5.124440678	-6.705752129	Atp5g3	228033	ATP synthase, H+ transporting, mitochondrial F0 complex, subunit c (subunit 9), isoform 3
NM_027862	0	0	-7.524151177	-6.416898205	Atp5h	71679	ATP synthase, H+ transporting, mitochondrial F0 complex, subunit d
NM_016755	0	0	-5.074254921	-5.482285748	Atp5j	11957	ATP synthase, H+ transporting, mitochondrial F0 complex, subunit F
NM_020582	0	0	-2.752326826	-0.564936221	Atp5j2	57423	ATP synthase, H+ transporting, mitochondrial F0 complex, subunit f, isoform 2
NM_013795	0	0	-1.501783364	-3.670070429	Atp5l	27425	ATP synthase, H+ transporting, mitochondrial F0 complex, subunit g
AK146797	0	0	-3.873897216	-7.640468226	Atp5a1	11946	ATP synthase, H+ transporting, mitochondrial F1 complex, alpha subunit, isoform 1
NM_025313	1	0	2.996467504	-2.701043667	Atp5d	66043	ATP synthase, H+ transporting, mitochondrial F1 complex, delta subunit
NM_025983	0	0	-5.481912889	-10.58213075	Atp5e	67126	ATP synthase, H+ transporting, mitochondrial F1 complex, epsilon subunit
BC010700	0	0	-4.281555185	-5.708022002	Atp5c1	11949	ATP synthase, H+ transporting, mitochondrial F1 complex, gamma polypeptide 1
NM_138597	0	0	-4.281555185	-7.915347491	Atp5o	28080	ATP synthase, H+ transporting, mitochondrial F1 complex, O subunit
NM_007507	0	0	-2.752326826	-9.810490816	Atp5k	11958	ATP synthase, H+ transporting, mitochondrial F1F0 complex, subunit e
BC060633	0	0	-5.046961925	-8.795131946	Agtpbp1	67269	ATP/GTP binding protein 1
NM_178755	0	0	-3.52284498	-6.705752129	Agbl2	271813	ATP/GTP binding protein-like 2
AK029793	0	0	-4.231369428	-6.6680117	Agbl3	76223	ATP/GTP binding protein-like 3
BC079626	0	1	-1.449788726	1.0069902	Atp9b	50771	ATPas, class II, type 9B
NM_026487	0	0	-6.355697563	-5.698927148	Atad1	67979	ATPase family, AAA domain containing 1
NM_153199	0	0	-5.074254921	-12.93211155	Atad2	70472	ATPase family, AAA domain containing 2
NM_027435	0	0	-3.159984795	-8.043179183	Atad2	70472	ATPase family, AAA domain containing 2
NM_179203	0	0	-1.909441333	-7.28946208	Atad3a	108888	ATPase family, AAA domain containing 3A
NM_007512	0	0	-5.844773074	-2.313799127	Atpif1	11983	ATPase inhibitory factor 1
NM_133224	0	0	-3.873897216	-10.01085837	Atp13a1	170759	ATPase type 13A1
BC049817	0	0	-8.727811415	-3.900845509	Atp13a1	170759	ATPase type 13A1
BC023746	0	0	-5.236385088	-8.260599933	Atp13a2	74772	ATPase type 13A2
NM_175650	0	0	-9.980163757	-8.331877181	Atp13a5	268878	ATPase type 13A5
AF348325	0	0	-3.107990157	-9.499640642	Atp1b4	67821	ATPase, (Na+)/K+ transporting, beta 4 polypeptide
AK141559	0	0	-3.955248352	-2.949783806	Atp8a1	11980	ATPase, aminophospholipid transporter (APLT), class I, type 8A, member 1
AK016508	0	0	-3.823711459	-9.70363561	Atp8a2	50769	ATPase, aminophospholipid transporter-like, class I, type 8A, member 2
NM_007504	0	0	-3.873897216	-2.720042664	Atp2a1	11937	ATPase, Ca++ transporting, cardiac muscle, fast twitch 1
NM_009722	0	0	-8.092612597	-2.929648613	Atp2a2	11938	ATPase, Ca++ transporting, cardiac muscle, slow twitch 2
NM_026482	0	0	-3.955248352	-1.804430241	Atp2b1	67972	ATPase, Ca++ transporting, plasma membrane 1
BC075643	0	0	-5.948376322	-8.566123816	Atp2b2	11941	ATPase, Ca++ transporting, plasma membrane 2
NM_009723	0	0	-1.909441333	-8.115235781	Atp2b2	11941	ATPase, Ca++ transporting, plasma membrane 2
NM_177236	0	0	-7.574336934	-11.81663326	Atp2b3	320707	ATPase, Ca++ transporting, plasma membrane 3
NM_213616	0	0	-1.449788726	-6.861361032	Atp2b4	381290	ATPase, Ca++ transporting, plasma membrane 4
BC026147	0	0	-3.523181707	-3.575186433	Atp2a3	53313	ATPase, Ca++ transporting, ubiquitous
NM_175025	0	0	-5.236385088	-0.114528467	Atp2c1	235574	ATPase, Ca++-sequestering
AK136062	0	0	-5.202223082	-1.791330499	Atp2c1	235574	ATPase, Ca++-sequestering
NM_001001488	0	0	-5.150228445	-11.16000726	Atp8b1	54670	ATPase, class I, type 8B, member 1
AK089064	0	0	-5.124440678	-2.287492877	Atp9a	11981	ATPase, class II, type 9A
NM_015731	0	1	-5.644043057	5.901276637	Atp9a	11981	ATPase, class II, type 9A
NM_009728	0	0	-6.355697563	-5.764704206	Atp10a	11982	ATPase, class V, type 10A
BC099527	0	0	-1.501783364	-12.11810496	Atp10d	231287	ATPase, Class V, type 10D
AK147497	0	0	-6.453103271	-0.86567491	Atp11a	50770	ATPase, class VI, type 11A
AK155372	0	0	-1.954515676	-3.967075877	Atp11b	76295	ATPase, Class VI, type 11B
NM_001001798	0	0	-7.17129006	-1.84002894	Atp11c	320940	Atpase, class VI, type 11C
NM_009726	0	0	-2.72503383	-7.46896495	Atp7a	11977	ATPase, Cu++ transporting, alpha polypeptide
NM_007511	0	0	-5.124440678	-2.386050617	Atp7b	11979	ATPase, Cu++ transporting, beta polypeptide
NM_018794	0	0	-8.320153446	-4.198656299	Atp6ap1	54411	ATPase, H+ transporting, lysosomal accessory protein 1
NM_027439	1	0	0.975405888	-3.886769619	Atp6ap2	70495	ATPase, H+ transporting, lysosomal accessory protein 2
NM_016920	0	0	-7.223621425	-4.578705191	Atp6v0a1	11975	ATPase, H+ transporting, lysosomal V0 subunit a isoform 1
AB022321	0	0	-8.78014278	-12.05288006	Atp6v0a1	11975	ATPase, H+ transporting, lysosomal V0 subunit a isoform 1
NM_080467	0	0	-5.124440678	-11.06546515	Atp6v0a4	140494	ATPase, H+ transporting, lysosomal V0 subunit A isoform 4
NM_133764	0	0	-2.72503383	-11.46299584	Atp6v0e2	76252	ATPase, H+ transporting, lysosomal, V0 subunit E isoform 2
NM_133826	0	0	-7.574336934	-9.271085823	Atp6v1h	108664	ATPase, H+ transporting, lysosomal, V1 subunit H
NM_025272	0	0	-2.752326826	-8.503322668	Atp6v0e	11974	ATPase, H+ transporting, V0 subunit
NM_033617	1	0	1.745924042	-3.886711829	Atp6v0b	114143	ATPase, H+ transporting, V0 subunit B
NM_009729	0	0	-3.823711459	-4.795346591	Atp6v0c	11984	ATPase, H+ transporting, V0 subunit C
BC083129	0	0	-3.823711459	-9.314061475	Atp6v0c	11984	ATPase, H+ transporting, V0 subunit C
NM_013477	0	0	-1.501783364	-5.466355326	Atp6v0d1	11972	ATPase, H+ transporting, V0 subunit D isoform 1
NM_175406	0	0	-2.72503383	-11.99363673	Atp6v0d2	242341	ATPase, H+ transporting, V0 subunit D, isoform 2
NM_007508	0	0	-5.074254921	-10.1140284	Atp6v1a	11964	ATPase, H+ transporting, V1 subunit A1
NM_134157	0	0	-5.124440678	-8.419485113	Atp6v1b1	110935	ATPase, H+ transporting, V1 subunit B, isoform 1
NM_025494	0	1	-5.074254921	2.35942231	Atp6v1c1	66335	ATPase, H+ transporting, V1 subunit C, isoform 1
NM_023721	0	0	-5.429918252	-2.917685066	Atp6v1d	73834	ATPase, H+ transporting, V1 subunit D
NM_007510	0	0	-3.873897216	-11.23364956	Atp6v1e1	11973	ATPase, H+ transporting, V1 subunit E isoform 1
NM_029121	0	0	-8.774694639	-9.904687066	Atp6v1e2	74915	ATPase, H+ transporting, V1 subunit E-like 2 isoform 2
NM_025381	0	1	-1.501783364	5.72977336	Atp6v1f	66144	ATPase, H+ transporting, V1 subunit F
NM_024173	0	1	-5.205791814	1.327100628	Atp6v1g1	66290	ATPase, H+ transporting, V1 subunit G isoform 1
NM_023179	0	0	-6.383967937	-10.80574064	Atp6v1g2	66237	ATPase, H+ transporting, V1 subunit G isoform 2
NM_177397	0	0	-7.660493578	-9.71554903	Atp6v1g3	338375	ATPase, H+ transporting, V1 subunit G, isoform 3
NM_009724	0	0	-3.930502948	-7.424261435	Atp4b	11945	ATPase, H+/K+ transporting, beta polypeptide, gastric specific
NM_138652	0	1	-3.873897216	4.831604273	Atp12a	192113	ATPase, H+/K+ transporting, nongastric, alpha polypeptide
BC032187	0	1	-4.490568577	2.450805227	Atp1a1	11928	ATPase, Na+/K+ transporting, alpha 1 polypeptide
NM_178405	0	0	-4.281555185	-2.975922931	Atp1a2	98660	ATPase, Na+/K+ transporting, alpha 2 polypeptide
BC037206	0	0	-5.844773074	-4.892849063	Atp1a3	232975	ATPase, Na+/K+ transporting, alpha 3 polypeptide
NM_009721	0	0	-5.124440678	-6.731891254	Atp1b1	11931	ATPase, Na+/K+ transporting, beta 1 polypeptide
NM_013415	0	0	-5.124440678	-5.288076227	Atp1b2	11932	ATPase, Na+/K+ transporting, beta 2 polypeptide
AK159532	0	0	-3.873897216	-5.402569978	Atp1b3	11933	ATPase, Na+/K+ transporting, beta 3 polypeptide
NM_147220	0	0	-5.202223082	-7.161117503	Abca9	217262	ATP-binding cassette transporter sub-family A member 9
NM_013454	0	0	-3.823711459	-6.318340464	Abca1	11303	ATP-binding cassette, sub-family A (ABC1), member 1
AY160971	0	0	-3.873897216	-11.65169109	Abca13	268379	ATP-binding cassette, sub-family A (ABC1), member 13
BC089470	0	0	-7.374089081	-11.53900437	Abca15	320631	ATP-binding cassette, sub-family A (ABC1), member 15
AK144723	0	0	-5.124440678	-1.01058575	Abca16	233810	ATP-binding cassette, sub-family A (ABC1), member 16
NM_007379	0	0	-8.372148084	-7.795172056	Abca2	11305	ATP-binding cassette, sub-family A (ABC1), member 2
NM_013855	0	1	-8.321962326	0.144077969	Abca3	27410	ATP-binding cassette, sub-family A (ABC1), member 3
BC079617	0	0	-5.288379726	-13.88769666	Abca3	27410	ATP-binding cassette, sub-family A (ABC1), member 3
AK038021	1	1	2.588809535	2.867815198	Abca3	27410	ATP-binding cassette, sub-family A (ABC1), member 3
NM_007378	0	0	-5.124440678	-5.456146623	Abca4	11304	ATP-binding cassette, sub-family A (ABC1), member 4
AK166397	0	0	-5.124440678	-6.547062408	Abca4	11304	ATP-binding cassette, sub-family A (ABC1), member 4
NM_147219	0	0	-7.17129006	-8.115235781	Abca5	217265	ATP-binding cassette, sub-family A (ABC1), member 5
NM_147218	1	0	1.745924042	-11.820088	Abca6	76184	ATP-binding cassette, sub-family A (ABC1), member 6
NM_013850	0	0	-7.198919783	-12.33401335	Abca7	27403	ATP-binding cassette, sub-family A (ABC1), member 7
NM_153145	0	0	-5.124440678	-8.464333013	Abca8a	217258	ATP-binding cassette, sub-family A (ABC1), member 8a
NM_013851	0	0	-5.124440678	-2.917685066	Abca8b	27404	ATP-binding cassette, sub-family A (ABC1), member 8b
NM_019552	0	0	-7.660493578	-5.288076227	Abcb10	56199	ATP-binding cassette, sub-family B (MDR/TAP), member 10
NM_021022	0	0	-3.159984795	-6.855880122	Abcb11	27413	ATP-binding cassette, sub-family B (MDR/TAP), member 11
NM_011076	0	0	-4.281555185	-4.661583742	Abcb1a	18671	ATP-binding cassette, sub-family B (MDR/TAP), member 1A
NM_011075	0	0	-6.3026168	-12.53057936	Abcb1b	18669	ATP-binding cassette, sub-family B (MDR/TAP), member 1B
NM_008830	0	0	-5.532098647	-4.636943056	Abcb4	18670	ATP-binding cassette, sub-family B (MDR/TAP), member 4
AK139832	0	0	-4.281555185	-16.50787427	Abcb5	77706	ATP-binding cassette, sub-family B (MDR/TAP), member 5
BC006634	0	0	-1.501783364	-0.86567491	Abcb6	74104	ATP-binding cassette, sub-family B (MDR/TAP), member 6
AK152535	0	0	-8.269967689	-9.578910394	Abcb7	11306	ATP-binding cassette, sub-family B (MDR/TAP), member 7
NM_019875	0	0	-5.022260283	-11.99152392	Abcb9	56325	ATP-binding cassette, sub-family B (MDR/TAP), member 9
NM_008576	0	0	-7.17129006	-6.404097027	Abcc1	17250	ATP-binding cassette, sub-family C (CFTR/MRP), member 1
AK133240	0	0	-4.231369428	-7.006770519	Abcc10	224814	ATP-binding cassette, sub-family C (CFTR/MRP), member 10
AK133175	0	0	-1.501783364	-2.420522713	Abcc12	244562	ATP-binding cassette, sub-family C (CFTR/MRP), member 12
AF282772	0	0	-4.281555185	-10.04477969	Abcc2	12780	ATP-binding cassette, sub-family C (CFTR/MRP), member 2
AK156615	0	0	-5.481912889	-10.2595888	Abcc3	76408	ATP-binding cassette, sub-family C (CFTR/MRP), member 3
AK157723	0	1	-5.948376322	1.0069902	Abcc4	239273	ATP-binding cassette, sub-family C (CFTR/MRP), member 4
BC090629	0	0	-7.610307821	-4.415297699	Abcc5	27416	ATP-binding cassette, sub-family C (CFTR/MRP), member 5
NM_018795	0	0	-6.252431043	-6.823928457	Abcc6	27421	ATP-binding cassette, sub-family C (CFTR/MRP), member 6
NM_011510	0	0	-3.873897216	-4.560066463	Abcc8	20927	ATP-binding cassette, sub-family C (CFTR/MRP), member 8
NM_021042	0	0	-7.574336934	-6.082957484	Abcc9	20928	ATP-binding cassette, sub-family C (CFTR/MRP), member 9
NM_011994	0	0	-1.501783364	-3.728366084	Abcd2	26874	ATP-binding cassette, sub-family D (ALD), member 2
NM_008991	0	0	-1.449788726	-5.288076227	Abcd3	19299	ATP-binding cassette, sub-family D (ALD), member 3
NM_008992	0	0	-5.236385088	-9.031908538	Abcd4	19300	ATP-binding cassette, sub-family D (ALD), member 4
NM_013854	1	0	1.745924042	-1.093464302	Abcf1	224742	ATP-binding cassette, sub-family F (GCN20), member 1
NM_013854	1	0	1.745924042	-1.093464302	Abcf1	224742	ATP-binding cassette, sub-family F (GCN20), member 1
NM_013853	0	0	-3.873897216	-2.204614326	Abcf2	27407	ATP-binding cassette, sub-family F (GCN20), member 2
NM_013852	0	0	-1.501783364	-5.48301876	Abcf3	27406	ATP-binding cassette, sub-family F (GCN20), member 3
NM_009593	0	0	-3.873897216	-3.670128219	Abcg1	11307	ATP-binding cassette, sub-family G (WHITE), member 1
NM_011920	0	1	-5.532098647	1.915567172	Abcg2	26357	ATP-binding cassette, sub-family G (WHITE), member 2
AK142528	1	0	2.996467504	-6.620738426	Abcg2	26357	ATP-binding cassette, sub-family G (WHITE), member 2
NM_030239	0	0	-3.823711459	-9.297224948	Abcg3	27405	ATP-binding cassette, sub-family G (WHITE), member 3
NM_138955	0	2	-1.501783364	5.94641476	Abcg4	192663	ATP-binding cassette, sub-family G (WHITE), member 4
NM_031884	0	0	-1.501783364	-7.905553971	Abcg5	27409	ATP-binding cassette, sub-family G (WHITE), member 5
NM_009730	0	0	-2.752326826	-6.416898205	Atrn	11990	attractin
NM_181415	0	0	-2.752663553	-1.112693965	Atrnl1	226255	attractin like 1
NM_009720	0	0	-1.501783364	-8.222801714	Atox1	11927	ATX1 (antioxidant protein 1) homolog 1 (yeast)
NM_016709	0	0	-7.322094443	-0.193947837	Auh	11992	AU RNA binding protein/enoyl-coenzyme A hydratase
BC014711	0	0	-3.159984795	-5.550862027	Aurka	20878	aurora kinase A
NM_025338	0	0	-8.495659471	-0.167808712	Aurkaip1	66077	aurora kinase A interacting protein 1
NM_011496	0	0	-6.3026168	-2.917685066	Aurkb	20877	aurora kinase B
AK147478	0	0	-7.524151177	-4.405362634	Auts2	319974	autism susceptibility candidate 2
NM_011787	0	0	-3.873897216	-0.497136835	Amfr	23802	autocrine motility factor receptor
AF128121	0	1	-5.532098647	0.251701692	Aire	11634	autoimmune regulator (autoimmune polyendocrinopathy candidiasis ectodermal dystrophy)
NM_025770	0	0	-6.3026168	-11.99044991	Atg10	66795	autophagy-related 10 (yeast)
NM_026217	0	1	-6.123545619	1.915567172	Atg12	67526	autophagy-related 12 (yeast)
NM_029846	0	0	-3.523181707	-4.71356359	Atg16l	77040	autophagy-related 16-like (yeast)
NM_174875	0	0	-6.000034232	-6.534248852	Atg4a	103003	autophagy-related 4A (yeast)
NM_175029	0	0	-3.823711459	-3.626699256	Atg4c	242557	autophagy-related 4C (yeast)
NM_153583	0	0	-3.878508311	-2.815537418	Atg4d	235040	autophagy-related 4D (yeast)
NM_053069	1	0	2.996467504	-8.453406434	Atg5	11793	autophagy-related 5 (yeast)
NM_028835	0	0	-1.501783364	-6.809002709	Atg7	74244	autophagy-related 7 (yeast)
AM085510	0	0	-6.252431043	-9.578910394	Atg9a	245860	autophagy-related 9A (yeast)
NM_133659	0	0	-7.223284698	-13.10963354	Erg	13876	avian erythroblastosis virus E-26 (v-ets) oncogene related
AK132165	0	0	-5.844773074	-6.200256805	Maf	17132	avian musculoaponeurotic fibrosarcoma (v-maf) AS42 oncogene homolog
BC034523	1	0	2.996467504	-5.19313444	Relb	19698	avian reticuloendotheliosis viral (v-rel) oncogene related B
NM_009733	0	0	-5.124440678	-5.712161454	Axin1	12005	axin 1
NM_153287	0	0	-7.729752412	-6.948532654	Axud1	215418	AXIN1 up-regulated 1
NM_015732	0	0	-8.824880396	-0.760799298	Axin2	12006	axin2
NM_009465	0	1	-3.930502948	2.455425476	Axl	26362	AXL receptor tyrosine kinase
NM_177584	0	0	-3.823711459	-7.84670174	Btla	208154	B and T lymphocyte associated
NM_007549	0	0	-5.124440678	-16.76204825	Blk	12143	B lymphoid kinase
NM_177850	0	0	-6.35603429	-4.973633952	Bpi	329547	bactericidal permeablility increasing protein
NM_025631	0	0	-5.124440678	-9.39897709	Bpil1	66557	bactericidal/permeability-increasing protein-like 1
AK132518	0	0	-2.03295272	-10.74490851	Bpil2	270757	bactericidal/permeability-increasing protein-like 2
NM_199303	0	0	-3.823711459	-14.19809353	Bpil3	228796	bactericidal/permeability-increasing protein-like 3
NM_008670	0	0	-3.823711459	-9.012912964	Birc1a	17940	baculoviral IAP repeat-containing 1a
AY147001	0	0	-7.574336934	-12.30625642	Birc1b	17948	baculoviral IAP repeat-containing 1b
NM_010870	0	0	-4.281555185	-6.979898381	Birc1e	17951	baculoviral IAP repeat-containing 1e
NM_021545	0	0	-4.281555185	-6.979898381	Birc1g	53880	baculoviral IAP repeat-containing 1g
NM_007464	0	0	-5.074254921	-11.56225143	Birc3	11796	baculoviral IAP repeat-containing 3
NM_009688	0	0	-3.823711459	-9.144595262	Birc4	11798	baculoviral IAP repeat-containing 4
NM_009689	0	0	-1.449788726	-3.521426348	Birc5	11799	baculoviral IAP repeat-containing 5
NM_007566	0	0	-3.823711459	-11.29114494	Birc6	12211	baculoviral IAP repeat-containing 6
NM_007524	0	0	-5.894958832	-0.391593663	Bapx1	12020	bagpipe homeobox gene 1 homolog (Drosophila)
NM_025833	0	0	-7.374089081	-4.868150586	Baiap2l1	66898	BAI1-associated protein 2-like 1
NM_177580	0	0	-7.660493578	-4.917165606	Baiap2l2	207495	BAI1-associated protein 2-like 2
BC076577	0	0	-5.481912889	-8.222801714	Bbs1	52028	Bardet-Biedl syndrome 1 homolog (human)
NM_026116	0	0	-3.823711459	-8.395756735	Bbs2	67378	Bardet-Biedl syndrome 2 homolog (human)
NM_175325	0	0	-1.501783364	-6.260102599	Bbs4	102774	Bardet-Biedl syndrome 4 homolog (human)
NM_028284	0	0	-1.857446695	-9.314061475	Bbs5	72569	Bardet-Biedl syndrome 5 (human)
BC031505	0	0	-3.025900309	-8.022180412	Bbs7	71492	Bardet-Biedl syndrome 7
AK048063	0	0	-5.124440678	-4.74205353	Barhl1	54422	BarH-like 1 (Drosophila)
NM_019446	0	0	-1.909441333	-7.514651103	Barhl1	54422	BarH-like 1 (Drosophila)
AJ297677	0	0	-5.074254921	-0.866407921	Barx1	12022	BarH-like homeobox 1
NM_013800	0	1	-8.372148084	4.917055279	Barx2	12023	BarH-like homeobox 2
NM_144818	1	0	2.996467504	-0.866407921	Brrn1	215387	barren homolog (Drosophila)
NM_011793	0	0	-3.470850342	-2.169409218	Banf1	23825	barrier to autointegration factor 1
BC038287	0	0	-3.873897216	-10.9825866	Bsnd	140475	Bartter syndrome, infantile, with sensorineural deafness (Barttin)
NM_010800	0	0	-3.823711459	-8.629461589	Bhlhb8	17341	basic helix-loop-helix domain containing, class B, 8
NM_011498	0	0	-6.35603429	-1.713047324	Bhlhb2	20893	basic helix-loop-helix domain containing, class B2
NM_024469	0	0	-1.909441333	-4.175621492	Bhlhb3	79362	basic helix-loop-helix domain containing, class B3
NM_080641	0	0	-3.873897216	-8.735847768	Bhlhb4	140489	basic helix-loop-helix domain containing, class B4
NM_021560	0	0	-4.281555185	-3.886769619	Bhlhb5	59058	basic helix-loop-helix domain containing, class B5
NM_198161	0	0	-3.873897216	-6.763989993	Bhlhb9	70237	basic helix-loop-helix domain containing, class B9
NM_025824	0	0	-8.320153446	-0.86567491	Bzw1	66882	basic leucine zipper and W2 domains 1
NM_025840	0	0	-5.074254921	-3.410057857	Bzw2	66912	basic leucine zipper and W2 domains 2
NM_025505	0	0	-5.124440678	-11.93817166	Blzf1	66352	basic leucine zipper nuclear factor 1
NM_016767	1	0	2.996467504	-7.298742715	Batf	53314	basic leucine zipper transcription factor, ATF-like
BC064010	0	1	-5.894958832	1.640687908	Btf3	218490	basic transcription factor 3
NM_027453	0	0	-2.752326826	-6.90462287	Btf3l4	70533	basic transcription factor 3-like 4
NM_009768	0	0	-8.092612597	-3.942987996	Bsg	12215	basigin
NM_007562	0	0	-4.281555185	-0.86567491	Bnc1	12173	basonuclin 1
NM_172870	0	0	-8.774694639	-12.30368413	Bnc2	242509	basonuclin 2
AK030323	0	0	-9.52051115	-0.649766522	Bnc2	242509	basonuclin 2
AK135245	1	0	0.567747919	-3.521426348	Bat2d	226562	BAT2 domain containing 1
AK035588	0	0	-1.909441333	-6.980631393	Bspry	192120	B-box and SPRY domain containing
BC003992	0	0	-7.223284698	-7.390067842	Bspry	192120	B-box and SPRY domain containing
AK140949	0	0	-1.502120092	-8.115235781	Bcl11a	14025	B-cell CLL/lymphoma 11A (zinc finger protein)
BC010585	0	0	-7.969101209	-8.3512035	Bcl11a	14025	B-cell CLL/lymphoma 11A (zinc finger protein)
NM_007528	0	0	-7.198919783	-7.918653713	Bcl6b	12029	B-cell CLL/lymphoma 6, member B
NM_029850	0	0	-7.660493578	-5.333993699	Bcl7a	77045	B-cell CLL/lymphoma 7A
AK160439	0	0	-3.823711459	-10.61605207	Bcl7b	12054	B-cell CLL/lymphoma 7B
NM_009746	0	1	-3.873897216	0.29797601	Bcl7c	12055	B-cell CLL/lymphoma 7C
NM_029933	0	0	-8.376759178	-9.348197278	Bcl9	77578	B-cell CLL/lymphoma 9
BC082304	0	1	-8.320153446	0.251701692	Bcl9l	80288	B-cell CLL/lymphoma 9-like
AY296058	0	0	-8.824880396	-2.313632002	Bcl9l	80288	B-cell CLL/lymphoma 9-like
NM_009740	0	0	-4.362906321	-1.307533409	Bcl10	12042	B-cell leukemia/lymphoma 10
BC019503	0	0	-7.610307821	-1.804430241	Bcl11b	58208	B-cell leukemia/lymphoma 11B
BC095964	0	0	-1.197786827	-2.021071641	Bcl2	12043	B-cell leukemia/lymphoma 2
NM_007534	0	0	-4.17937479	-12.30625642	Bcl2a1b	12045	B-cell leukemia/lymphoma 2 related protein A1b
NM_033601	0	0	-8.322299054	-7.53139276	Bcl3	12051	B-cell leukemia/lymphoma 3
NM_009744	0	0	-1.625294751	-6.344646715	Bcl6	12053	B-cell leukemia/lymphoma 6
NM_008528	0	0	-3.52284498	-3.670128219	Blnk	17060	B-cell linker
NM_007530	0	0	-1.501783364	-2.472035537	Bcap29	12033	B-cell receptor-associated protein 29
NM_012060	0	0	-3.873897216	-6.34447959	Bcap31	27061	B-cell receptor-associated protein 31
NM_007569	0	0	-1.501783364	-0.302377349	Btg1	12226	B-cell translocation gene 1, anti-proliferative
NM_007570	1	0	2.996467504	-2.086115687	Btg2	12227	B-cell translocation gene 2, anti-proliferative
NM_009770	0	0	-1.501783364	-3.575186433	Btg3	12228	B-cell translocation gene 3
NM_019493	0	0	-6.3026168	-13.56462403	Btg4	56057	B-cell translocation gene 4
NM_133234	0	0	-3.873897216	-0.056290602	Bbc3	170770	Bcl-2 binding component 3
BC079650	0	0	-1.857446695	-9.323763139	Bmf	171543	Bcl2 modifying factor
NM_134253	0	0	-0.790128858	-2.802099521	Bnipl	171388	BCL2/adenovirus E1B 19kD interacting protein like
NM_172149	0	0	-1.909441333	-10.50143458	Bnip1	224630	BCL2/adenovirus E1B 19kDa-interacting protein 1, NIP1
NM_016787	0	0	-3.823711459	-6.527874001	Bnip2	12175	BCL2/adenovirus E1B 19kDa-interacting protein 1, NIP2
NM_009760	0	0	-5.202223082	-0.364314919	Bnip3	12176	BCL2/adenovirus E1B 19kDa-interacting protein 1, NIP3
AY057069	1	1	2.996467504	0.794048506	Bnip3l	12177	BCL2/adenovirus E1B 19kDa-interacting protein 3-like
AF402617	0	0	-3.52284498	-6.397274501	Bak1	12018	BCL2-antagonist/killer 1
BC003722	0	0	-6.252431043	-6.529636128	Bag1	12017	Bcl2-associated athanogene 1
NM_145392	0	0	-2.752326826	-4.733409021	Bag2	213539	Bcl2-associated athanogene 2
NM_013863	0	0	-1.501783364	-13.35472832	Bag3	29810	Bcl2-associated athanogene 3
NM_026121	0	0	-5.236385088	-4.64664472	Bag4	67384	BCL2-associated athanogene 4
NM_027404	0	0	-3.873897216	-6.162218993	Bag5	70369	BCL2-associated athanogene 5
BC018228	0	0	-6.3026168	-6.344646715	Bax	12028	Bcl2-associated X protein
NM_007546	0	0	-2.752326826	-5.854151419	Biklk	12124	Bcl2-interacting killer-like
U51277	0	0	-7.660493578	-6.620738426	Bcl2l1	12048	Bcl2-like 1
NM_013479	0	0	-3.159984795	-9.364841287	Bcl2l10	12049	Bcl2-like 10
NM_207681	0	1	-7.198919783	1.0069902	Bcl2l11	12125	BCL2-like 11 (apoptosis facilitator)
BC058175	0	0	-7.17129006	-3.626699256	Bcl2l11	12125	BCL2-like 11 (apoptosis facilitator)
BC039807	0	0	-6.3026168	-18.10602092	Bcl2l12	75736	BCL2-like 12 (proline rich)
NM_153516	1	0	0.567747919	-4.50500177	Bcl2l13	94044	BCL2-like 13 (apoptosis facilitator)
NM_025778	0	0	-2.752326826	-10.6018047	Bcl2l14	66813	Bcl2-like 14 (apoptosis facilitator)
NM_007537	0	0	-7.606577752	-9.513133336	Bcl2l2	12050	Bcl2-like 2
AK020923	0	0	-6.452766544	-6.980631393	Bcl2l2	12050	Bcl2-like 2
NM_016778	0	0	-5.894958832	-7.614329101	Bok	51800	Bcl-2-related ovarian killer protein
NM_001024917	0	0	-8.144607234	-6.152346842	MGI:2684414	333789	Bcl3 binding protein
NM_178782	0	0	-7.198583056	-13.68889176	Bcorl1	320376	BCL6 co-repressor-like 1
NM_175045	0	0	-5.20255981	-0.931451967	Bcor	71458	Bcl6 interacting corepressor
AB003147	0	0	-7.374089081	-2.934521593	Bfsp1	12075	beaded filament structural protein in lens-CP94
NM_019584	1	0	2.996467504	-6.979898381	Becn1	56208	beclin 1 (coiled-coil, myosin-like BCL2-interacting protein)
NM_172449	0	0	-6.071550981	-13.80598918	Bzrap1	207777	benzodiazapine receptor associated protein 1
NM_009775	0	0	-3.470850342	-0.410589237	Bzrp	12257	benzodiazepine receptor, peripheral
NM_008144	0	0	-3.823711459	-6.006453783	Bscl2	14705	Bernardinelli-Seip congenital lipodystrophy 2 homolog (human)
BC061689	0	0	-5.894958832	-12.31758665	Bscl2	14705	Bernardinelli-Seip congenital lipodystrophy 2 homolog (human)
NM_172829	0	0	-8.269967689	-10.13076461	St6gal2	240119	beta galactoside alpha 2,6 sialyltransferase 2
AK082739	0	0	-8.269967689	-0.022369281	B3gat1	76898	beta-1,3-glucuronyltransferase 1 (glucuronosyltransferase P)
NM_029792	0	0	-7.658235662	-3.566682066	B3gat1	76898	beta-1,3-glucuronyltransferase 1 (glucuronosyltransferase P)
NM_172124	0	0	-1.501783364	-12.01322066	B3gat2	280645	beta-1,3-glucuronyltransferase 2 (glucuronosyltransferase S)
NM_024256	0	0	-4.231369428	-6.731891254	B3gat3	72727	beta-1,3-glucuronyltransferase 3 (glucuronosyltransferase I)
NM_024256	0	0	-4.231369428	-6.731891254	B3gat3	72727	beta-1,3-glucuronyltransferase 3 (glucuronosyltransferase I)
NM_021486	0	0	-1.909441333	-1.358780712	Bcmo1	63857	beta-carotene 15,15'-monooxygenase
NM_133217	0	0	-4.281555185	-5.333993699	Bcdo2	170752	beta-carotene 9', 10'-dioxygenase 2
NM_007568	0	0	-5.532098647	-5.144202152	Btc	12223	betacellulin, epidermal growth factor family member
NM_016668	0	0	-5.948039594	-10.07327662	Bhmt	12116	betaine-homocysteine methyltransferase
NM_020597	0	0	-7.223284698	-11.1515927	Msmb	17695	beta-microseminoprotein
AK082317	0	0	-8.500270566	-4.950508668	Bace1	23821	beta-site APP cleaving enzyme 1
NM_019517	0	0	-8.372148084	-5.698927148	Bace2	56175	beta-site APP-cleaving enzyme 2
AK220183	0	0	-5.894958832	-5.041433338	Btrc	12234	beta-transducin repeat containing protein
NM_007544	0	0	-2.752326826	-8.24833042	Bid	12122	BH3 interacting domain death agonist
NM_031397	0	0	-5.074254921	-1.994732769	Bicc1	83675	bicaudal C homolog 1 (Drosophila)
AK220497	0	0	-6.3026168	-13.42982468	Bicd1	12121	bicaudal D homolog 1 (Drosophila)
AK122348	0	1	-2.752326826	2.581462727	Bicd2	76895	bicaudal D homolog 2 (Drosophila)
NM_025976	0	0	-5.074254921	-5.233069757	Bfar	67118	bifunctional apoptosis regulator
BC057185	0	0	-5.644043057	-5.240238235	Bgn	12111	biglycan
NM_007519	0	0	-0.703972215	-6.823928457	Baat	12012	bile acid-Coenzyme A: amino acid N-acyltransferase
NM_026678	0	0	-5.074254921	-5.715763675	Blvra	109778	biliverdin reductase A
BC026876	0	0	-1.625294751	-5.466355326	Bcdin3	231803	bin3, bicoid-interacting 3, homolog (Drosophila)
NM_015740	0	0	-2.700332188	-12.85787751	Bloc1s1	14533	biogenesis of lysosome-related organelles complex-1, subunit 1
BC065806	1	0	0.975405888	-6.611543354	Bloc1s2	73689	biogenesis of lysosome-related organelles complex-1, subunit 2
NM_177692	0	0	-6.355697563	-5.010497094	Bloc1s3	232946	biogenesis of lysosome-related organelles complex-1, subunit 3
AK078232	0	0	-4.231369428	-10.27341826	Bphl	68021	biphenyl hydrolase-like (serine hydrolase, breast epithelial mucin-associated antigen)
NM_172506	0	0	-3.823711459	-6.462334891	Boc	117606	biregional cell adhesion molecule-related/down-regulated by oncogenes (Cdon) binding protein
NM_011794	0	0	-1.449788726	-11.77071579	Bpnt1	23827	bisphosphate 3'-nucleotidase 1
NM_016916	0	0	-3.873897216	-6.691044457	Blcap	53619	bladder cancer associated protein homolog (human)
AK029274	1	0	2.588809535	-4.012331596	Blmh	104184	bleomycin hydrolase
NM_013481	0	1	-5.124440678	1.331857221	Bop1	12181	block of proliferation 1
NM_009748	0	0	-3.771716821	-7.641607846	Bet1	12068	blocked early in transport 1 homolog (S. cerevisiae)
AK158871	0	0	-5.644043057	-12.40207047	Bet1l	54399	blocked early in transport 1 homolog (S. cerevisiae)-like
NM_007550	0	0	-2.03295272	-4.651449381	Blm	12144	Bloom syndrome homolog (human)
NM_026505	0	0	-3.159984795	-1.148093367	Bambi	68010	BMP and activin membrane-bound inhibitor, homolog (Xenopus laevis)
NM_080708	0	0	-2.752326826	-10.61605207	Bmp2k	140780	BMP2 inducible kinase
NM_028472	0	1	-7.223621425	0.317420526	Bmper	73230	BMP-binding endothelial regulator
NM_194339	0	0	-7.574336934	-8.612960813	Bms1l	213895	BMS1-like, ribosome assembly protein (yeast)
NM_009759	0	0	-4.231369428	-11.54261562	Bmx	12169	BMX non-receptor tyrosine kinase
BC066821	0	1	-7.198583056	0.251701692	Bbx	70508	bobby sox homolog (Drosophila)
NM_029267	0	0	-6.355697563	-4.379142409	Boll	75388	bol, boule-like (Drosophila)
NM_026975	0	0	-4.231369428	-9.870765745	Bola1	69168	bolA-like 1 (E. coli)
NM_175277	0	1	-3.52284498	2.455425476	Bola3	78653	bolA-like 3 (E. coli)
NM_009766	0	0	-6.383967937	-13.61738441	Brs3	12209	bombesin-like receptor 3
NM_001032298	0	0	-1.501783364	-13.64701904	Bglap2	12097	bone gamma-carboxyglutamate protein 2
NM_031368	0	0	-5.894958832	-8.464238807	Bglap-rs1	12095	bone gamma-carboxyglutamate protein, related sequence 1
NM_198095	0	0	-1.501783364	-11.29622384	Bst2	69550	bone marrow stromal cell antigen 2
NM_009755	0	0	-7.969437937	-6.763989993	Bmp1	12153	bone morphogenetic protein 1
NM_009757	0	0	-8.068151547	-12.31758665	Bmp15	12155	bone morphogenetic protein 15
NM_007553	0	0	-3.930839676	-10.00623914	Bmp2	12156	bone morphogenetic protein 2
NM_173404	0	0	-3.873897216	-4.638349639	Bmp3	110075	bone morphogenetic protein 3
AK145359	0	0	-6.355697563	-4.784938705	Bmp4	12159	bone morphogenetic protein 4
NM_007555	0	0	-9.896265029	-11.38060083	Bmp5	12160	bone morphogenetic protein 5
AK041210	0	0	-2.752326826	-5.733368911	Bmp6	12161	bone morphogenetic protein 6
NM_007557	0	0	-3.52284498	-5.333993699	Bmp7	12162	bone morphogenetic protein 7
BC052168	0	0	-7.610307821	-1.358780712	Bmp8a	12163	bone morphogenetic protein 8a
NM_007559	0	0	-2.875838213	-8.31994097	Bmp8b	12164	bone morphogenetic protein 8b
NM_009758	0	0	-3.823711459	-2.169409218	Bmpr1a	12166	bone morphogenetic protein receptor, type 1A
NM_007560	0	0	-5.948039594	-14.47140661	Bmpr1b	12167	bone morphogenetic protein receptor, type 1B
AF003942	0	1	-5.894958832	1.698925773	Bmpr2	12168	bone morphogenic protein receptor, type II (serine/threonine kinase)
NM_173013	0	0	-6.123545619	-8.031591803	Bpy2ip1	270058	BPY2 interacting protein 1
NM_029426	0	0	-2.752663553	-4.054192285	Brsk2	75770	BR serine/threonine kinase 2
X78438	0	0	-3.823711459	-10.29592126	Bdkrb2	12062	bradykinin receptor, beta 2
AK140431	2	0	2.996467504	-7.656894931	Braf	109880	Braf transforming gene
NM_027395	0	0	-5.532098647	-6.502883125	Basp1	70350	brain abundant, membrane attached signal protein 1
AK013358	0	0	-8.320153446	-2.504134276	Baalc	118452	brain and acute leukemia, cytoplasmic
NM_007540	0	0	-2.752326826	-7.264821394	Bdnf	12064	brain derived neurotrophic factor
BC061001	0	0	-2.700332188	-8.344976923	Bmyc	107771	brain expressed myelocytomatosis oncogene
NM_009749	0	1	-3.878508311	0.85228637	Bex2	12069	brain expressed X-linked 2
NM_153781	0	0	-3.159984795	-7.222678906	Pygb	110078	brain glycogen phosphorylase
NM_021555	0	0	-3.930502948	-4.25383817	Brp16	59053	brain protein 16
NM_019999	0	0	-8.936824806	-6.286241725	MGI:1930773	56695	brain protein 17
BC024365	0	0	-1.909441333	-12.33658564	Brp44l	55951	brain protein 44-like
AK014435	0	0	-1.909441333	-4.0045494	Brp44l	55951	brain protein 44-like
AK049027	0	0	-7.969101209	-5.550635099	Bri3	55950	brain protein I3
NM_178245	0	0	-7.574336934	-10.55364081	MGI:2669849	244813	brain specific homeobox
NM_174991	0	0	-4.281555185	-2.086115687	Bai1	107831	brain-specific angiogenesis inhibitor 1
AK046831	0	0	-9.493218155	-3.685104246	Bai1	107831	brain-specific angiogenesis inhibitor 1
AK145924	0	2	-4.281555185	1.915567172	Baiap2	108100	brain-specific angiogenesis inhibitor 1-associated protein 2
BC056926	0	0	-3.470850342	-1.148093367	Bai2	230775	brain-specific angiogenesis inhibitor 2
NM_173071	0	0	-3.930502948	-9.458562494	Bai2	230775	brain-specific angiogenesis inhibitor 2
BC099951	0	0	-3.646356367	-1.774984894	Bai3	210933	brain-specific angiogenesis inhibitor 3
NM_007532	0	0	-8.372148084	-12.89299214	Bcat1	12035	branched chain aminotransferase 1, cytosolic
AK037482	0	0	-3.873897216	-0.193947837	Bcat2	12036	branched chain aminotransferase 2, mitochondrial
NM_199195	0	0	-1.909778061	-11.61444892	Bckdhb	12040	branched chain ketoacid dehydrogenase E1, beta polypeptide
NM_009739	0	0	-7.606241024	-5.121739596	Bckdk	12041	branched chain ketoacid dehydrogenase kinase
AK013885	0	0	-5.532098647	-5.682648142	Brap	72399	BRCA1 associated protein
BC038490	0	0	-5.481912889	-7.705946881	Brap	72399	BRCA1 associated protein
NM_007525	0	0	-5.074254921	-8.39511078	Bard1	12021	BRCA1 associated RING domain 1
NM_178309	0	0	-3.823711459	-10.74299729	Brip1	237911	BRCA1 interacting protein C-terminal helicase 1
AK089501	0	0	-7.610307821	-11.00561936	Brctd1	72573	BRCT domain containing 1
NM_009764	0	0	-5.074254921	-5.333993699	Brca1	12189	breast cancer 1
BC068303	1	0	2.588809535	-10.91612499	Brca1	12189	breast cancer 1
NM_009765	1	0	2.996467504	-2.917685066	Brca2	12190	breast cancer 2
BC059904	0	0	-4.231369428	-19.20807752	Brca2	12190	breast cancer 2
NM_009954	0	0	-5.20255981	-4.58470715	Bcar1	12927	breast cancer anti-estrogen resistance 1
BC023930	0	0	-5.124440678	-8.612398134	Bcar3	29815	breast cancer anti-estrogen resistance 3
NM_134155	0	0	-5.20255981	-5.971248676	Brms1	107392	breast cancer metastasis-suppressor 1
AK154678	0	0	-5.074254921	-5.949252425	Brms1l	52592	breast cancer metastasis-suppressor 1-like
NM_029815	0	0	-5.948039594	-4.733409021	Bcas1	76960	breast carcinoma amplified sequence 1
NM_026602	1	0	2.996467504	-10.56048372	Bcas2	68183	breast carcinoma amplified sequence 2
AK034117	0	0	-5.288379726	-7.853409921	Bcas3	192197	breast carcinoma amplified sequence 3
NM_007529	0	0	-2.700332188	-2.831557515	Bcan	12032	brevican
NM_028193	0	0	-7.574336934	-3.924283665	Brf1	72308	BRF1 homolog, subunit of RNA polymerase III transcription initiation factor IIIB (S. cerevisiae)
NM_028193	0	0	-7.574336934	-3.924283665	Brf1	72308	BRF1 homolog, subunit of RNA polymerase III transcription initiation factor IIIB (S. cerevisiae)
NM_025686	0	0	-3.470850342	-10.3428132	Brf2	66653	BRF2, subunit of RNA polymerase III transcription initiation factor, BRF1-like
NM_029752	0	0	-8.092612597	-5.826520641	Bri3bp	76809	Bri3 binding protein
U60884	0	0	-8.824880396	-6.922393528	Bin1	30948	bridging integrator 1
NM_021328	0	0	-2.752326826	-6.777029377	Bin3	57784	bridging integrator 3
AK012641	0	0	-4.281555185	-5.333993699	Bxdc1	67239	brix domain containing 1
NM_026396	0	0	-0.790128858	-2.867711043	Bxdc2	67832	brix domain containing 2
BC089369	0	0	-5.074254921	-13.12337925	Bxdc5	70285	brix domain containing 5
BC100358	0	1	-3.878508311	0.532222645	Bahd1	228536	bromo adjacent homology domain containing 1
BC065123	0	0	-3.823711459	-6.397274501	Baz1a	217578	bromodomain adjacent to zinc finger domain 1A
NM_011714	0	0	-2.752326826	-9.954991835	Baz1b	22385	bromodomain adjacent to zinc finger domain, 1B
AK122243	0	0	-1.501783364	-4.527984423	Baz2a	116848	bromodomain adjacent to zinc finger domain, 2A
AK156375	0	0	-7.969437937	-9.487727222	Brpf1	78783	bromodomain and PHD finger containing, 1
AK147555	0	0	-8.727811415	-0.71738286	Brpf3	268936	bromodomain and PHD finger containing, 3
BC048580	0	0	-3.823711459	-2.733142406	Brpf3	268936	bromodomain and PHD finger containing, 3
NM_145125	0	0	-3.873897216	-7.229616286	Brwd1	93871	bromodomain and WD repeat domain containing 1
AK170058	0	0	-8.320153446	-10.04477969	Brwd2	207425	bromodomain and WD repeat domain containing 2
AK050539	0	0	-5.948376322	-8.103196373	Brwd3	382236	bromodomain and WD repeat domain containing 3
NM_001025387	0	0	-3.470850342	-7.508675934	Brd2	14312	bromodomain containing 2
NM_023336	0	0	-5.948039594	-1.84002894	Brd3	67382	bromodomain containing 3
AF084259	0	0	-7.660493578	-10.22102533	Brd7	26992	bromodomain containing 7
AK030167	0	0	-8.677625658	-13.03609595	Brd8	78656	bromodomain containing 8
NM_030147	0	0	-8.372148084	-7.413734148	Brd8	78656	bromodomain containing 8
NM_054054	0	0	-8.269967689	-10.78951187	Brdt	114642	bromodomain, testis-specific
AF515450	0	1	-2.752663553	0.251701692	Brunol4	108013	bruno-like 4, RNA binding protein (Drosophila)
NM_175235	1	0	2.996467504	-6.39560205	Brunol6	76183	bruno-like 6, RNA binding protein (Drosophila)
L10627	0	0	-2.875838213	-6.36335318	Btk	12229	Bruton agammaglobulinemia tyrosine kinase
NM_133889	0	1	-3.873897216	1.206552982	Bsdc1	100383	BSD domain containing 1
BC072618	0	0	-4.281555185	-2.52954039	Btbd1	83962	BTB (POZ) domain containing 1
NM_133700	0	0	-2.752663553	-2.891545941	Btbd10	68815	BTB (POZ) domain containing 10
NM_028709	0	0	-2.700332188	-8.948972197	Btbd11	74007	BTB (POZ) domain containing 11
NM_001017525	0	0	-7.574336934	-10.33436662	Btbd11	74007	BTB (POZ) domain containing 11
AK030864	0	0	-5.150228445	-11.83928975	Btbd11	74007	BTB (POZ) domain containing 11
AK018115	0	0	-3.873897216	-10.56172039	Btbd11	74007	BTB (POZ) domain containing 11
BC059036	0	0	-7.198583056	-3.498624942	Btbd11	74007	BTB (POZ) domain containing 11
NM_177472	0	0	-4.231369428	-8.115235781	Btbd12	52864	BTB (POZ) domain containing 12
AK147293	0	0	-2.752326826	-5.779643229	Btbd14a	67991	BTB (POZ) domain containing 14A
NM_025788	0	0	-5.613449783	-4.04620966	Btbd14b	66830	BTB (POZ) domain containing 14B
NM_001025431	0	0	-4.281555185	-8.225153594	Btbd3	228662	BTB (POZ) domain containing 3
NM_145534	0	0	-5.481912889	-10.83897301	Btbd3	228662	BTB (POZ) domain containing 3
NM_028125	0	2	-5.644043057	1.915567172	Btbd4	72147	BTB (POZ) domain containing 4
NM_025707	0	0	-5.124440678	-0.174952264	Btbd5	66689	BTB (POZ) domain containing 5
NM_172806	0	1	-2.72503383	1.698925773	Btbd7	238386	BTB (POZ) domain containing 7
NM_172618	0	0	-1.449788726	-3.621327681	Btbd9	224671	BTB (POZ) domain containing 9
BC057894	0	0	-3.873897216	-10.9349513	Bach1	12013	BTB and CNC homology 1
NM_007521	1	0	2.996467504	-0.71738286	Bach2	12014	BTB and CNC homology 2
AK162095	0	0	-5.022260283	-13.15289582	Bach2	12014	BTB and CNC homology 2
BC062641	0	0	-3.771716821	-6.235461913	Banp	53325	Btg3 associated nuclear protein
NM_009772	0	0	-8.377095906	-2.861002863	Bub1	12235	budding uninhibited by benzimidazoles 1 homolog (S. cerevisiae)
NM_009773	0	0	-3.930502948	-6.731891254	Bub1b	12236	budding uninhibited by benzimidazoles 1 homolog, beta (S. cerevisiae)
NM_009774	0	0	-5.202223082	-2.351831912	Bub3	12237	budding uninhibited by benzimidazoles 3 homolog (S. cerevisiae)
NM_007551	0	0	-2.700332188	-2.637164113	Blr1	12145	Burkitt lymphoma receptor 1
NM_130452	0	0	-8.774694639	-10.19253539	Bbox1	170442	butyrobetaine (gamma), 2-oxoglutarate dioxygenase 1 (gamma-butyrobetaine hydroxylase)
AK029784	0	0	-5.894958832	-12.61073175	MGI:2182073	192194	butyrophilin related 1
BC031459	0	0	-8.149502683	-11.45510902	Btn1a1	12231	butyrophilin, subfamily 1, member A1
BC052925	0	0	-5.288379726	-8.452542856	Btnl1	240074	butyrophilin-like 1
NM_009738	0	0	-8.677625658	-13.89039995	Bche	12038	butyrylcholinesterase
NM_016859	0	0	-8.322299054	-12.47702669	Bysl	53414	bystin-like
BC058806	0	0	-5.948039594	-4.6994877	Chx10	12677	C. elegans ceh-10 homeo domain containing homolog
NM_021550	0	1	-3.873897216	4.422663002	C1galt1c1	59048	C1GALT1-specific chaperone 1
NM_019959	0	0	-1.954515676	-3.165692193	C1qtnf1	56745	C1q and tumor necrosis factor related protein 1
NM_026979	1	0	1.338266073	-6.151446705	C1qtnf2	69183	C1q and tumor necrosis factor related protein 2
NM_030888	0	0	-6.355697563	-8.535479197	C1qtnf3	81799	C1q and tumor necrosis factor related protein 3
BC027315	0	1	-2.700332188	1.915567172	C1qtnf4	67445	C1q and tumor necrosis factor related protein 4
BC071187	0	0	-7.660493578	-8.477241332	C1qtnf6	72709	C1q and tumor necrosis factor related protein 6
NM_175425	0	0	-1.857446695	-7.827270795	C1qtnf7	109323	C1q and tumor necrosis factor related protein 7
NM_153155	0	0	-5.074254921	-8.77752671	C1ql3	227580	C1q-like 3
NM_012061	0	0	-3.823711459	-10.45188867	Cadps	27062	Ca<2+>dependent activator protein for secretion
AK046596	0	1	-6.576277931	2.88275422	Cadps2	320405	Ca2+-dependent activator protein for secretion 2
NM_024170	0	0	-5.948039594	-10.38589631	Cxx1a	66158	CAAX box 1 homolog A (human)
NM_001018063	0	0	-5.948039594	-12.44818534	Cxx1b	553127	CAAX box 1 homolog B (human)
AK013603	0	0	-3.878508311	-14.19395081	Cxx1c	72865	CAAX box 1 homolog C (human)
NM_009864	0	0	-5.124440678	-6.839457187	Cdh1	12550	cadherin 1
BC052056	0	0	-3.159984795	-9.932190429	Cdh10	320873	cadherin 10
BC055808	0	0	-7.524151177	-10.78302382	Cdh10	320873	cadherin 10
NM_009866	0	0	-6.252431043	-7.857109626	Cdh11	12552	cadherin 11
NM_001008420	0	0	-5.124440678	-8.222801714	Cdh12	215654	cadherin 12
NM_019707	0	0	-8.320153446	-6.344646715	Cdh13	12554	cadherin 13
NM_007662	0	0	-1.501783364	-15.43032201	Cdh15	12555	cadherin 15
AK052636	0	0	-7.250914421	-8.115235781	Cdh16	12556	cadherin 16
NM_019753	0	0	-2.752326826	-5.672788023	Cdh17	12557	cadherin 17
NM_007664	0	1	-6.408028928	1.915567172	Cdh2	12558	cadherin 2
NM_011800	0	0	-3.823711459	-8.595650263	Cdh20	23836	cadherin 20
NM_174988	0	0	-5.948376322	-6.451370301	Cdh22	104010	cadherin 22
AK039126	0	0	-5.481912889	-2.504134276	Cdh23	22295	cadherin 23 (otocadherin)
AJ888001	0	0	-3.823711459	-2.733142406	Cdh23	22295	cadherin 23 (otocadherin)
NM_007665	0	0	-5.046961925	-4.757725564	Cdh3	12560	cadherin 3
NM_009867	0	0	-1.909441333	-0.931451967	Cdh4	12561	cadherin 4
NM_009868	0	0	-1.501783364	-6.750890252	Cdh5	12562	cadherin 5
AK134611	0	0	-1.954515676	-6.705752129	Cdh6	12563	cadherin 6
AK042657	0	0	-5.124440678	-6.303519037	Cdh7	241201	cadherin 7, type 2
NM_172853	0	0	-9.572842516	-9.271085823	Cdh7	241201	cadherin 7, type 2
AK044046	0	0	-5.205791814	-6.705752129	Cdh8	12564	cadherin 8
NM_009886	0	0	-5.20255981	-6.46385907	Celsr1	12614	cadherin EGF LAG seven-pass G-type receptor 1
NM_017392	0	0	-5.696374422	-1.551870176	Celsr2	53883	cadherin EGF LAG seven-pass G-type receptor 2
AK132328	0	0	-3.873897216	-8.928686874	Cdh26	381409	cadherin-like 26
NM_009788	0	0	-1.909441333	-8.478047121	Calb1	12307	calbindin-28K
BC057551	0	0	-9.570696908	-5.114376824	Cabin1	104248	calcineurin binding protein 1
NM_007761	0	0	-8.372148084	-6.170514074	Crcp	12909	calcitonin gene-related peptide-receptor component protein
AK133983	0	0	-8.372148084	-6.731891254	Calcr	12311	calcitonin receptor
NM_018782	0	0	-5.074254921	-9.408257725	Calcrl	54598	calcitonin receptor-like
NM_007587	0	0	-1.501783364	-7.514651103	Calca	12310	calcitonin/calcitonin-related polypeptide, alpha
NM_054084	0	1	-1.501783364	6.117185025	Calcb	116903	calcitonin-related polypeptide, beta
NM_029502	0	0	-3.873897216	-5.466355326	Cant1	76025	calcium activated nucleotidase 1
AK088450	0	0	-2.752326826	-4.733409021	Cib1	23991	calcium and integrin binding 1 (calmyrin)
NM_019686	0	0	-6.3026168	-11.39364022	Cib2	56506	calcium and integrin binding family member 2
NM_026192	0	0	-3.873897216	-2.837532684	Calcoco1	67488	calcium binding and coiled coil domain 1
BC023022	0	0	-6.355697563	-2.226313192	Cbara1	216001	calcium binding atopy-related autoantigen 1
AK141231	0	0	-7.660493578	-6.451370301	Cabp1	29867	calcium binding protein 1
NM_013879	0	0	-3.955248352	-6.702726526	Cabp1	29867	calcium binding protein 1
NM_013878	0	0	-7.524151177	-11.6650855	Cabp2	29866	calcium binding protein 2
BC020041	0	0	-1.909441333	-6.948532654	Cab39	12283	calcium binding protein 39
BC034159	0	0	-4.231369428	-6.827451742	Cab39l	69008	calcium binding protein 39-like
BC016128	0	1	-8.269967689	3.704153695	Cab39l	69008	calcium binding protein 39-like
NM_144532	0	0	-6.3026168	-7.384408202	Cabp4	73660	calcium binding protein 4
NM_013877	0	0	-3.823711459	-12.64283048	Cabp5	29865	calcium binding protein 5
NM_138948	0	1	-3.470850342	1.915567172	Cabp7	192650	calcium binding protein 7
NM_020263	0	1	-5.532098647	0.360719368	Cacna2d2	56808	calcium channel, voltage-dependent, alpha 2/delta subunit 2
AF247141	0	0	-3.823711459	-9.916037262	Cacna2d2	56808	calcium channel, voltage-dependent, alpha 2/delta subunit 2
AK052898	0	1	-5.236385088	2.496011721	Cacna2d1	12293	calcium channel, voltage-dependent, alpha2/delta subunit 1
AK036613	1	0	2.588809535	-8.452542856	Cacna2d1	12293	calcium channel, voltage-dependent, alpha2/delta subunit 1
NM_009785	0	0	-7.223621425	-6.407941338	Cacna2d3	12294	calcium channel, voltage-dependent, alpha2/delta subunit 3
BC077713	0	1	-5.894958832	0.760903453	Cacnb1	12295	calcium channel, voltage-dependent, beta 1 subunit
NM_023116	0	0	-9.52051115	-8.475490771	Cacnb2	12296	calcium channel, voltage-dependent, beta 2 subunit
L20343	0	0	-8.779806052	-8.115235781	Cacnb2	12296	calcium channel, voltage-dependent, beta 2 subunit
AK147338	0	0	-0.703972215	-2.52954039	Cacnb4	12298	calcium channel, voltage-dependent, beta 4 subunit
NM_007582	0	0	-3.873897216	-3.762501887	Cacng1	12299	calcium channel, voltage-dependent, gamma subunit 1
NM_007583	0	0	-8.270304416	-0.649766522	Cacng2	12300	calcium channel, voltage-dependent, gamma subunit 2
NM_080644	0	0	-5.481912889	-3.944274471	Cacng5	140723	calcium channel, voltage-dependent, gamma subunit 5
AK135061	0	0	-3.930502948	-11.06871415	Cacna1c	12288	calcium channel, voltage-dependent, L type, alpha 1C subunit
U17869	0	0	-7.606241024	-10.71394065	Cacna1c	12288	calcium channel, voltage-dependent, L type, alpha 1C subunit
L01776	0	0	-5.124440678	-3.670128219	Cacna1c	12288	calcium channel, voltage-dependent, L type, alpha 1C subunit
BC058783	0	0	-8.01796579	-9.810490816	Cacna1d	12289	calcium channel, voltage-dependent, L type, alpha 1D subunit
AB086123	0	1	-7.969437937	1.64142092	Cacna1d	12289	calcium channel, voltage-dependent, L type, alpha 1D subunit
NM_028981	0	0	-1.501783364	-11.4357827	Cacna1d	12289	calcium channel, voltage-dependent, L type, alpha 1D subunit
AK142239	0	0	-5.532098647	-6.394901955	Cacna1s	12292	calcium channel, voltage-dependent, L type, alpha 1S subunit
AF042317	0	2	-3.771716821	1.698925773	Cacna1b	12287	calcium channel, voltage-dependent, N type, alpha 1B subunit
AK052625	0	0	-1.857446695	-9.271085823	Cacna1a	12286	calcium channel, voltage-dependent, P/Q type, alpha 1A subunit
NM_009782	0	0	-3.873897216	-6.416898205	Cacna1e	12290	calcium channel, voltage-dependent, R type, alpha 1E subunit
NM_009783	0	0	-5.644043057	-10.3428132	Cacna1g	12291	calcium channel, voltage-dependent, T type, alpha 1G subunit
NM_021415	0	0	-2.752326826	-3.670128219	Cacna1h	58226	calcium channel, voltage-dependent, T type, alpha 1H subunit
NM_138585	0	0	-3.873897216	-7.381621266	Cherp	27967	calcium homeostasis endoplasmic reticulum protein
NM_007596	0	0	-3.159984795	-5.40131128	Caml	12328	calcium modulating ligand
NM_025821	0	0	-6.453103271	-4.794588706	Carhsp1	52502	calcium regulated heat stable protein 1
BC014825	0	0	-3.823711459	-7.827270795	Camk1	52163	calcium/calmodulin-dependent protein kinase I
NM_144817	0	1	-8.372148084	1.64142092	Camk1g	215303	calcium/calmodulin-dependent protein kinase I gamma
AK147657	0	0	-0.703972215	-5.548062806	Camk1d	227541	calcium/calmodulin-dependent protein kinase ID
NM_177407	0	0	-5.150228445	-7.298742715	Camk2a	12322	calcium/calmodulin-dependent protein kinase II alpha
NM_009792	0	0	-1.501783364	-6.6680117	Camk2a	12322	calcium/calmodulin-dependent protein kinase II alpha
BC025597	0	0	-3.646356367	-1.328602352	Camk2g	12325	calcium/calmodulin-dependent protein kinase II gamma
BC080273	0	1	-8.988819444	0.023829758	Camk2b	12323	calcium/calmodulin-dependent protein kinase II, beta
AK220516	1	0	2.996467504	-6.410230593	Camk2d	108058	calcium/calmodulin-dependent protein kinase II, delta
AK044264	0	0	-8.320153446	-13.98277735	Camk2d	108058	calcium/calmodulin-dependent protein kinase II, delta
AK082124	0	0	-3.823711459	-2.52954039	Camk2d	108058	calcium/calmodulin-dependent protein kinase II, delta
BC070420	0	0	-6.252431043	-6.550821917	Camk4	12326	calcium/calmodulin-dependent protein kinase IV
NM_018883	0	0	-5.429918252	-4.032495553	Camkk1	55984	calcium/calmodulin-dependent protein kinase kinase 1, alpha
AK032070	0	0	-5.074254921	-3.496785661	Camkk2	207565	calcium/calmodulin-dependent protein kinase kinase 2, beta
NM_009806	0	0	-5.046961925	-6.200256805	Cask	12361	calcium/calmodulin-dependent serine protein kinase (MAGUK family)
NM_181731	0	0	-1.954515676	-8.009257862	Cabyr	71132	calcium-binding tyrosine-(Y)-phosphorylation regulated (fibrousheathin 2)
NM_013803	0	0	-6.3026168	-5.48301876	Casr	12374	calcium-sensing receptor
NM_009786	0	0	-2.752663553	-7.805539012	Cacybp	12301	calcyclin binding protein
NM_029341	0	0	-8.269967689	-11.90403586	Capsl	75568	calcyphosine-like
NM_178278	0	0	-6.3026168	-7.560568575	Caps2	353025	calcyphosphine 2
NM_145575	0	0	-5.288379726	-5.949252425	Cald1	109624	caldesmon 1
NM_001002787	1	0	2.996467504	-3.769579835	Ccin	442829	calicin
AB059644	0	0	-7.524151177	-2.975922931	Clmn	94040	calmin
NM_009790	0	0	-5.644043057	-9.890808871	Calm1	12313	calmodulin 1
NM_007589	0	0	-1.501783364	-1.804430241	Calm2	12314	calmodulin 2
NM_007590	0	0	-3.107990157	-4.687722868	Calm3	12315	calmodulin 3
NM_020036	0	0	-1.909441333	-10.23344967	Calm4	80796	calmodulin 4
AK169118	1	0	0.975405888	-5.963169096	Camta2	216874	calmodulin binding transcription activator 2
NM_027416	0	1	-1.501783364	2.361216702	Calml3	70405	calmodulin-like 3
NM_138304	0	0	-6.252431043	-5.102413277	Calml4	75600	calmodulin-like 4
NM_021371	0	0	-8.372484811	-4.816287572	Caln1	140904	calneuron 1
NM_007597	0	0	-5.236385088	-5.267541853	Canx	12330	calnexin
BC050276	0	1	-6.4076922	0.486757201	Capn1	12333	calpain 1
AK013497	0	0	-1.857446695	-11.12451429	Capn10	23830	calpain 10
NM_001013767	0	0	-7.65857239	-0.649766522	Capn11	268958	calpain 11
NM_021894	0	0	-3.930502948	-10.57043897	Capn12	60594	calpain 12
NM_009794	0	0	-7.660493578	-4.04620966	Capn2	12334	calpain 2
AB117944	0	0	-3.823711459	-9.041344681	Capn3	12335	calpain 3
AF091998	0	0	-7.660493578	-10.44935806	Capn3	12335	calpain 3
AK049994	0	0	-3.823711459	-7.563608333	Capn3	12335	calpain 3
AK088613	0	0	-9.545212793	-8.453406434	Capn3	12335	calpain 3
NM_007602	0	0	-4.281555185	-9.271085823	Capn5	12337	calpain 5
NM_007603	0	0	-8.727811415	-10.56638242	Capn6	12338	calpain 6
BC095980	0	0	-6.3026168	-3.670128219	Capn7	12339	calpain 7
AB050203	0	0	-1.501783364	-5.976556043	Capn8	170725	calpain 8
NM_023709	0	0	-7.250914421	-9.457382079	Capn9	73647	calpain 9 (nCL-4)
NM_009795	0	0	-7.322094443	-3.344065498	Capns1	12336	calpain, small subunit 1
AK009171	0	0	-4.231369428	-8.115235781	Capns2	69543	calpain, small subunit 2
AK083395	0	0	-7.610307821	-8.453406434	Cast	12380	calpastatin
NM_009817	0	0	-3.873897216	-5.22801578	Cast	12380	calpastatin
NM_009922	0	0	-2.752326826	-5.333993699	Cnn1	12797	calponin 1
NM_007725	0	1	-5.074254921	1.698925773	Cnn2	12798	calponin 2
NM_028044	0	0	-6.35603429	-3.350773679	Cnn3	71994	calponin 3, acidic
NM_007591	0	0	-7.524151177	-9.323822945	Calr	12317	calreticulin
NM_029782	0	0	-8.322299054	-11.06560778	Calr3	73316	calreticulin 3
NM_028500	0	0	-3.873897216	-8.080763685	Calr3	73316	calreticulin 3
AK163350	0	0	-7.574336934	-2.975922931	Calr4	108802	calreticulin 4
AF287732	1	0	2.588809535	-8.750354092	Csen	56461	calsenilin, presenilin binding protein, EF hand transcription factor
BC064057	0	0	-7.658235662	-10.51750553	Casq1	12372	calsequestrin 1
BC092229	0	0	-7.223621425	-6.451370301	Casq2	12373	calsequestrin 2
BC053843	0	0	-5.202223082	-7.606767032	Clstn1	65945	calsyntenin 1
NM_022319	1	1	2.996467504	0.544262053	Clstn2	64085	calsyntenin 2
NM_153508	2	0	2.996467504	-7.006037507	Clstn3	232370	calsyntenin 3
NM_007594	0	0	-3.025900309	-6.877025301	Calu	12321	calumenin
NM_145621	0	0	-8.372148084	-3.670128219	Camkv	235604	CaM kinase-like vesicle-associated
NM_023160	0	0	-5.532098647	-4.85299583	Cml1	66116	camello-like 1
NM_023160	0	0	-5.532098647	-6.744515401	Cml1	66116	camello-like 1
NM_053096	0	0	-7.574336934	-15.41132644	Cml2	93673	camello-like 2
NM_053096	0	0	-7.574336934	-15.41132644	Cml2	93673	camello-like 2
BC014696	0	0	-8.321962326	-10.71876938	Cml3	93674	camello-like 3
NM_023455	0	0	-5.022260283	-8.69581923	Cml4	68396	camello-like 4
NM_133828	0	1	-3.878508311	1.0069902	Creb1	12912	cAMP responsive element binding protein 1
BC016447	0	0	-7.969437937	-0.256911904	Creb3l1	26427	cAMP responsive element binding protein 3-like 1
NM_178661	1	0	2.588809535	-10.95963869	Creb3l2	208647	cAMP responsive element binding protein 3-like 2
NM_145365	0	0	-8.320153446	-7.069001573	Creb3l3	208677	cAMP responsive element binding protein 3-like 3
NM_030080	0	0	-4.281555185	-4.64664472	Creb3l4	78284	cAMP responsive element binding protein 3-like 4
NM_172728	0	0	-3.823711459	-11.48903034	Creb5	231991	cAMP responsive element binding protein 5
BC029022	0	0	-4.281555185	-13.04302754	Creb5	231991	cAMP responsive element binding protein 5
NM_017406	0	0	-5.696037695	-3.762501887	Crebl1	12915	cAMP responsive element binding protein-like 1
NM_013498	0	0	-6.3026168	-8.115235781	Crem	12916	cAMP responsive element modulator
AK161366	0	0	-2.72503383	-1.197168193	Crem	12916	cAMP responsive element modulator
NM_027724	0	0	-3.823711459	-14.47397907	Cage1	71213	cancer antigen 1
BC082568	0	0	-1.502120092	-7.8194886	Cage1	71213	cancer antigen 1
AK132912	0	1	-5.124440678	0.277840817	Casc1	320662	cancer susceptibility candidate 1
AK139608	0	0	-3.878508311	-1.974873184	Casc3	192160	cancer susceptibility candidate 3
BC064446	0	0	-4.276443771	-3.693160976	Casc4	319996	cancer susceptibility candidate 4
NM_029617	0	0	-0.790128858	-6.731891254	Casc5	76464	cancer susceptibility candidate 5
NM_027136	0	0	-2.72503383	-2.917685066	MGI:2179725	246257	candidate tumor suppressor OVCA2
NM_007726	0	0	-5.288379726	-2.386050617	Cnr1	12801	cannabinoid receptor 1 (brain)
BC024052	0	0	-8.269967689	-8.115235781	Cnr2	12802	cannabinoid receptor 2 (macrophage)
AK137222	0	0	-6.123545619	-6.980631393	Cap1	12331	CAP, adenylate cyclase-associated protein 1 (yeast)
BC057937	0	0	-8.372148084	-6.705752129	Cap2	67252	CAP, adenylate cyclase-associated protein, 2 (yeast)
AK147535	0	0	-1.857446695	-8.115235781	Cic	71722	capicua homolog (Drosophila)
AK147276	0	0	-6.3026168	-4.312076035	Cic	71722	capicua homolog (Drosophila)
NM_009797	0	0	-5.124440678	-10.38589631	Capza1	12340	capping protein (actin filament) muscle Z-line, alpha 1
NM_007604	0	0	-3.823711459	-4.04620966	Capza2	12343	capping protein (actin filament) muscle Z-line, alpha 2
BC002053	0	0	-6.35603429	-6.235461913	Capzb	12345	capping protein (actin filament) muscle Z-line, beta
NM_007599	0	0	-8.372148084	-4.379142409	Capg	12332	capping protein (actin filament), gelsolin-like
NM_133724	1	0	1.745924042	-9.374336403	Cno	117197	cappuccino
AK028683	0	0	-7.223284698	-8.207319687	Cps1	227231	carbamoyl-phosphate synthetase 1
NM_023525	0	0	-4.490568577	-8.503380458	Cad	69719	carbamoyl-phosphate synthetase 2, aspartate transcarbamylase, and dihydroorotase
NM_016803	0	0	-3.159984795	-13.87237666	Chst3	53374	carbohydrate (chondroitin 6/keratan) sulfotransferase 3
AB008937	0	0	-8.320153446	-2.52954039	Chst3	53374	carbohydrate (chondroitin 6/keratan) sulfotransferase 3
NM_011998	0	0	-3.930502948	-2.52954039	Chst4	26887	carbohydrate (chondroitin 6/keratan) sulfotransferase 4
AK129255	0	0	-0.703972215	-1.01058575	Chsy1	269941	carbohydrate (chondroitin) synthase 1
NM_023850	0	0	-6.000370959	-8.451809844	Chst1	76969	carbohydrate (keratan sulfate Gal-6) sulfotransferase 1
NM_175140	0	1	-8.320153446	3.959735559	Chst8	68947	carbohydrate (N-acetylgalactosamine 4-0) sulfotransferase 8
NM_199055	0	0	-4.231369428	-7.640169823	Chst9	71367	carbohydrate (N-acetylgalactosamine 4-0) sulfotransferase 9
NM_019950	0	0	-3.52284498	-4.271672837	Chst5	56773	carbohydrate (N-acetylglucosamine 6-O) sulfotransferase 5
NM_021715	0	0	-5.288379726	-3.789715028	Chst7	60322	carbohydrate (N-acetylglucosamino) sulfotransferase 7
NM_145142	0	0	-8.774694639	-5.353320019	Chst10	98388	carbohydrate sulfotransferase 10
NM_021439	0	0	-6.3026168	-2.472035537	Chst11	58250	carbohydrate sulfotransferase 11
NM_021528	0	1	-8.269967689	5.179162705	Chst12	59031	carbohydrate sulfotransferase 12
BC051963	0	0	-5.976309968	-2.837532684	Chst2	54371	carbohydrate sulfotransferase 2
NM_009799	0	0	-7.223284698	-17.25571385	Car1	12346	carbonic anhydrase 1
AK012302	0	0	-5.124440678	-8.105116753	Car10	72605	carbonic anhydrase 10
AK035758	0	0	-2.72503383	-2.52954039	Car10	72605	carbonic anhydrase 10
NM_009800	0	0	-5.074254921	-1.358780712	Car11	12348	carbonic anhydrase 11
NM_024495	0	0	-5.532098647	-6.517147359	Car13	71934	carbonic anhydrase 13
NM_011797	0	0	-6.408028928	-1.197168193	Car14	23831	carbonic anhydrase 14
NM_030558	0	0	-8.269967689	-10.66969456	Car15	80733	carbonic anhydrase 15
NM_009801	0	0	-8.270304416	-2.702941171	Car2	12349	carbonic anhydrase 2
NM_007606	0	0	-1.909441333	-7.005915524	Car3	12350	carbonic anhydrase 3
BC012704	0	0	-5.844773074	-6.394901955	Car4	12351	carbonic anhydrase 4
NM_007608	0	0	-6.355697563	-6.853590867	Car5a	12352	carbonic anhydrase 5a, mitochondrial
NM_019513	0	0	-8.727811415	-12.54270335	Car5b	56078	carbonic anhydrase 5b, mitochondrial
NM_009802	0	0	-8.372148084	-6.451370301	Car6	12353	carbonic anhydrase 6
BC055437	0	0	-3.823711459	-9.769412668	Car6	12353	carbonic anhydrase 6
NM_053070	0	1	-5.288379726	1.42477952	Car7	12354	carbonic anhydrase 7
BC010773	0	0	-2.752326826	-5.098938191	Car8	12319	carbonic anhydrase 8
NM_139305	0	0	-5.074254921	-10.93511843	Car9	230099	carbonic anhydrase 9
AK157977	0	0	-3.823711459	-2.288250762	Car12	76459	carbonic anyhydrase 12
NM_007621	0	0	-5.532098647	-9.297224948	Cbr2	12409	carbonyl reductase 2
NM_173047	0	0	-6.452766544	-10.46134824	Cbr3	109857	carbonyl reductase 3
NM_009885	0	0	-2.752326826	-8.736283139	Cel	12613	carboxyl ester lipase
NM_021456	0	0	-7.250914421	-10.40642322	Ces1	12623	carboxylesterase 1
NM_145603	0	0	-3.52284498	-1.980485396	Ces2	234671	carboxylesterase 2
NM_172759	0	0	-1.857446695	-8.226452229	Ces5	234673	carboxylesterase 5
NM_133960	0	0	-7.660493578	-3.791827832	Ces6	102022	carboxylesterase 6
NM_025350	0	0	-4.281555185	-9.886994517	Cpa1	109697	carboxypeptidase A1
NM_007753	0	0	-1.909441333	-10.33436662	Cpa3	12873	carboxypeptidase A3, mast cell
NM_027926	0	0	-8.372148084	-11.01203195	Cpa4	71791	carboxypeptidase A4
NM_144537	0	0	-3.107990157	-15.43032201	Cpa5	74649	carboxypeptidase A5
AY773477	0	0	-8.320153446	-11.1515927	Cpa6	329093	carboxypeptidase A6
NM_007754	0	0	-7.198919783	-6.705752129	Cpd	12874	carboxypeptidase D
NM_013494	0	0	-2.700332188	-11.21165377	Cpe	12876	carboxypeptidase E
AK017670	0	0	-3.107990157	-7.518016899	Cpm	70574	carboxypeptidase M
NM_030703	0	0	-9.570696908	-5.854151419	Cpn1	93721	carboxypeptidase N, polypeptide 1
BC025836	0	0	-9.545212793	-15.04236038	Cpn2	71756	carboxypeptidase N, polypeptide 2
NM_019696	0	0	-1.449788726	-7.860415848	Cpxm1	56264	carboxypeptidase X 1 (M14 family)
NM_018867	0	0	-6.452766544	-8.827230685	Cpxm2	55987	carboxypeptidase X 2 (M14 family)
NM_153107	0	0	-5.022260283	-6.208869477	Cpz	242939	carboxypeptidase Z
AK017087	0	0	-5.532098647	-17.68297822	Cpvl	71287	carboxypeptidase, vitellogenic-like
NM_001024618	0	0	-1.501783364	-14.84065587	Cmya3	241431	cardiomyopathy associated 3
NM_178680	0	0	-5.288379726	-3.887806125	Cmya4	217012	cardiomyopathy associated 4
AJ575748	0	0	-2.700332188	-5.288076227	Cmya5	76469	cardiomyopathy associated 5
NM_007795	0	0	-2.700332188	-2.759281531	Ctf1	13019	cardiotrophin 1
NM_198858	0	0	-6.3026168	-4.951086927	Ctf2	244218	cardiotrophin 2
NM_019952	0	0	-8.320153446	-9.271085823	Clcf1	56708	cardiotrophin-like cytokine factor 1
NM_007760	0	0	-5.150228445	-4.7759914	Crat	12908	carnitine acetyltransferase
NM_009879	1	0	2.996467504	-6.610810342	Cdv1	12589	carnitine deficiency-associated gene expressed in ventricle 1
BC062156	0	0	-1.502120092	-10.40577989	Cdv3	321022	carnitine deficiency-associated gene expressed in ventricle 3
NM_023733	0	1	-3.873897216	1.698925773	Crot	74114	carnitine O-octanoyltransferase
NM_013495	0	0	-1.501783364	-4.175621492	Cpt1a	12894	carnitine palmitoyltransferase 1a, liver
NM_013495	0	0	-1.501783364	-4.175621492	Cpt1a	12894	carnitine palmitoyltransferase 1a, liver
NM_009948	0	1	-5.124440678	1.915567172	Cpt1b	12895	carnitine palmitoyltransferase 1b, muscle
NM_153679	0	0	-1.501783364	-7.514651103	Cpt1c	78070	carnitine palmitoyltransferase 1c
NM_009949	0	0	-7.524487905	-0.564936221	Cpt2	12896	carnitine palmitoyltransferase 2
NM_177450	0	0	-5.124440678	-6.397274501	Cndp1	338403	carnosine dipeptidase 1 (metallopeptidase M20 family)
NM_145123	0	1	-8.729620295	5.72977336	Crtac1	72832	cartilage acidic protein 1
NM_019922	0	0	-4.362906321	-5.288076227	Crtap	56693	cartilage associated protein
NM_172553	0	0	-3.160321522	-1.89503439	Cart1	216285	cartilage homeo protein 1
NM_173385	0	0	-6.3026168	-11.73021428	Cilp	214425	cartilage intermediate layer protein, nucleotide pyrophosphohydrolase
NM_016685	0	0	-7.223284698	-7.857109626	Comp	12845	cartilage oligomeric matrix protein
NM_009972	0	0	-3.025900309	-18.89451118	Csnb	12991	casein beta
AK164763	0	0	-3.107990157	-8.962608195	Csnd	12992	casein delta
AK164738	0	0	-8.269967689	-11.53494782	Csng	12993	casein gamma
NM_007786	0	0	-1.501783364	-12.60384083	Csnk	12994	casein kappa
AK146873	0	0	-2.700332188	-4.224795425	Csnk1a1	93687	casein kinase 1, alpha 1
AK140317	1	0	2.996467504	-6.416898205	Csnk1d	104318	casein kinase 1, delta
AB028736	0	1	-3.823711459	1.698925773	Csnk1e	27373	casein kinase 1, epsilon
NM_173185	0	0	-8.393479076	-10.6018047	Csnk1g1	214897	casein kinase 1, gamma 1
NM_134002	3	0	2.996467504	-6.731891254	Csnk1g2	103236	casein kinase 1, gamma 2
AK132871	1	0	2.996467504	-1.746742341	Csnk1g2	103236	casein kinase 1, gamma 2
BC005750	0	0	-5.236385088	-11.47942255	Csnk1g2	103236	casein kinase 1, gamma 2
NM_152809	0	0	-4.281555185	-8.115235781	Csnk1g3	70425	casein kinase 1, gamma 3
AK011501	0	0	-4.231369428	-6.948532654	Csnk2a1	12995	casein kinase II, alpha 1 polypeptide
NM_009974	0	0	-5.894958832	-2.891545941	Csnk2a2	13000	casein kinase II, alpha 2, polypeptide
NM_009975	0	0	-4.281555185	-9.094969822	Csnk2b	13001	casein kinase II, beta subunit
BC061153	0	0	-6.3026168	-4.415297699	Clpx	270166	caseinolytic peptidase X (E.coli)
BC001998	0	0	-5.236385088	-5.40131128	Clpp	53895	caseinolytic peptidase, ATP-dependent, proteolytic subunit homolog (E. coli)
AK153915	0	0	-5.894958832	-5.887209162	Cbl	12402	Casitas B-lineage lymphoma
AK161486	0	0	-5.124440678	-8.595540268	Cblb	208650	Casitas B-lineage lymphoma b
NM_023224	0	0	-8.021095847	-7.873536331	Cblc	80794	Casitas B-lineage lymphoma c
AK051737	0	0	-7.198919783	-5.690943223	Cbll1	104836	Casitas B-lineage lymphoma-like 1
AK014376	0	1	-3.878508311	1.0069902	Caskin1	268932	CASK interacting protein 1
NM_080643	0	1	-7.610307821	0.886207692	Caskin2	140721	cask-interacting protein 2
BC005608	0	0	-5.411891113	-6.809002709	Cradd	12905	CASP2 and RIPK1 domain containing adaptor with death domain
BC029223	0	0	-5.288716454	-2.928915601	Cflar	12633	CASP8 and FADD-like apoptosis regulator
NM_009805	0	0	-2.752326826	-7.710413133	Cflar	12633	CASP8 and FADD-like apoptosis regulator
BC023121	0	0	-3.52284498	-6.451370301	Cflar	12633	CASP8 and FADD-like apoptosis regulator
BC008152	0	0	-4.281555185	-18.21156409	Casp1	12362	caspase 1
NM_007609	0	0	-6.200436406	-14.48469357	Casp11	12363	caspase 11, apoptosis-related cysteine peptidase
AK046681	0	0	-1.197786827	-9.8809349	Casp12	12364	caspase 12
NM_009809	0	0	-5.150228445	-6.254277714	Casp14	12365	caspase 14
NM_007610	0	1	-5.894958832	1.42477952	Casp2	12366	caspase 2
[truncated: 16,074 more rows]
