# Supplementary material for: A comparative genomics approach to identifying the plasticity transcriptome
Source: BMC Neurosci. 2007 Mar 13;8:20. doi: 10.1186/1471-2202-8-20 (PMC1831778; doi:10.1186/1471-2202-8-20)
Supplement: Additional File 2 — Table of all identified CREB and zif268 target genes in human. The file includes all human genes that were searched indicating the number of identified CREB or zif268 target sites in each gene. Also noted is the score for each site, the mRNA, the gene ID, and a gene description. [file 1471-2202-8-20-S2.txt]

Table S2. Human Genome Hits
	Number of hits		Scores
mRNA	CREB	zif268	CREB	zif268	Symbol	GeneID	Name
BC073913	0	0	-2.390195941	-5.032166575	MGC52000	375260	-
NM_024796	0	0	-4.974176683	-1.71518344	FLJ22639	79854	-
AK096928	0	0	-4.514524076	-10.91950204	FLJ39609	284598	-
BC004366	0	0	-4.514524076	-10.18118702	MGC10334	80772	-
NM_001003808	0	0	-6.786377371	-10.41724148	LOC339457	339457	-
AK024162	0	0	-2.440381698	-4.611425525	FLJ14100	80093	-
NM_024848	0	1	-5.78976918	2.189459964	FLJ13941	79906	-
NM_080431	0	0	-6.888446809	-7.638927296	ARPM2	140625	-
AL832943	0	0	-3.80286957	-5.021869946	FLJ42875	440556	-
NM_014704	0	0	-6.535585692	-1.478752755	GlyBP	9731	-
NM_207356	1	0	2.408921406	-4.889783953	LOC339448	339448	-
AK128246	0	0	-2.440381698	-6.398674575	FLJ46380	388591	-
NM_032315	1	0	4.429983021	-7.618719434	MGC4399	84275	-
NM_001010866	0	0	-2.089329462	-2.318398803	RP13-15M17.2	199953	-
NM_021933	0	0	-6.126717503	-5.277195618	IIP45	60672	-
NM_001013630	0	0	-6.938632566	-5.777889023	LOC343066	343066	-
AB028949	0	0	-4.566518714	-7.365919847	KIAA1026	23254	-
NM_001018000	0	1	-1.318811308	3.344123683	KIAA1026	23254	-
NM_201628	0	0	-6.836452171	-11.9275057	FLJ43806	399563	-
NM_033440	0	0	-6.836452171	-13.0087143	ELA2A	63036	-
NM_015849	0	0	-2.496987431	-13.0087143	ELA2B	51032	-
BC006011	0	1	-1.726469277	0.08749485	DDI2	84301	-
NM_001013641	0	0	-3.613446407	-7.868668437	LOC388595	388595	-
BC033082	0	0	-0.475925815	-5.355861993	KIAA1922	114819	-
BC006312	0	0	-3.69092516	-5.02281379	MGC12760	84809	-
AK123337	0	0	-3.768707564	-6.708168115	MGC12760	84809	-
AK127830	0	0	-2.390195941	-7.732267523	LOC400743	400743	-
NM_152375	0	0	-4.361182757	-6.956175242	FLJ38753	127707	-
NM_020765	0	0	-2.037334824	-5.337089755	RBAF600	23352	-
NM_201252	0	0	-8.189176027	-0.355048156	AFAR3	246181	-
AK125833	0	0	-6.938632566	-12.06813858	FLJ32784	127731	-
AK057346	0	0	-6.22697806	-13.75531329	FLJ32784	127731	-
AK095602	0	0	-5.737774542	-2.49174136	AE2	84224	-
AL834330	0	0	-3.69092516	-12.40473629	AE2	84224	-
BC056896	0	0	-0.016273209	-14.25503049	HSPC157	29092	-
BC063891	0	0	-2.440381698	-10.88903013	LOC90529	90529	-
BC040212	0	0	-1.726469277	-9.222454204	LOC90529	90529	-
NM_152497	0	0	-2.848039667	-5.851414788	FLJ32206	149421	-
NM_001013642	0	0	-3.854864208	-2.299809573	LOC388610	388610	-
NM_017846	0	0	-2.089329462	-6.363893018	SECP43	54952	-
NM_001003682	0	0	-3.80286957	-0.703961507	TTMB	399474	-
AK022965	0	0	-1.318811308	-18.2949474	S100PBPR	64766	-
NM_152493	0	0	-3.69092516	-4.562202579	FLJ25476	149076	-
NM_138428	0	0	-2.440381698	-9.239240544	LOC113444	113444	-
NM_152374	0	0	-0.068267846	-8.506077241	FLJ38984	127703	-
AK127199	0	0	-0.068267846	-9.786767677	FLJ14351	79787	-
BC093743	0	0	-2.440381698	-10.08212091	FLJ14351	79787	-
AK097609	0	0	-1.726469277	-9.152674293	FLJ23878	200172	-
BC050353	0	0	-2.440381698	-9.443944752	FLJ23878	200172	-
NM_025030	0	0	-6.176792303	-7.885504964	FLJ20972	80098	-
NM_144626	0	0	-2.444992793	-7.396879783	MGC17299	128218	-
NM_182517	0	0	-3.69092516	-6.510525712	MGC52423	149466	-
NM_001013632	0	0	-0.521000158	-5.981997632	LOC343521	343521	-
NM_015506	0	0	-4.461443314	-6.956175242	DKFZp564I122	25974	-
NM_182516	0	0	-4.514524076	-1.953567013	FLJ32011	148930	-
AY262057	0	0	-6.140821416	-13.75841443	CYP4Z2P	163720	-
AK128236	0	0	-2.848039667	-5.458562609	MGC52498	348378	-
NM_201546	0	0	-4.967256388	-5.02281379	LOC200008	200008	-
NM_001031672	0	0	-6.090635659	-8.068646403	LOC606495	606495	-
NM_207465	0	0	-2.848039667	-7.683757692	FLJ45337	400754	-
BX647626	0	0	-6.634636029	-1.71518344	FLJ10986	55277	-
AK054842	0	0	-6.634636029	-9.540149804	FLJ10986	55277	-
BC034822	0	0	-2.440381698	-9.239240544	MGC34796	414927	-
NM_019079	0	0	-2.79785391	-9.985799333	ECAT11	54596	-
NM_018211	0	0	-6.176792303	-4.280517134	RAVER2	55225	-
AK001632	0	0	-6.888446809	-1.554755547	RAVER2	55225	-
NM_152665	0	0	-2.440381698	-0.769738565	FLJ40873	200132	-
NM_004261	0	0	-2.089329462	-3.497703208	15-Sep	9403	-
BC041867	0	0	-3.590664603	-13.56629329	LOC339524	339524	-
NM_001008662	0	0	-8.086995633	-22.15719235	KAT3	56267	-
BC009550	0	0	-3.768707564	-3.567740999	LOC492303	492303	-
NM_014597	0	0	-1.674474639	-12.41987862	ERBP	30836	-
NM_001001688	0	0	-4.411257557	-2.241571708	FLJ35409	400765	-
NM_001010861	0	0	-6.943243661	-1.352067041	LOC163404	163404	-
AB007924	1	0	4.429983021	-4.066963544	LPPR4	9890	-
NM_194292	0	0	-0.068267846	-8.150353883	SAS-6	163786	-
NM_152488	0	0	-6.090635659	-10.30858559	FLJ32833	148545	-
BC043522	0	0	-6.090635659	-14.593815	DKFZp434D177-like	284610	-
NM_001010883	0	0	-3.057053059	-2.869847159	LOC284611	284611	-
NM_001010985	0	0	-0.475925815	-4.518900707	MYBPHL	343263	-
NM_001013621	0	0	-6.836452171	-10.35739569	LOC149620	149620	-
AK093435	0	0	-0.068267846	-10.44338061	FLJ36116	388666	-
NM_025073	0	0	-1.26681667	-6.431859337	FLJ21168	80143	-
AF172850	0	0	-6.22697806	-9.583475437	LOC51152	51152	-
AK097058	0	0	-5.845822307	-5.361572608	FLJ39739	388685	-
NM_183372	0	0	-0.475925815	-2.49174136	LOC200030	200030	-
BC034418	0	0	-3.69092516	-8.044945006	FLJ20719	55672	-
NM_173638	0	0	-2.79785391	-11.29863983	MGC8902	284565	-
L03419	0	0	-3.69092516	-12.97954957	LOC440607	440607	-
BC073925	0	0	-1.592384792	-4.363050264	LOC440686	440686	-
NM_001024599	0	0	-1.592384792	-7.965443138	HIST2H2BF	440689	-
NM_016274	0	0	-6.224720144	-1.073005473	CKIP-1	51177	-
NM_144618	0	0	-2.440381698	-6.431859337	MGC29891	126626	-
NM_001014342	0	0	-6.140821416	-7.19123075	IFPS	388698	-
NM_001010857	0	0	-0.068267846	-12.86147026	LOC149018	149018	-
AF289574	0	0	-0.475925815	-6.740266854	TORC2	200186	-
NM_014655	0	0	-4.514524076	-10.43135667	KIAA0446	9673	-
AB029012	0	0	-6.786377371	-0.37587373	EST1B	23381	-
NM_001004341	0	0	-2.440381698	-6.457998463	FLJ16478	440695	-
AK096506	0	0	-5.78976918	-6.66270267	LOC284677	284677	-
NM_001013661	0	0	-6.140821416	-10.46574576	LOC391123	391123	-
NM_001007255	0	0	-3.768707564	-6.044447673	KARCA1	126823	-
NM_001013625	0	0	-8.086995633	-13.67027222	LOC257177	257177	-
NM_138784	0	0	-2.440381698	-10.61064899	LOC116123	116123	-
NM_018417	0	0	-3.69092516	-5.057075054	SAC	55811	-
BC007072	0	0	-7.346290535	-4.480842681	MGC12538	84832	-
NM_001001689	0	0	-6.22697806	-12.07416576	FLJ44005	400797	-
NM_207467	0	0	-6.140821416	-12.7207096	FLJ35530	400798	-
NM_014810	0	0	-3.588744765	-10.32050449	CAP350	9857	-
AK074447	0	0	-4.514524076	-5.553504396	FLJ23867	200058	-
AK024832	0	0	-4.098583129	-15.75270426	FLJ20054	54530	-
NM_019049	0	0	-2.440381698	-16.01517348	FLJ20054	54530	-
NM_178275	0	0	-2.440381698	-11.38849289	DKFZp434B1231	91156	-
BC000988	0	0	-6.836452171	-9.969984021	MGC5457	84719	-
NM_001005388	0	0	-6.22697806	-8.77724541	NFASC	23114	-
NM_203376	0	0	-2.848039667	-9.213101419	LOC388730	388730	-
NM_018203	0	0	-4.566518714	-5.766089244	FLJ10748	55220	-
NM_181644	0	0	-8.13899027	-6.435942242	DKFZp761N1114	148808	-
NM_152491	0	0	-2.79785391	-8.160315303	FLJ32569	148811	-
AK094426	0	0	-6.140821416	-4.806905402	LOC284581	284581	-
AK023372	0	0	-8.13899027	-9.756564444	FLJ13310	80188	-
AL137491	0	0	-2.79785391	-9.341808761	LOC148696	148696	-
NM_018664	1	2	0.643386659	1.911230806	SNFT	55509	-
NM_001024601	0	0	-2.440381698	-5.880898569	LOC149643	149643	-
NM_014053	0	0	-2.390195941	-4.828520486	FLVCR	28982	-
AK022567	0	0	-1.318811308	-11.36607277	FLJ12505	79805	-
NM_016052	0	0	-6.886637928	-0.180393853	CGI-115	51018	-
AK126238	0	0	-0.016273209	-6.936848922	LOC440716	440716	-
AY359091	0	0	-0.521000158	-8.911446317	UNQ6077	375056	-
NM_207468	0	0	-2.848039667	-16.27306015	FLJ43505	400823	-
BC062736	0	0	-4.566518714	-9.20750945	LOC503543	503543	-
BC007286	0	0	-2.440381698	-6.68667927	MGC15634	84841	-
NM_183062	0	0	-0.068267846	-10.63678812	MPN2	339501	-
AB046859	0	0	-6.943243661	-2.515717961	KIAA1639	57729	-
AK055963	0	0	-3.69092516	-9.670579525	FLJ31401	200107	-
NM_006542	0	0	-3.69092516	-13.92465404	SPHAR	10638	-
AK131306	0	0	-6.224720144	-18.00527563	FLJ14525	84886	-
AK054992	0	0	-2.440381698	-10.20221397	FLJ30430	149373	-
NM_032435	0	0	-2.440381698	-1.71518344	KIAA1804	84451	-
NM_001013710	0	0	-0.068267846	-9.443944752	LOC440742	440742	-
AK095297	0	0	-5.78976918	-16.02578669	LOC284702	284702	-
BC042481	0	0	-3.640739403	-2.227713266	MGC35030	339531	-
AK001019	0	0	-7.291104321	-11.95823084	FLJ10157	55083	-
NM_207326	0	0	-2.089329462	-13.16635913	LOC149134	149134	-
NM_207401	0	0	-4.922182045	-10.57488631	FLJ45717	388759	-
NM_177987	0	1	-6.090635659	3.093954031	TUBB8	347688	-
NM_001010910	0	0	-2.440381698	-10.36255401	LOC399706	399706	-
AB037902	0	0	-4.869101283	-10.36217317	tAKR	389932	-
BC008131	0	0	-2.74777911	-2.013600085	LOC142937	142937	-
AK128185	0	0	-3.640739403	-6.936848922	LOC399715	399715	-
NM_207423	0	0	-6.090635659	-1.953567013	FLJ45983	399717	-
NM_001013629	0	0	-0.068267846	-7.925805205	LOC340843	340843	-
NM_001006604	0	0	-6.140821416	-10.71927415	LOC387646	387646	-
BC033839	0	0	-2.440381698	-7.367759128	LOC439913	439913	-
NM_182755	0	0	-2.848039667	-14.22927221	LOC220929	220929	-
NM_153368	0	0	-0.423931177	-10.947268	CX40.1	219770	-
AF165514	0	0	-0.423931177	-3.64640508	LOC158160	158160	-
NM_001013665	0	0	-3.98974605	-11.19743765	LOC399744	399744	-
NM_032770	0	0	-6.886637928	-11.51730559	MGC16291	84856	-
NM_018590	0	0	-7.503309289	-4.375371061	GALNACT-2	55454	-
BC036539	0	0	-0.068267846	-5.577480996	PTPN20	26095	-
BC036539	0	0	-0.068267846	-5.577480996	PTPN20	26095	-
NM_001005751	0	0	-2.390195941	-13.89548932	LOC387680	387680	-
AK056520	0	0	-0.068267846	-9.946333707	FLJ31958	143153	-
NM_138933	0	0	-0.475925815	-11.55819109	ACF	29974	-
BC007866	0	0	-1.726469277	-11.97572753	MGC14425	84989	-
NM_022129	0	0	-4.098583129	-10.05179169	MAWBP	64081	-
NM_022153	0	0	-3.640739403	-7.970039788	C10orf54	64115	-
NM_007265	0	0	-2.338201303	-2.396799574	HSGT1	11319	-
AK126671	0	0	-2.444992793	-4.492180904	FLJ44715	386671	-
NM_001010864	0	0	-2.089329462	-6.682028989	LOC196752	196752	-
NM_001013696	1	0	2.771781591	-10.18118702	LOC439985	439985	-
AB037794	0	0	-4.098583129	-4.577164261	AMSH-LP	57559	-
BC043217	0	0	-2.440381698	-14.90781449	FLJ37201	283011	-
AF269150	0	0	-1.291518312	-2.869847159	SMBP	56889	-
BC053359	0	0	-2.79785391	-2.155982707	MLR2	84458	-
NM_018425	0	0	-1.318811308	-1.499187192	PI4KII	55361	-
NM_001025447	0	0	-6.836452171	-6.107295055	LOC143188	143188	-
NM_198496	0	0	-0.016273209	-8.537162171	AMACO	340706	-
AK128228	0	0	-2.390195941	-5.060100908	FLJ46361	375940	-
NM_015892	0	0	-6.886637928	-10.65013117	GALNAC4S-6ST	51363	-
NM_022126	0	0	-2.037334824	-3.046408566	LHPP	64077	-
NM_212554	0	0	-2.037334824	-5.800159829	LOC399818	399818	-
AK097855	0	0	-1.674474639	-17.84028968	FLJ40536	399819	-
AK094354	0	0	-3.768707564	-2.681998276	FLJ37035	399821	-
NM_207426	0	0	-6.836452171	-2.770099789	FLJ46831	399823	-
NM_152311	0	0	-4.098583129	-8.358510618	MGC32871	119467	-
NM_001001677	0	0	-2.848039667	-6.600694351	FLJ46300	399827	-
AK125849	0	0	-3.69092516	-10.14397611	LOC399829	399829	-
BC038300	0	0	-0.068267846	-7.359116696	LOC619207	619207	-
AK126713	0	0	-1.726469277	-11.24404727	LOC619207	619207	-
AY714545	0	0	-3.716712927	-15.3341377	FRG2	448831	-
AK026288	0	0	-6.176792303	-11.30848275	FLJ22635	80162	-
AK057774	0	0	-3.69092516	-6.457998463	Beta4GalNAc-T4	338707	-
NM_021805	0	0	-3.640739403	-10.8348338	SIGIRR	59307	-
NM_020901	1	0	0.235728691	-0.465577934	KIAA1542	57661	-
AK092816	0	0	-6.22697806	-8.977223375	FLJ34283	347862	-
NM_016564	0	0	-6.535585692	-4.518900707	BM88	51286	-
BC033196	0	0	-4.514524076	-8.997193031	MGC45840	283229	-
NM_023947	0	1	-7.24411014	6.296869042	MGC3234	66005	-
BX537373	0	0	-3.768707564	-11.24404727	HCCA2	81532	-
CR627417	0	0	-4.359262919	-1.930721534	LOC387742	387742	-
AK124823	0	0	-4.359262919	-7.813364583	LOC387742	387742	-
NM_001007139	0	0	-8.13899027	-13.4282247	LOC492304	492304	-
NM_014489	0	0	-6.938632566	-10.30899389	FRAG1	27315	-
NM_145053	0	0	-2.390195941	-6.740266854	MGC20470	143630	-
NM_173525	0	0	-2.440381698	-11.74598639	MGC34805	160298	-
BC030825	0	0	-2.444992793	-10.27323121	DKFZP566M1046	84067	-
NM_173589	0	0	-2.089329462	-5.432423484	FLJ35709	283294	-
NM_144666	0	0	-4.461443314	-10.79408835	FLJ32752	144132	-
AY358770	0	0	-2.496987431	-15.24973502	FLJ32752	144132	-
NM_015324	0	0	-4.461443314	-11.72955003	KIAA0409	23378	-
NM_014469	0	0	-6.938632566	-14.71196606	HNRNPG-T	27288	-
BC014919	0	0	-4.818915526	-7.747107724	MGC10850	84736	-
NM_015055	0	1	-3.640739403	3.093954031	SWAP70	23075	-
NM_021211	0	0	-7.294295897	-11.30256169	LOC58486	58486	-
U32331	0	0	-6.938632566	-10.24156095	RIG	10530	-
NM_032867	0	0	-3.640739403	-9.979332288	FLJ14966	84953	-
AB231745	0	0	-2.79785391	-13.78741203	LOC387755	387755	-
NM_014267	0	0	-3.588744765	-12.23156605	SMAP	10944	-
NM_001009913	0	0	-2.440381698	-5.10385306	DKFZp686O24166	374383	-
NM_012139	0	0	-6.22697806	-7.618719434	DELGEF	26297	-
AK123457	1	0	0.729543303	-8.997193031	LOC113174	113174	-
BC026082	0	0	-4.818915526	-8.209455803	LOC494141	494141	-
AK001930	0	0	-8.959694181	-6.470770883	UEV3	55293	-
NM_018314	0	0	-0.016273209	-9.782870695	UEV3	55293	-
NM_194285	0	0	-2.089329462	-7.518556737	FLJ39441	144108	-
NM_153347	1	0	4.429983021	-6.470770883	FLJ90119	144110	-
NM_173588	0	0	-2.440381698	-7.539307051	FLJ37794	283284	-
AL833119	0	0	-3.640739403	-7.300878831	DKFZp313A2432	258010	-
NM_203371	0	0	-2.745859272	-14.88214079	LOC387758	387758	-
NM_030771	0	0	-2.089329462	-3.356382195	NY-REN-41	91057	-
NM_152316	0	0	-5.240289512	-6.131068221	FLJ38968	120534	-
NM_198462	0	0	-2.390195941	-10.5121876	FLJ46154	196296	-
AK126066	0	0	-2.390195941	-11.80836074	FLJ46154	196296	-
NM_015855	1	1	0.235728691	1.539106227	WIT-1	51352	-
NM_006360	0	0	-4.514524076	-10.88903013	hfl-B5	10480	-
NM_001008391	0	0	-2.848039667	-8.791543999	LOC493860	493860	-
AK025577	0	0	-2.338201303	-17.01039716	FLJ21924	79832	-
BC030970	0	0	-0.068267846	-1.71518344	LOC91614	91614	-
NM_018393	0	0	-2.089329462	-10.36264187	FLJ11336	55346	-
AK021448	0	0	-0.068267846	-14.14565897	FLJ11336	55346	-
AK124395	0	0	-3.80286957	-15.02653377	G2	25758	-
NM_152314	0	0	-6.938632566	-8.57884712	MGC34830	120196	-
NM_024662	0	0	-0.068267846	-3.617432493	FLJ10774	55226	-
NM_015957	0	0	-3.80286957	-6.658700864	MMRP19	51074	-
NM_015430	1	0	2.408921406	-9.758398185	DKFZP586H2123	25891	-
NM_174902	0	0	-7.341179121	-6.708168115	LOC143458	143458	-
NM_207428	0	0	-2.440381698	-10.97796796	FLJ45212	399879	-
NM_024841	0	0	-2.440381698	-10.49194997	FLJ14213	79899	-
BC008922	0	0	-2.848039667	-2.350589385	FLJ14213	79899	-
NM_139178	0	0	-3.69092516	-8.719000139	DEPC-1	221120	-
NM_001031854	0	0	-2.444992793	-7.972848698	LOC390110	390110	-
NM_032592	0	0	-6.126717503	-2.180891186	PHACS	84680	-
NM_001001679	0	0	-6.140821416	-4.721316401	FLJ41423	399886	-
BX640618	0	0	-0.068267846	-12.55289562	DKFZp779M0652	374387	-
AK000301	0	1	-2.496987431	1.456227676	FLJ20294	55626	-
NM_173811	0	0	-5.737774542	-5.133578755	FLJ32675	283254	-
NM_001003677	0	0	-1.318811308	-9.985799333	MGC4707	79096	-
BC067889	1	0	2.408921406	-12.14341409	LOC441601	441601	-
NM_001005210	0	0	-2.496987431	-9.926805187	FLJ45686	219527	-
NM_006831	0	0	-0.068267846	-8.791543999	HEAB	10978	-
NM_207374	0	0	-1.318811308	-10.74391483	UNQ6469	387772	-
NM_001013666	0	0	-2.390195941	-1.242135855	LOC399898	399898	-
NM_198947	0	0	-6.22697806	-8.067790485	CANP	374393	-
NM_022074	0	0	-4.566518714	-10.08398768	FLJ22794	63901	-
NM_152716	0	0	-2.440381698	-5.755920089	FLJ36874	219988	-
NM_173801	0	0	-6.836452171	-16.2449587	FLJ36198	219990	-
NM_032597	0	0	-2.390195941	-12.22787115	NYD-SP21	84689	-
NM_001012417	0	0	-6.140821416	-8.977866712	MS4A13	503497	-
NM_174939	0	1	-0.016273209	1.008531131	MGC39681	283197	-
NM_152717	0	0	-2.440381698	-8.071084131	MGC35295	219995	-
NM_024098	1	0	4.429983021	-5.633711193	MGC2574	79080	-
NM_024092	0	0	-4.922182045	-4.992484569	MGC5508	79073	-
AK056571	0	0	-1.26681667	-11.05410092	FLJ32009	220001	-
NM_016499	0	0	-0.068267846	-4.806847612	MGC13379	51259	-
BC018135	0	0	-2.037334824	-7.939039511	FLJ12529	79869	-
NM_145017	0	0	-4.23241866	-6.303457551	FLJ32771	220004	-
AL117582	0	0	-2.440381698	-9.213101419	DKFZP434K028	26070	-
NM_030628	0	0	-0.068267846	-6.431859337	KIAA1698	80789	-
NM_024099	0	0	-3.854864208	-6.431859337	MGC2477	79081	-
BC040129	0	0	-1.26681667	-5.166092731	LOC51035	51035	-
NM_203422	0	0	-2.390195941	-9.423417838	LOC221091	221091	-
AF289605	0	0	-6.176792303	-4.857685214	MGC29649	283237	-
NM_199337	1	0	3.17943956	-2.869847159	LOC374395	374395	-
NM_173586	0	0	-2.440381698	-9.213101419	MGC34821	283238	-
NM_199352	0	0	-2.848039667	-14.49887321	LOC387601	387601	-
BC034222	0	0	-0.475925815	-6.127723566	HRLP5	117245	-
NM_015459	0	0	-2.440381698	-4.771700294	DKFZP564J0863	25923	-
NM_138471	0	0	-3.640739403	-9.273501809	LOC144097	144097	-
NM_024771	0	0	-6.090635659	-5.981997632	FLJ13848	79829	-
NM_014067	0	0	-2.089329462	-4.663078536	LRP16	28992	-
NM_178443	0	0	-3.768707564	-7.813364583	URP2	83706	-
NM_016404	0	0	-8.214963794	-4.037283298	HSPC152	51504	-
NM_032251	0	0	-2.440381698	-5.918243488	FLJ37970	283234	-
AK095289	0	0	-2.440381698	-6.331794279	FLJ37970	283234	-
BC030194	0	0	-7.294295897	-6.490097202	FLJ37970	283234	-
AK094364	0	0	-2.444992793	-4.361255873	LOC439914	439914	-
NM_015104	0	1	-4.922182045	2.189459964	KIAA0404	23130	-
BC012330	0	0	-2.390195941	-11.68034402	MGC20410	116071	-
NM_138456	0	0	-6.938632566	-10.18747465	MGC20410	116071	-
AK124141	0	0	-6.938632566	-15.50239197	LOC399904	399904	-
NM_001004326	0	0	-0.068267846	-9.190668731	FLJ16331	440044	-
BC036869	0	0	-0.068267846	-3.306043769	LOC283130	283130	-
AK074850	0	0	-2.089329462	-4.119506296	FKSG44	83786	-
AF001542	0	0	-2.440381698	-13.0309372	PRO1073	29005	-
NM_032193	0	1	-2.440381698	0.972475475	AYP1	84153	-
NM_138368	0	0	-4.461443314	-12.66906969	DKFZp761E198	91056	-
NM_152760	0	0	-1.318811308	-5.208392957	FLJ30934	254122	-
NM_031450	0	1	-8.13718139	0.312711949	Bles03	83638	-
NM_032325	0	0	-4.210527539	-7.423018908	MGC11102	84285	-
NM_153266	0	0	-7.346290535	-2.623760412	MGC33486	256472	-
NM_018219	0	0	-7.611357053	-9.152674293	FLJ10786	55231	-
NM_032886	0	0	-4.461443314	-10.8348338	MGC15912	84972	-
NM_024650	0	1	-0.068267846	0.999178345	FLJ22531	79703	-
AK026184	0	0	-4.818915526	-15.15198432	FLJ22531	79703	-
AF118080	0	0	-6.938632566	-9.20750945	PRO1880	29023	-
BC036557	0	0	-0.068267846	-13.95772899	KIAA1394	57571	-
NM_025124	0	1	-0.068267846	7.374971271	FLJ21749	80194	-
NM_173578	0	0	-2.340121141	-6.155044821	FLJ90834	283135	-
NM_001004327	0	0	-2.496987431	-8.689862017	FLJ42258	440049	-
NM_145308	0	0	-0.068267846	-5.691974747	LOC220070	220070	-
NM_001001680	0	0	-5.817062175	-14.92291656	FLJ42102	399923	-
NM_152563	0	0	-8.086995633	-12.59827377	FLJ10661	55199	-
NM_017907	0	0	-2.440381698	-7.539262404	FLJ20625	55004	-
NM_014042	0	0	-3.69092516	-7.527804813	DKFZP564M082	25906	-
NM_030813	0	0	-0.423931177	-6.431859337	SKD3	81570	-
D87470	0	0	-4.098583129	-1.001318988	KIAA0280	23201	-
AK125894	0	0	-5.019251026	-13.41832399	DKFZP586P0123	26005	-
NM_015531	0	0	-6.584450272	-8.305581749	DKFZP586P0123	26005	-
AK123288	0	0	-2.390195941	-6.834712932	PME-1	51400	-
NM_198519	0	0	-4.397404019	-5.263513596	MGC12965	374408	-
NM_173583	0	0	-8.059702637	-6.153205541	FLJ33790	283212	-
NM_138706	0	0	-2.440381698	-11.09915815	B3Gn-T6	192134	-
NM_033547	0	0	-0.068267846	-9.010209756	MGC16733	92105	-
NM_001029859	0	0	-6.535585692	-10.88903013	LOC283219	283219	-
BC007800	1	0	4.022325052	-6.878262058	FLJ23441	79731	-
AK095054	0	0	-4.411257557	-4.771700294	MGC33846	220382	-
AF438406	0	0	-4.098583129	-6.431859337	GCRG224	360219	-
NM_021825	0	0	-1.26681667	-4.54683504	MDS025	60492	-
NM_032273	0	0	-2.848039667	-3.978915036	DKFZp586C1924	84233	-
NM_021212	1	0	4.429983021	-5.485741233	ZF	58487	-
NM_152723	0	0	-6.838372009	-8.029272971	FLJ38159	220388	-
NM_173556	0	0	-6.010807665	-8.556857053	MGC34732	220047	-
AK093405	0	0	-2.440381698	-10.53077683	MGC34732	220047	-
NM_016401	1	0	0.729543303	-6.462081368	HSPC138	51501	-
NM_021827	0	0	-1.26681667	-8.091512642	FLJ23514	60494	-
AK027167	0	0	-6.886637928	-14.07988191	FLJ23514	60494	-
BX648678	0	0	-1.726469277	-0.595865023	FLJ22104	65084	-
NM_153696	0	0	-1.318811308	-12.75239479	PSMAL	219595	-
BC031247	0	0	-6.836452171	-9.634255249	FLJ25393	159989	-
NM_020179	0	0	-2.79785391	-4.771700294	FN5	56935	-
NM_024116	0	0	-4.461443314	-5.946356575	MGC5306	79101	-
BC071171	0	0	-3.613446407	-7.412849753	KIAA0830	23052	-
NM_024725	0	0	-4.818915526	-3.108230732	FLJ23518	79780	-
AK057372	0	0	-2.089329462	-17.23442768	FLJ32810	143872	-
NM_032021	0	0	-2.848039667	-12.47956866	AD031	83935	-
NM_032930	0	0	-6.22697806	-6.431859337	MGC13040	85016	-
NM_052932	0	0	-6.634636029	-6.132312595	PORIMIN	114908	-
NM_032299	0	0	-2.390195941	-10.84903257	MGC2714	84259	-
NM_001007232	0	0	-2.848039667	-1.520494283	INCA	440068	-
NM_032424	0	0	-6.253480276	-6.18577259	KIAA1826	84437	-
AK095523	0	0	-8.111697275	-0.146132589	LOC91801	91801	-
NM_152587	0	0	-0.068267846	-5.885676053	MGC33948	160140	-
AB014524	0	1	-6.886637928	0.71117365	SLAC2-B	23086	-
NM_207645	1	0	4.429983021	-4.771700294	LOC399947	399947	-
NM_198498	0	0	-2.390195941	-13.53724238	MGC50104	341032	-
NM_207429	1	0	2.001263437	-8.632103957	FLJ45803	399948	-
NM_207430	0	0	-2.842928253	-7.539262404	FLJ46266	399949	-
NM_178834	1	0	0.643386659	-5.444428929	LOC143903	143903	-
NM_080659	0	0	-2.848039667	-8.551543502	MGC14839	91894	-
NM_138789	0	0	-4.461443314	-13.50514364	LOC120379	120379	-
NM_019021	0	0	-1.26681667	-9.417196992	FLJ20010	54494	-
NM_032725	0	0	-4.461443314	-1.520494283	MGC13125	84811	-
AB209327	0	0	-6.886637928	-9.776951137	KIAA0999	23387	-
NM_025164	2	0	0.643386659	-5.021869946	KIAA0999	23387	-
NM_014956	0	0	-0.068267846	-10.774988	Cep164	22897	-
NM_198275	1	0	4.429983021	-16.80139888	LOC196264	196264	-
NM_020153	0	0	-2.089329462	-4.131469842	FLJ21827	56912	-
NM_198489	0	1	-2.79785391	1.010578147	DLNB14	338657	-
NM_015517	0	0	-3.768707564	-4.806905402	MIZF	25988	-
NM_024618	0	0	-2.440381698	-2.838592284	NOD9	79671	-
NM_001033658	0	0	-2.037334824	-8.169905848	LOC283152	283152	-
NM_001001681	0	0	-4.411257557	-10.66105851	FLJ45300	399957	-
NM_178507	0	0	-3.768707564	-4.916090204	NS5ATP13TP2	220323	-
AK128040	0	0	-2.390195941	-10.34353724	MGC17839	219902	-
NM_001001786	0	0	-3.69092516	-12.98101833	BRCC2	414899	-
NM_032873	0	0	-5.765067538	-11.96780079	STS-1	84959	-
NM_019604	1	2	4.429983021	7.100825018	CRTAM	56253	-
NM_199124	0	0	-6.176792303	-7.127536273	FLJ23554	79864	-
BC009820	0	0	-7.24411014	-13.77928989	FLJ23554	79864	-
NM_024769	0	0	-8.061622475	-8.036113245	ASAM	79827	-
AK127457	0	0	-0.016273209	-8.19702356	KIAA1201	57476	-
AY358924	0	0	-5.765067538	-10.41812236	KIAA1201	57476	-
NM_001013743	0	0	-2.440381698	-13.38880742	PMP22CD	338661	-
NM_024631	0	0	-3.98974605	-1.773421304	FLJ23342	79684	-
NM_152722	0	0	-8.13718139	-11.02058049	FLJ25530	220296	-
AK055281	0	0	-2.440381698	-5.176661863	FLJ30719	219848	-
NM_138294	0	0	-4.869101283	-11.55128963	PATE	160065	-
NM_024556	0	0	-1.318811308	-8.682007223	FLJ21103	79607	-
NM_145013	0	0	-1.318811308	-8.140807023	MGC35558	219833	-
AB045831	0	0	-2.440381698	-4.777740674	P53AIP1	63970	-
NM_014715	0	0	-8.13718139	-4.831546089	RICS	9743	-
AK127847	0	0	-7.296104778	-5.691974747	FLJ45950	399975	-
NM_173580	0	0	-6.584450272	-10.06226863	FLJ39058	283171	-
AY358331	0	0	-3.640739403	-6.398674575	HNT	50863	-
NM_016522	0	0	-6.22697806	-8.511690269	HNT	50863	-
NM_001001873	0	0	-7.391364878	-2.709419267	LOC283174	283174	-
AB028953	0	0	-1.291518312	-2.49174136	KIAA1030	22997	-
NM_015261	0	0	-3.716712927	-4.518900707	hCAP-D3	23310	-
NM_014174	0	0	-2.037334824	-2.869847159	THY28	29087	-
NM_138416	0	0	-2.390195941	-9.309100507	LOC112937	112937	-
BC063875	2	0	0.729543303	-6.431859337	FLJ90231	283176	-
NM_173581	0	0	-3.80286957	-9.017621542	FLJ90231	283176	-
NM_138342	0	0	-4.869101283	-10.28150262	LOC89944	89944	-
NM_032358	0	0	-0.068267846	-7.734465125	MGC13183	84318	-
NM_173593	0	0	-4.461443314	-1.953567013	B4GalNac-T3	283358	-
AK131277	0	0	-1.318811308	-7.862957822	B4GalNac-T3	283358	-
BC093695	0	0	-2.390195941	-13.95675278	LOC283439	283439	-
NM_018463	1	0	4.022325052	-9.540149804	MDS028	55846	-
NM_032680	0	0	-2.037334824	-6.936848922	MGC4266	84766	-
AK126822	0	0	-0.068267846	-8.791543999	FLJ44874	399990	-
BX648701	0	0	-3.69092516	-1.485072005	HOM-TES-103	25900	-
NM_080730	0	0	-1.318811308	-11.62423879	HOM-TES-103	25900	-
NM_153685	0	0	-0.068267846	-6.457998463	DKFZp547D2210	196500	-
NM_201650	1	0	4.022325052	-12.87267171	B7	10233	-
NM_138425	0	1	-2.79785391	0.562881601	GRCC10	113246	-
BC065194	0	0	-2.848039667	-4.11655305	C3F	10162	-
NM_174941	0	1	-6.090635659	2.674962726	M160	283316	-
AY151139	0	0	-3.640739403	-6.431859337	LOC360030	360030	-
BC028195	1	0	2.408921406	-1.953567013	MGC40170	253128	-
NM_172004	0	0	-4.566518714	-9.972472832	DCAL1	160365	-
NM_207434	0	0	-8.301120438	-5.277195618	FLJ46363	400002	-
NM_153022	0	0	-2.440381698	-13.77784597	FLJ31166	120939	-
NM_018048	1	0	4.429983021	-7.994689766	FLJ10292	55110	-
AK131474	0	0	-6.584450272	-15.85339547	LOC440082	440082	-
NM_181429	0	0	-2.390195941	-12.01349062	T2R55	353164	-
NM_030817	0	0	-4.514524076	-10.50161847	DKFZP434F0318	81575	-
NM_020853	0	0	-4.869101283	-10.26403614	KIAA1467	57613	-
NM_182558	0	0	-4.514524076	-5.851414788	FLJ33810	283422	-
NM_024829	0	0	-2.089329462	-1.045034687	FLJ22662	79887	-
NM_152321	0	0	-2.089329462	-12.29386351	FLJ32115	121506	-
NM_024730	0	0	-3.640739403	-11.48185617	FLJ22655	79785	-
NM_001009562	0	0	-2.496987431	-13.84865352	LST-3	338821	-
NM_024854	0	0	-2.440381698	-10.29017527	FLJ22028	79912	-
NM_030572	0	0	-2.440381698	-11.98436997	MGC10946	80763	-
NM_014802	0	0	-0.068267846	-2.241571708	KIAA0528	9847	-
NM_144667	0	0	-4.514524076	-8.263015919	FLJ32894	144360	-
NM_152590	0	0	-2.440381698	-10.71752686	FLJ36004	160492	-
NM_001029874	0	0	-4.818915526	-6.431859337	REP15	387849	-
NM_018318	0	0	-2.79785391	-9.648777414	FLJ11088	55297	-
BC028682	0	0	-2.089329462	-13.06585107	FLJ11088	55297	-
NM_016570	0	0	-2.842928253	-12.31784011	PTX1	51290	-
NM_175861	0	0	-1.726469277	-13.86397352	ARG99	83857	-
BC039117	0	0	-0.068267846	-9.69832658	OVOS2	144203	-
NM_144973	0	0	-1.26681667	-8.084576825	MGC24039	160518	-
NM_173802	0	0	-2.440381698	-7.296224391	MGC50559	254013	-
NM_207337	1	0	4.429983021	-11.51074203	LOC196394	196394	-
NM_001013699	0	0	-2.440381698	-4.463858086	LOC440093	440093	-
NM_018169	0	0	-0.475925815	-4.277759764	FLJ10652	55196	-
AK001514	0	0	-6.176792303	-5.65409563	FLJ10652	55196	-
NM_001013620	0	0	-3.69092516	-16.81782558	KCR1	144245	-
BC038754	0	0	-2.089329462	-9.603903948	FLJ40126	283461	-
BC039145	0	0	-6.938632566	-4.771700294	LOC283464	283464	-
NM_033114	0	0	-1.592384792	-13.41955464	MADP-1	85437	-
NM_031292	1	0	0.643386659	-1.401096095	DKFZP434G1415	83448	-
NM_032256	0	0	-6.634636029	-0.36275133	DKFZp434K2435	84216	-
NM_001004329	0	0	-4.411257557	-8.044945006	DBX2	440097	-
NM_138371	0	0	-0.068267846	-12.31450239	MGC16044	91523	-
NM_024604	0	0	-3.640739403	-3.22289287	FLJ21908	79657	-
AK075446	0	0	-1.726469277	-9.580003037	P11	8909	-
NM_017842	0	0	-3.69092516	-4.800586153	FLJ20489	55652	-
NM_024056	0	0	-3.768707564	-10.44338061	MGC5576	79022	-
NM_001013635	0	0	-6.938632566	-6.308324663	LOC387856	387856	-
NM_181788	0	0	-2.390195941	-8.511690269	H1T2	341567	-
NM_152319	0	0	-2.089329462	-4.889783953	MGC35033	121273	-
AL834467	0	0	-1.726469277	-9.167635974	FLJ20436	54934	-
AK000443	0	0	-2.848039667	-14.14565897	FLJ20436	54934	-
NM_033124	0	0	-0.521000158	-9.239240544	NYD-SP28	85478	-
AK098529	0	0	-6.836452171	-8.957339798	NYD-SP28	85478	-
BC021564	0	0	-4.098583129	-6.999276733	K-ALPHA-1	10376	-
NM_006009	0	0	-4.566518714	-9.754218911	TUBA3	7846	-
NM_032704	0	0	-3.80286957	-5.277195618	TUBA6	84790	-
NM_024902	0	0	-4.818915526	-11.8703513	FLJ13236	79962	-
NM_032130	0	0	-2.440381698	-6.936848922	DKFZP434J0113	84070	-
NM_012272	0	0	-7.294295897	-2.862143985	HYPC	25766	-
NM_001031698	0	0	-2.440381698	-7.766586577	HYPC	25766	-
BC033253	0	0	-4.514524076	-10.8348338	KIAA1602	57701	-
NM_181708	0	0	-4.514524076	-10.30103569	LOC144233	144233	-
NM_032901	0	0	-3.80286957	-6.23637946	MGC14288	84987	-
NM_016357	0	0	-3.98974605	-9.874854957	EPLIN	51474	-
NM_173602	0	0	-3.716712927	-5.021869946	KIAA1463	57609	-
AB040896	0	0	-6.140821416	-10.88897234	KIAA1463	57609	-
BC004492	0	0	-4.098583129	-11.044258	DKFZP586A0522	25840	-
AK091315	0	0	-2.440381698	-12.46676806	FLJ33996	283401	-
NM_021934	0	0	-7.294295897	-3.544177496	FLJ11773	60673	-
BC065180	0	0	-2.440381698	-6.605940531	LOC144501	144501	-
NM_004693	0	0	-0.423931177	-15.36856609	K6HF	9119	-
NM_033448	0	0	-3.640739403	-10.93518253	KRT6IRS	112802	-
NM_175053	0	0	-2.390195941	-13.80938097	K6IRS4	121391	-
AK093060	0	0	-1.318811308	-5.335433483	K6IRS2	140807	-
NM_175068	0	0	-6.176792303	-6.363893018	K6IRS3	319101	-
NM_015848	0	0	-6.886637928	-11.10670804	KRT2B	51350	-
NM_175834	0	0	-5.737774542	-3.37904892	KRT6L	338785	-
BX647095	0	0	-4.514524076	-5.965594237	K5B	196374	-
AK027706	0	0	-6.140821416	-9.50972181	FLJ14800	84926	-
AK097576	0	0	-0.068267846	-9.463271071	MGC11308	84975	-
NM_001005355	0	0	-2.848039667	-3.64640508	DKFZp564J157	54458	-
NM_014311	0	0	-1.26681667	-11.30331758	SMUG1	23583	-
NM_144594	0	1	-2.848039667	7.066563754	FLJ32942	121355	-
NM_058173	0	0	-0.475925815	-11.55819109	LOC118430	118430	-
NM_152637	0	0	-0.068267846	-9.443944752	MGC17301	196410	-
BC093051	0	0	-3.69092516	-4.375371061	CIP29	84324	-
AK094261	0	0	-4.967256388	-10.1045961	LOC440104	440104	-
NM_002475	0	0	-5.78976918	-10.39198324	MLC1SA	140465	-
NM_024068	0	0	-4.359262919	-1.770663935	MGC2731	79035	-
NM_144576	0	0	-1.291518312	-3.020269441	FLJ32452	93058	-
NM_207344	0	0	-2.089329462	-9.232100471	LOC283377	283377	-
NM_015257	0	0	-3.640739403	-5.194259277	KIAA0286	23306	-
NM_020142	0	1	-4.210527539	3.875362214	LOC56901	56901	-
NM_014925	0	0	-3.69092516	-8.957339798	KIAA1002	22864	-
NM_182947	0	0	-6.22697806	-7.518556737	GEFT	115557	-
NM_001017958	0	0	-3.590664603	-1.602863606	OS9	10956	-
BC033881	0	0	-3.640739403	-3.423351089	KUB3	91419	-
NM_015026	0	0	-0.521000158	-4.194823423	KIAA1040	23041	-
AK092646	0	0	-1.318811308	-9.213101419	KIAA1040	23041	-
NM_175895	0	0	-2.848039667	-7.107292847	FLJ25590	283416	-
BC036246	2	0	4.429983021	-8.45554255	FLJ32549	144577	-
NM_032338	0	0	-2.440381698	-2.070068431	MGC14817	84298	-
NM_182530	0	0	-6.938632566	-3.782561069	FLJ25056	196446	-
BX647709	0	1	-2.390195941	1.789275879	MGC23401	196441	-
NM_001025457	0	0	-3.854864208	-9.305017602	LOC283392	283392	-
AY358731	0	1	-2.848039667	2.522930104	MGC26856	256710	-
NM_152436	0	0	-2.79785391	-11.40264555	MGC39497	144321	-
BC013795	0	0	-7.24411014	-7.084882584	FLJ23560	79738	-
NM_024685	0	0	-4.098583129	-9.239240544	FLJ23560	79738	-
NM_173591	0	0	-4.098583129	-15.75270426	FLJ90579	283310	-
NM_024560	0	0	-2.848039667	-9.11303636	FLJ21963	79611	-
NM_014167	1	0	2.771781591	-4.046531374	HSPC128	29080	-
NM_152588	0	0	-5.765067538	-7.763109343	DKFZp762A217	160335	-
NM_013244	0	0	-3.640739403	-13.75531329	GNTIVH	25834	-
BC067894	0	0	-1.318811308	-5.515919592	LOC400058	400058	-
NM_152589	0	0	-2.440381698	-10.78849638	FLJ35821	160419	-
NM_001009894	0	0	-7.391364878	-12.71054045	DKFZp434N2030	91298	-
AB002371	0	0	-2.440381698	-13.70453348	Cep290	80184	-
NM_025114	0	0	-0.016273209	-9.489410197	Cep290	80184	-
NM_001004330	0	0	-3.640739403	-8.095724818	FLJ46688	440107	-
AF216644	0	0	-3.69092516	-11.17858927	VEZATIN	55591	-
NM_182496	0	0	-6.886637928	-1.953567013	FLJ40089	120935	-
NM_198520	0	0	-2.440381698	-9.213101419	FLJ44112	374467	-
NM_201614	0	0	-4.461443314	-7.836210063	IKIP	121457	-
NM_152788	0	0	-3.69092516	-8.868791245	EB-1	56899	-
AB014601	0	0	-3.057053059	-15.07931776	KIAA0701	23074	-
NM_015054	0	0	-6.886637928	-8.362938732	KIAA0701	23074	-
NM_017600	0	0	-0.068267846	-11.97572753	DKFZp434M0331	55592	-
NM_014503	0	0	-6.938632566	-10.05376565	DRIM	27340	-
BC018435	0	0	-2.390195941	-2.320238083	FLJ11259	55332	-
NM_018370	0	0	-2.848039667	-10.23936335	FLJ11259	55332	-
BC098313	0	0	-1.318811308	-11.17129853	FLJ20641	55010	-
NM_198521	0	0	-4.461443314	-0.379956635	FLJ25323	374470	-
BC052293	0	0	-1.318811308	-3.046408566	TU12B1-TY	51559	-
NM_001008394	0	0	-2.440381698	-3.647717641	EID3	493861	-
NM_018171	0	0	-2.089329462	-4.771700294	DIP13B	55198	-
NM_207376	0	0	-2.440381698	-1.71518344	LOC387882	387882	-
NM_152772	0	0	-3.057053059	-1.700980392	MGC40368	255394	-
NM_152261	1	0	0.643386659	-3.233027232	MGC17943	90488	-
NM_014653	0	0	-4.461443314	-5.021869946	KIAA0789	9671	-
BC037969	0	0	-1.291518312	-6.967200224	KIAA0789	9671	-
NM_007076	0	0	-2.440381698	-7.366575435	HYPE	11153	-
NM_181724	0	0	-3.69092516	-7.855546037	LOC338773	338773	-
NM_018711	0	0	-6.886637928	-7.58720364	SVOP	55530	-
NM_001001655	0	0	-0.016273209	-11.74676951	MGC90512	121642	-
NM_173597	1	0	2.001263437	-7.638927296	FLJ37587	283446	-
BC037221	0	0	-3.640739403	-9.673685893	FLJ14721	84915	-
NM_016433	0	0	-2.037334824	-1.953567013	GLTP	51228	-
NM_032300	0	0	-4.514524076	-5.470779551	MGC10854	84260	-
NM_207435	0	0	-2.444992793	-8.791543999	FLJ40142	400073	-
NM_139283	0	0	-0.068267846	-4.986773954	TA-PP2C	160760	-
AK092775	0	0	-2.338201303	-9.20750945	FLJ21127	79600	-
NM_032369	0	0	-0.068267846	-9.985799333	MGC15619	84329	-
NM_152591	0	0	-3.69092516	-8.437314694	FLJ35843	160762	-
BC034809	0	1	-8.546648239	2.435546711	FLJ32356	144717	-
NM_005475	0	0	-7.296104778	-1.770663935	LNK	10019	-
BC015786	0	0	-2.440381698	-6.363893018	LNK	10019	-
NM_016534	0	0	-2.79785391	-3.728745383	FLJ39616	51275	-
NM_138341	0	0	-4.461443314	-6.305655153	LOC89894	89894	-
NM_024953	0	0	-6.836452171	-8.917773063	FLJ13089	80018	-
AB014514	0	0	-6.040560859	-11.74598639	FLJ30092	196515	-
NM_173813	0	0	-7.24411014	-5.718575182	FLJ34154	283450	-
NM_173542	0	1	-2.440381698	5.695991647	LOC196463	196463	-
NM_207436	0	0	-2.440381698	-5.303334743	FLJ42957	400077	-
NM_024738	0	0	-4.461443314	-3.108230732	FLJ21415	79794	-
NM_017899	0	0	-6.176792303	-6.074163451	TSC	54997	-
NM_019086	0	0	-6.140821416	-10.65434334	FLJ20674	54621	-
BC098404	0	0	-5.240289512	-4.891440226	SDS3	64426	-
NM_194286	0	0	-6.886637928	-10.02565257	KIAA1853	84530	-
AK125400	0	0	-3.69092516	-6.936848922	KIAA1853	84530	-
NM_178499	0	0	-6.22697806	-7.367715054	MGC39827	160777	-
NM_016399	0	0	-2.390195941	-6.073748511	P53CSV	51499	-
NM_032314	0	0	-0.423931177	-10.76609623	MGC4767	84274	-
BC004815	0	0	-2.440381698	-6.427647161	MGC5139	84747	-
NM_139015	0	0	-5.075304153	-7.131242325	SPPL3	121665	-
AK096009	0	0	-2.440381698	-9.239240544	FLJ38690	283460	-
BC014661	1	0	4.429983021	-3.75611337	FLJ12448	64897	-
BC075831	0	0	-0.068267846	-6.431859337	FLJ14466	84876	-
NM_173855	0	0	-0.068267846	-9.213101419	LOC283385	283385	-
AK095700	0	0	-6.634636029	-9.972472832	LOC338799	338799	-
NM_014938	1	0	4.429983021	-1.953567013	MONDOA	22877	-
BC028309	0	0	-3.768707564	-6.760287515	MONDOA	22877	-
AF245481	0	0	-4.514524076	-12.5066213	MONDOA	22877	-
NM_198262	0	0	-3.640739403	-3.749173894	FLJ11021	65117	-
NM_201435	0	0	-2.037334824	-6.222718812	TSP-NY	84660	-
AK124633	0	0	-0.423931177	-12.32860486	TSP-NY	84660	-
BC067085	0	0	-6.836452171	-0.48805312	HIP1R	9026	-
NM_152269	0	0	-3.716712927	-12.17767535	FLJ38663	91574	-
NM_020382	0	0	-2.089329462	-4.277759764	SET8	387893	-
AY064546	0	0	-3.716712927	-8.209398013	SET8	387893	-
AK022213	0	0	-6.886637928	-13.67027222	FLJ12151	80047	-
NM_145058	0	0	-2.440381698	-1.109106018	MGC7036	196383	-
NM_022717	0	1	-2.440381698	7.512213283	U1SNRNPBP	11066	-
BC080626	0	0	-0.475925815	-10.9331971	FLJ39378	353116	-
BC089444	0	0	-5.765067538	-4.518900707	FLJ39378	353116	-
NM_024809	0	0	-6.938632566	-5.021869946	FLJ12975	79867	-
NM_025140	0	0	-3.854864208	-1.71518344	FLJ22471	80212	-
NM_181709	0	0	-6.943243661	-3.396177638	LOC144347	144347	-
NM_052907	1	0	0.729543303	-9.756564444	KIAA1906	114795	-
BC043528	0	0	-8.843660249	-8.124214758	FLJ31978	144423	-
AB061814	0	0	-0.068267846	-9.213101419	KIAA1944	121256	-
NM_015347	0	0	-4.514524076	-13.32696367	KIAA0318	23504	-
AL137487	1	0	4.429983021	-6.044447673	LOC116437	116437	-
NM_001025466	1	0	0.643386659	-2.796238914	LOC338797	338797	-
AK097720	0	0	-3.80286957	-12.49289516	FLJ33915	347918	-
NM_182613	0	0	-6.140821416	-13.70000944	FLJ33915	347918	-
AF490258	0	0	-2.440381698	-13.21886718	KIAA1545	57666	-
NM_138575	0	0	-0.068267846	-6.863826844	MGC5352	192111	-
BC043157	0	1	-8.43600228	0.065692894	KIAA0692	23141	-
NM_017520	0	0	-2.444992793	-8.641247705	HSMPP8	54737	-
BC046214	0	0	-3.69092516	-4.217771339	HSMPP8	54737	-
NM_174928	0	0	-0.068267846	-8.067790485	LOC221143	221143	-
AK128225	0	0	-4.514524076	-5.498200541	FLJ46358	400110	-
NM_178540	0	0	-5.019251026	-11.47416925	MGC48915	338872	-
AL137411	0	0	-5.78976918	-7.076379608	LOC374491	374491	-
BC045761	0	0	-4.869101283	-6.936848922	LOC374491	374491	-
NM_199138	0	0	-2.390195941	-6.457998463	FLJ25477	219287	-
NM_152912	0	0	-2.74777911	-6.990028657	MTIF3	219402	-
AB109552	0	0	-4.566518714	-11.43711018	PAN3	255967	-
BC024318	0	0	-2.440381698	-8.791543999	PAN3	255967	-
AK091307	0	0	-0.016273209	-11.12713655	PAN3	255967	-
NM_181785	1	0	0.643386659	-12.89881083	LOC283537	283537	-
NM_001010918	0	0	-2.440381698	-6.326548098	LOC440131	440131	-
NM_032849	0	0	-7.294295897	-10.39474061	FLJ14834	84935	-
AK027740	0	0	-1.318811308	-10.33917225	FLJ14834	84935	-
NM_152325	0	0	-2.390195941	-11.13919979	MGC40178	122046	-
NM_194318	0	0	-5.737774542	-9.20750945	B3GTL	145173	-
NM_145293	0	0	-0.068267846	-8.295114658	LOC196549	196549	-
AK091422	0	0	-6.888446809	-10.19956791	13CDNA73	10129	-
AL049788	0	0	-2.440381698	-8.092698964	CG018	90634	-
AL049787	0	0	-2.390195941	-7.658849213	CG018	90634	-
U50529	0	0	-0.068267846	-8.868791245	LOC88523	88523	-
NM_033111	0	0	-1.318811308	-10.0926772	LOC88523	88523	-
NM_014887	0	1	-0.068267846	0.912839023	PFAAP5	10443	-
NM_017826	0	0	-1.26681667	-13.67839436	FLJ20449	54937	-
NM_203451	0	0	-6.886637928	-6.016431838	LOC400120	400120	-
BC066334	0	0	-2.037334824	-2.788689018	RGC32	28984	-
NM_015058	0	0	-3.69092516	-6.858182547	KIAA0564	23078	-
NM_017993	0	0	-4.098583129	-9.341808761	FLJ10094	55068	-
NM_144974	0	0	-3.80286957	-0.826837627	FLJ31846	160857	-
BC000868	0	0	-2.79785391	-16.01187983	MGC5590	79024	-
AK057244	0	0	-0.521000158	-4.480842681	FLJ32682	220081	-
NM_152719	0	0	-2.390195941	-12.81614272	NURIT	220082	-
NM_001024609	0	0	-6.587580329	-2.104329696	LOC220416	220416	-
NM_024570	0	0	-0.068267846	-13.49773592	FLJ11712	79621	-
NM_145019	0	0	-2.440381698	-4.277759764	FLJ30707	220108	-
NM_024705	0	0	-2.440381698	-5.277195618	FLJ13639	79758	-
AK124707	0	0	-0.016273209	-0.79894794	FLJ37307	283521	-
NM_031290	0	0	-2.440381698	-15.70681865	DKFZP434K1172	83446	-
AK128503	0	0	-4.566518714	-9.213101419	LOC440138	440138	-
NM_001011724	0	0	-2.440381698	-5.8959576	LOC144983	144983	-
NM_198441	0	0	-4.359262919	-13.25888395	FLJ40296	122183	-
NM_198441	0	0	-4.048397372	-13.25888395	FLJ40296	122183	-
NM_198441	0	0	-4.048397372	-13.25888395	FLJ40296	122183	-
NM_198441	0	0	-4.048397372	-13.25888395	FLJ40296	122183	-
NM_198441	0	0	-4.048397372	-13.25888395	FLJ40296	122183	-
AK098560	0	0	-4.098583129	-8.00695225	FLJ25694	283492	-
AK025522	0	0	-6.22697806	-6.544038727	LOC440145	440145	-
NM_001013669	0	0	-4.922182045	-9.20750945	LOC400145	400145	-
AL834203	0	0	-4.048397372	-6.294617325	FLJ30046	122060	-
BC033906	0	0	-7.294295897	-1.135412268	ITR	160897	-
NM_001014441	0	0	-4.922182045	-6.146127252	HSP90Bf	541611	-
BC001077	0	0	-3.640739403	-8.983478924	LOC87769	87769	-
AK056409	1	0	4.429983021	-10.18747465	FLJ14624	84899	-
NM_001010977	0	0	-1.726469277	-6.398674575	LOC196541	196541	-
NM_138779	0	0	-2.037334824	-8.118838089	LOC93081	93081	-
AY138548	0	0	-6.836452171	-10.8769669	G30	282706	-
BC050434	0	0	-6.176792303	-5.221627263	FLJ10154	55082	-
NM_015011	0	0	-4.461443314	-8.140807023	MYR8	23026	-
AK095691	0	0	-0.068267846	-9.213101419	MYR8	23026	-
AK024260	0	0	-3.768707564	-2.227713266	FLJ10769	55739	-
NM_024537	0	1	-0.521000158	0.553528816	FLJ12118	79587	-
NM_178514	0	0	-2.440381698	-9.017621542	LOC283487	283487	-
NM_152324	0	0	-0.068267846	-9.024496649	MGC35169	121793	-
NM_145248	0	0	-2.440381698	-10.1045961	LOC122258	122258	-
NM_207440	0	0	-0.068267846	-9.658946569	FLJ26443	400165	-
BC016614	0	0	-0.016273209	-3.563658094	FLJ11305	55795	-
NM_001005356	0	0	-1.26681667	-1.543680163	POTE14	404785	-
NM_001013701	0	0	-4.514524076	-5.139953605	LOC440157	440157	-
NM_022734	1	0	2.001263437	-12.41972287	FLJ20859	64745	-
NM_018071	0	1	-10.09420371	3.344123683	FLJ10357	55701	-
BC000084	0	0	-1.26681667	-7.106189674	FLJ10357	55701	-
BC031469	0	0	-3.69092516	-8.997193031	LOC554207	554207	-
NM_182615	0	0	-2.848039667	-10.43606206	MGC40069	348035	-
AK096283	0	0	-0.068267846	-6.68667927	FLJ38964	161253	-
NM_203402	0	0	-1.291518312	-5.55134187	LOC161247	161247	-
AK124214	0	0	-4.514524076	-6.844324105	FLJ42220	400207	-
NM_194327	0	0	-0.423931177	-11.87219058	GALIG	81625	-
NM_207377	0	0	-4.048397372	-4.489735979	UNQ9438	387990	-
NM_198499	0	0	-2.390195941	-12.41972287	FLJ46156	341883	-
AK096461	0	0	-3.640739403	-13.86397352	LOC401778	401778	-
NM_001004331	0	0	-2.089329462	-18.12771409	MGC88374	440184	-
NM_207442	0	0	-1.26681667	-5.801511522	FLJ39779	400223	-
NM_203309	0	0	-0.068267846	-12.31450239	MGC48595	399671	-
AK094068	0	0	-4.514524076	-7.22841223	FLJ36749	283571	-
NM_130469	0	0	-2.390195941	-11.39856264	JDP2	122953	-
NM_052873	1	0	4.429983021	-9.365220587	MGC16028	112752	-
NM_207660	0	0	-1.674474639	-6.431859337	FLJ11806	79882	-
AY578063	0	0	-0.068267846	-14.23306156	FLJ11806	79882	-
NM_207662	0	0	-2.848039667	-12.94315789	FLJ11806	79882	-
AK095276	0	0	-0.068267846	-8.997193031	LOC283588	283588	-
NM_207443	0	0	-2.440381698	-11.12713655	FLJ45244	400242	-
NM_182560	0	0	-2.089329462	-6.68667927	FLJ25773	283598	-
BC003641	0	0	-8.061622475	-12.869269	MGC4645	79446	-
NM_020836	0	0	-7.391364878	-6.014269313	KIAA1446	57596	-
NM_001004332	0	0	-6.943243661	-6.016431838	FLJ41170	440200	-
NM_032630	0	0	-0.423931177	-3.020269441	CINP	51550	-
NM_001008404	0	0	-5.78976918	-2.770099789	LOC400258	400258	-
NM_207379	0	0	-1.318811308	-4.828520486	FLJ42486	388021	-
NM_006427	1	0	4.429983021	-8.745127435	SIVA	10572	-
BC015579	0	0	-3.69092516	-9.385357888	MGC23270	196872	-
NM_025268	0	0	-5.737774542	-4.518900707	MGC4659	80757	-
NM_001024682	0	1	-0.068267846	3.093954031	LOC283755	283755	-
AK093450	0	0	-2.444992793	-2.427150875	FLJ36131	338999	-
AY465170	0	0	-3.640739403	-2.574619911	POTE15	339010	-
AK097517	0	0	-2.848039667	-3.020269441	LOC283767	283767	-
BC044610	0	0	-1.26681667	-3.068377499	LOC339005	339005	-
NM_173613	1	0	4.429983021	-8.901771443	FLJ35785	283796	-
AK093450	0	0	-9.315357513	-2.427150875	FLJ36131	338999	-
AK093450	0	0	-2.444992793	-2.427150875	FLJ36131	338999	-
NM_182561	0	1	-0.068267846	4.046202057	FLJ36144	283685	-
NM_005678	0	0	-1.674474639	-5.248030889	SNURF	8926	-
BC069077	0	0	-0.475925815	-11.68544055	X102	63969	-
AK093450	0	0	-9.315357513	-2.427150875	FLJ36131	338999	-
NM_001012420	0	0	-0.068267846	-4.60125637	LOC283768	283768	-
NM_001012420	0	0	-0.068267846	-5.801511522	LOC283768	283768	-
AK093450	0	0	-9.315357513	-2.427150875	FLJ36131	338999	-
BC047911	0	0	-6.836452171	-9.463271071	LOC440248	440248	-
BC047882	0	1	-6.943243661	2.522930104	KIAA1018	22909	-
AK127052	0	0	-0.068267846	-5.961569122	LOC283711	283711	-
BC016348	1	0	2.408921406	-4.075045569	LOC51234	51234	-
NM_175741	0	0	-5.019251026	-13.69330497	NUT	256646	-
BC092463	0	0	-2.089329462	-1.50035909	LOC254531	254531	-
BC071603	0	0	-1.318811308	-12.8364343	FLJ20582	54989	-
NM_080650	0	0	-6.938632566	-5.105692341	MGC14798	89978	-
NM_032499	0	0	-0.475925815	-15.1258452	HH114	84529	-
AK093126	0	0	-1.318811308	-16.47001808	MGC35118	145942	-
NM_173611	0	0	-6.038641022	-5.060100908	FLJ38426	283742	-
NM_207444	0	0	-7.294295897	-6.858182547	FLJ35695	400359	-
NM_207445	0	0	-0.068267846	-5.635506401	FLJ39531	400360	-
NM_007223	0	0	-6.038641022	-2.046091831	GPR	11245	-
CR749408	0	0	-6.836452171	-10.11940803	FLJ43339	388115	-
AK126485	0	0	-4.869101283	-8.967014672	FLJ43339	388115	-
NM_052849	0	0	-0.068267846	-2.180891186	MGC20481	90416	-
NM_024111	0	0	-0.423931177	-1.24634803	MGC4504	79094	-
BX640651	0	0	-0.016273209	-15.07510559	INO80	54617	-
NM_017553	0	1	-1.592384792	2.229313197	INO80	54617	-
NM_152596	0	0	-6.22697806	-3.567740999	MGC33637	161829	-
BC008373	0	0	-5.765067538	-9.837047796	CHP	11261	-
NM_198442	0	0	-6.140821416	-10.44338061	FLJ45651	123745	-
NM_213600	0	0	-6.584450272	-13.11734161	PLA2G4F	255189	-
NM_015497	0	0	-1.26681667	-11.04847018	DKFZP564G2022	25963	-
NM_153260	1	0	4.429983021	-6.431859337	FLJ36812	255252	-
BC000966	0	0	-4.048397372	-11.63691093	76P	27229	-
NM_001024463	0	0	-3.69092516	-10.41812236	KIAA0377	9677	-
BX647814	0	0	-2.496987431	-7.423018908	KIAA0377	9677	-
BC050263	0	0	-2.496987431	-7.423018908	KIAA0377	9677	-
BC066967	0	0	-2.848039667	-4.146468099	LOC440278	440278	-
BC024161	0	0	-0.068267846	-12.35210137	FLJ21439	80208	-
NM_025137	0	0	-1.26681667	-10.83018133	FLJ21439	80208	-
NM_152448	0	0	-2.848039667	-9.192831256	MGC33951	145645	-
NM_144565	0	0	-3.768707564	-4.60125637	NIP	90527	-
NM_032413	0	0	-2.390195941	-12.28404697	NMES1	84419	-
NM_014985	0	0	-4.869101283	-3.22289287	Cep152	22995	-
NM_203349	0	0	-7.19403534	-10.18747465	RaLP	399694	-
NM_014701	0	0	-4.869101283	-6.181560414	KIAA0256	9728	-
NM_152647	0	0	-2.74777911	-9.975397326	FLJ32800	196951	-
NM_032802	0	0	-4.048397372	-10.60102544	SPPL2A	84888	-
NM_006628	0	0	-0.475925815	-3.108230732	ARPP-19	10776	-
BC040548	0	0	-2.496987431	-2.284137538	FLJ10980	56204	-
NM_001018098	0	0	-2.848039667	-1.683928565	Gcom1	145781	-
NM_001013843	0	0	-3.69092516	-5.55134187	FLJ13213	79811	-
NM_152450	0	0	-3.716712927	-5.277195618	MGC26690	145773	-
NM_207322	0	0	-2.440381698	-7.166590064	NLF1	145741	-
NM_173805	1	0	3.17943956	-4.696751069	FLJ38723	255180	-
NM_032231	0	0	-0.068267846	-5.303334743	FLJ22875	84191	-
BC008744	0	0	-6.836452171	-1.100983879	pp9099	80301	-
AK098736	0	0	-2.848039667	-4.375371061	LOC348094	348094	-
BC101274	0	0	-0.068267846	-11.41755822	LOC348094	348094	-
NM_178859	0	0	-0.016273209	-2.468444687	OSTbeta	123264	-
NM_020962	0	0	-3.80286957	-4.771700294	NOPE	57722	-
BC058912	0	0	-2.037334824	-8.682468533	HSPC121	51495	-
NM_030800	0	0	-2.848039667	-6.807344945	DKFZP564O1664	81556	-
NM_032445	0	0	-6.938632566	-6.211738774	MEGF11	84465	-
NM_133375	0	0	-5.765067538	-9.213101419	MGC4562	115752	-
NM_017858	0	0	-6.140821416	-9.20750945	FLJ20516	54962	-
NM_024666	0	0	-0.423931177	-6.457998463	FLJ11506	79719	-
NM_173610	0	0	-2.848039667	-15.4981798	FLJ33768	283673	-
NM_015554	0	0	-2.390195941	-10.61064899	GLCE	26035	-
BC008840	0	0	-6.888446809	-12.32192301	FLJ13710	79875	-
AY358143	0	0	-3.640739403	-16.47472553	FLJ13710	79875	-
NM_024817	0	0	-6.886637928	-2.129578094	FLJ13710	79875	-
NM_001012642	0	0	-5.765067538	-3.811681724	LOC196996	196996	-
NM_020851	0	0	-6.22697806	-6.176478553	KIAA1465	57611	-
AK026821	0	0	-6.22697806	-4.061851377	FLJ32855	80125	-
NM_025083	0	0	-0.068267846	-6.051273325	FLJ21128	80153	-
NM_015492	0	0	-4.210527539	-2.427150875	DKFZP434H132	56905	-
BC011905	0	0	-6.836452171	-6.390032143	DKFZP434H132	56905	-
BC006530	0	0	-2.390195941	-9.203127885	LOC554175	554175	-
NM_173469	0	1	-2.037334824	3.093954031	LOC92912	92912	-
BX538100	0	0	-1.318811308	-6.936848922	NRG4	145957	-
AB082533	0	0	-6.886637928	-7.817366389	KIAA2002	79834	-
AK091802	0	0	-6.836452171	-10.49205241	KIAA2002	79834	-
BC033712	0	0	-6.886637928	-14.88116613	KIAA1055	23102	-
NM_015079	0	0	-3.69092516	-5.673564426	KIAA1055	23102	-
NM_001013619	0	0	-0.068267846	-3.83782085	LOC123688	123688	-
NM_015206	0	0	-1.291518312	-4.354936623	KIAA1024	23251	-
AF316855	0	2	-6.886637928	1.515129627	FLJ22795	80154	-
NM_025084	1	0	0.729543303	-7.616745087	FLJ22795	80154	-
AF316855	0	2	-6.886637928	1.515129627	FLJ22795	80154	-
AF316855	0	2	-6.886637928	1.515129627	FLJ22795	80154	-
NM_025084	1	0	0.729543303	-7.616745087	FLJ22795	80154	-
AK126887	0	0	-5.737774542	-9.961066452	KIAA1971	123720	-
NM_031452	0	0	-2.390195941	-7.67318856	MGC2560	83640	-
NM_144597	0	0	-6.836452171	-10.03490064	MGC29937	123207	-
NM_016073	0	0	-8.857513786	-8.036113245	HDGFRP3	50810	-
BC096759	1	0	0.729543303	-7.616745087	LOC388152	388152	-
NM_052919	0	0	-2.440381698	-10.30858559	KIAA1920	114817	-
AK092490	0	0	-3.69092516	-13.82971226	FLJ40113	374650	-
NM_207382	0	1	-2.390195941	3.093954031	FLJ43276	388165	-
BC096759	1	0	0.729543303	-7.616745087	LOC388152	388152	-
AY764034	0	1	-1.318811308	0.461003998	ENC2	64410	-
NM_152336	0	0	-2.79785391	-8.286992519	FLJ32310	123624	-
NM_018193	0	0	-4.922182045	-2.623760412	FLJ10719	55215	-
AK027564	0	0	-2.79785391	-13.98289191	FLJ10719	55215	-
NM_152259	0	0	-3.716712927	-12.82380355	MGC45866	90381	-
NM_018670	0	0	-5.019251026	-5.955249872	MESP1	55897	-
NM_182616	0	0	-4.514524076	-7.101020294	MGC61550	348110	-
NM_198526	0	0	-2.390195941	-5.52736527	DKFZp547K1113	374655	-
NM_001029964	0	0	-4.461443314	-5.060100908	FLJ46079	440307	-
NM_001004309	0	0	-3.69092516	-6.156627062	MGC75360	342132	-
AK090443	0	0	-5.737774542	-5.105692341	TORC3	64784	-
AK025521	0	0	-6.938632566	-11.26083361	TORC3	64784	-
BC045635	0	0	-0.475925815	-12.31450239	SMAP-1	55898	-
NM_018671	0	0	-4.514524076	-13.11460338	SMAP-1	55898	-
NM_207446	0	0	-7.24411014	-5.021869946	LOC400451	400451	-
NM_207447	0	0	-3.854864208	-15.36839896	UNQ9370	400454	-
BC041387	0	0	-6.634636029	-7.622140956	MCTP2	55784	-
NM_018349	0	0	-1.726469277	-13.35222418	MCTP2	55784	-
BC025708	0	0	-6.836452171	-5.918243488	MCTP2	55784	-
NM_182562	0	0	-6.836452171	-2.882619579	FLJ39743	283777	-
BC010607	0	0	-0.068267846	-5.577480996	MGC18216	145815	-
BX640928	0	0	-2.089329462	-8.976367457	FLJ33008	145748	-
NM_194295	0	0	-0.068267846	-6.177477509	DKFZp434I1020	196968	-
AK124283	0	0	-4.922182045	-10.16499946	FLJ42289	388182	-
NM_001013704	0	0	-2.848039667	-10.91206289	LOC440313	440313	-
NM_203472	0	0	-2.440381698	-6.546708236	SELS	55829	-
BC073913	0	0	-2.390195941	-5.032166575	MGC52000	375260	-
AK093450	0	0	-9.315357513	-2.427150875	FLJ36131	338999	-
NM_001012420	0	0	-0.068267846	-5.801511522	LOC283768	283768	-
NM_025084	1	0	0.729543303	-7.616745087	FLJ22795	80154	-
AF316855	0	2	-6.886637928	1.515129627	FLJ22795	80154	-
BC094860	0	0	-4.869101283	-11.74676951	MGC52000	375260	-
BC073913	0	0	-2.390195941	-5.032166575	MGC52000	375260	-
NM_001003938	1	0	0.643386659	-9.002506583	HBM	445449	-
NM_145270	0	0	-3.80286957	-3.396235428	LOC146325	146325	-
NM_176677	0	0	-2.496987431	-11.1936483	FLJ36208	283948	-
BC007207	0	0	-6.22697806	-8.863450978	MGC13114	84326	-
NM_138418	0	0	-6.535585692	-10.04630044	MGC15416	84331	-
NM_153239	1	0	0.729543303	-3.924763508	KIAA1924	197335	-
AK126622	1	0	0.643386659	-0.689762739	KIAA1924	197335	-
AK093802	0	0	-3.80286957	-4.518900707	KIAA1924	197335	-
BC065836	0	0	-3.768707564	-3.798559324	LOC197336	197336	-
NM_001005920	0	0	-3.69092516	-4.343536822	LOC339123	339123	-
NM_001031737	0	0	-2.444992793	-1.682616004	FLJ34512	124093	-
NM_001025190	0	0	-2.440381698	-6.956175242	MPFL	401827	-
NM_001001410	0	0	-5.817062175	-10.15593966	MGC24381	115939	-
BC092497	1	0	0.729543303	-5.498200541	LOC283951	283951	-
NM_016111	0	0	-2.390195941	-13.12795353	KIAA0683	9894	-
NM_152764	0	0	-3.640739403	-17.58040761	MGC35212	254528	-
AK021536	0	0	-2.440381698	-1.304585895	GBL	64223	-
NM_182563	0	0	-3.69092516	-6.244010455	MGC21830	283870	-
AK128408	0	0	-2.390195941	-2.770099789	FLJ13909	80178	-
AF132948	0	0	-2.338201303	-1.953567013	CGI-14	51005	-
NM_152340	0	0	-6.535585692	-0.146132589	FLJ39075	124216	-
NM_001012731	0	0	-4.048397372	-2.862143985	LOC283874	283874	-
BC009722	0	0	-3.69092516	-9.224929995	LOC124220	124220	-
BC042597	0	1	-0.068267846	1.706397328	MGC52282	124221	-
NM_138439	0	0	-2.037334824	-6.570177852	LOC114984	114984	-
AL833749	0	0	-0.068267846	-14.14565897	LOC146439	146439	-
AK096958	1	0	0.729543303	-10.60661211	FLJ39639	283876	-
NM_024845	0	0	-2.390195941	-3.150148681	FLJ14154	79903	-
NM_016069	0	0	-0.068267846	-12.47215688	Magmas	51025	-
NM_020677	0	0	-2.440381698	-9.213101419	HSCARG	57407	-
NM_145253	0	1	-2.037334824	0.497104543	LOC124402	124402	-
BC050387	0	0	-6.786377371	-5.444428929	KIAA1977	124401	-
NM_144605	0	0	-2.440381698	-9.239240544	FLJ25410	124404	-
NM_024589	0	0	-6.886637928	-1.304585895	FLJ22386	79641	-
BC032855	1	0	4.429983021	-3.531447574	N-PAC	84656	-
BC033681	0	0	-6.836452171	-5.105692341	MGC45438	146556	-
NM_201400	0	0	-6.886637928	-12.59827377	SB153	196483	-
AF107203	0	0	-3.69092516	-7.093612875	A2BP1	54715	-
NM_001013705	0	0	-6.938632566	-12.60383713	LOC440337	440337	-
NM_145893	0	0	-2.390195941	-9.972472832	A2BP1	54715	-
NM_024109	0	1	-2.440381698	2.435546711	MGC2654	79091	-
NM_144674	0	0	-0.068267846	-15.47020139	FLJ32871	146279	-
NM_014015	0	0	-6.886637928	-4.11655305	DEXI	28955	-
NM_015226	0	0	-6.172725507	-3.798559324	KIAA0350	23274	-
AK126771	0	0	-2.79785391	-6.850864003	KIAA0350	23274	-
BC039361	1	0	4.429983021	-8.791543999	MGC24665	116028	-
NM_152308	1	1	2.408921406	2.189459964	MGC24665	116028	-
NM_001013671	0	0	-0.068267846	-1.520494283	LOC400499	400499	-
NM_018340	0	0	-1.674474639	-4.424694963	FLJ11151	55313	-
BC045554	0	0	-3.98974605	-7.365919847	KIAA0251	23042	-
NM_173803	0	0	-5.765067538	-3.518192649	FLJ39599	255027	-
NM_014647	0	0	-6.038641022	-2.869847159	LKAP	9665	-
NM_144600	0	0	-2.089329462	-11.17129853	FLJ31153	123811	-
AK126798	0	0	-1.291518312	-11.20964655	LOC339047	339047	-
BC046145	0	0	-3.854864208	-6.280956677	LOC339047	339047	-
BC008178	0	0	-2.848039667	-0.991022359	LOC339047	339047	-
BC008178	0	0	-2.848039667	-0.991022359	LOC339047	339047	-
BC046145	0	0	-3.854864208	-6.280956677	LOC339047	339047	-
NM_015092	0	0	-4.361182757	-9.831007417	SMG1	23049	-
NM_207384	0	0	-6.176792303	-8.029272971	UNQ5810	388218	-
NM_016641	0	0	-2.848039667	-7.203194297	MIR16	51573	-
NM_020314	0	0	-2.390195941	-7.868889086	MGC16824	57020	-
NM_174924	0	0	-6.886637928	-7.025605213	PDILT	204474	-
NM_017888	0	0	-2.390195941	-6.431859337	FLJ20581	54988	-
NM_001010845	0	0	-0.068267846	-9.213101419	LOC123876	123876	-
AK091878	0	0	-5.78976918	-9.31108204	LOC123876	123876	-
NM_080663	0	0	-2.089329462	-6.936848922	MGC16943	112479	-
NM_173475	0	0	-0.423931177	-4.771700294	MGC48972	123879	-
NM_020422	0	0	-6.886637928	-9.912484406	LOC57146	57146	-
BC041583	0	0	-1.318811308	-7.67318856	LOC400509	400509	-
BC094882	0	0	-3.640739403	-8.260853393	DKFZp547E087	283846	-
AB055227	0	1	-2.444992793	1.539106227	IMAA	387254	-
BC000195	0	0	-3.69092516	-7.803112028	DREV1	51108	-
NM_145237	0	0	-0.068267846	-10.34843882	LOC94431	94431	-
BC094882	0	0	-3.640739403	-8.260853393	DKFZp547E087	283846	-
BC036263	0	0	-3.996402734	-12.29386351	LOC23117	23117	-
AL834164	0	0	-2.390195941	-15.36839896	DKFZp547E087	283846	-
NM_173806	0	0	-2.848039667	-3.566652682	MGC50721	255762	-
AK128606	0	0	-1.318811308	-8.894889758	LOC146177	146177	-
BC038400	0	1	-1.291518312	0.528620337	LOC146177	146177	-
AL834164	0	0	-2.390195941	-15.36839896	DKFZp547E087	283846	-
D86974	0	0	-2.390195941	-10.76746942	LOC440345	440345	-
BC094882	0	0	-3.640739403	-8.260853393	DKFZp547E087	283846	-
NM_133451	0	0	-2.390195941	-6.708168115	KIAA1970	124454	-
NM_024675	0	0	-2.440381698	-6.431859337	FLJ21816	79728	-
NM_022097	0	0	-3.69092516	-8.791543999	LOC63928	63928	-
NM_207448	0	0	-4.514524076	-8.334746477	FLJ45256	400511	-
BC029609	0	1	-5.78976918	1.010578147	LOC554206	554206	-
NM_182831	0	0	-2.440381698	-10.60282065	TNT	162083	-
NM_024773	0	0	-8.13718139	-5.61174226	FLJ13798	79831	-
AK097485	0	0	-2.440381698	-11.99285625	KIAA0556	23247	-
NM_144675	0	0	-2.440381698	-8.899101934	MGC18079	146395	-
NM_001018059	0	0	-5.019251026	-8.428811718	LOC440348	440348	-
AK075085	0	0	-6.886637928	-2.40101175	APOB48R	55911	-
NM_012385	0	0	-1.318811308	-8.964744311	P8	26471	-
NM_138414	0	0	-2.390195941	-2.796238914	LOC112869	112869	-
NM_001018122	0	0	-5.019251026	-8.428811718	LOC440350	440350	-
NM_001018122	0	0	-5.019251026	-8.428811718	LOC440350	440350	-
AF227969	0	0	-0.068267846	-7.622140956	SH2B	25970	-
BC010704	0	0	-4.869101283	-5.607952905	SH2B	25970	-
AK095677	0	0	-7.341179121	-8.708607658	SPIN1	83985	-
BX648280	0	0	-2.390195941	-10.81361029	LOC440352	440352	-
AB055226	0	1	-2.444992793	1.539106227	LAT1-3TM	81893	-
AF271775	1	0	0.235728691	-10.96553384	LAT1-3TM	81893	-
BC094882	0	0	-3.640739403	-8.260853393	DKFZp547E087	283846	-
BC036263	0	0	-3.996402734	-12.29386351	LOC23117	23117	-
BC063703	0	0	-2.440381698	-6.628415717	LOC595101	595101	-
NM_013292	0	0	-6.838372009	-0.991966202	MYLPF	29895	-
BC026192	0	0	-2.089329462	-1.522656808	LOC51333	51333	-
NM_024096	0	0	-3.69092516	-7.799209888	XTP3TPA	79077	-
NM_024671	0	0	-6.126717503	-0.48805312	FLJ23436	79724	-
NM_023931	1	0	0.643386659	-5.553504396	MGC2474	65988	-
NM_033410	0	0	-0.068267846	-4.9987794	MGC13138	92595	-
AK056692	0	0	-0.016273209	-10.91950204	FLJ32130	146540	-
NM_024031	0	0	-0.016273209	-7.539262404	MGC3121	78994	-
BC052963	0	0	-6.836452171	-21.91891731	SRCAP	10847	-
NM_001014979	0	0	-3.98974605	-5.680049212	LOC90835	90835	-
NM_175901	0	0	-3.716712927	-11.36844462	LOC283932	283932	-
NM_152288	0	0	-8.13899027	-3.550980647	MGC13024	93129	-
NM_014712	0	0	-0.016273209	-7.279192042	KIAA0339	9739	-
BC033211	0	0	-3.69092516	-7.444320618	LOC493829	493829	-
BC036762	0	0	-0.068267846	-6.998671089	MGC46336	283933	-
NM_022744	0	0	-2.390195941	-6.098389197	FLJ13868	64755	-
NM_024048	0	0	-4.818915526	-10.16594504	MGC3020	79014	-
AK128671	0	0	-2.842928253	-4.634458282	LOC124411	124411	-
AB023508	0	0	-8.036920833	-9.278878477	TP53TG3	24150	-
NM_015369	0	0	-8.036920833	-9.278878477	TP53TG3	24150	-
NM_198857	0	0	-3.80286957	-6.211911716	FLJ43855	386757	-
AB023508	0	0	-8.036920833	-9.278878477	TP53TG3	24150	-
NM_015369	0	0	-8.036920833	-9.278878477	TP53TG3	24150	-
AK125843	0	0	-3.80286957	-6.211911716	FLJ43855	386757	-
BC029861	0	0	-1.674474639	-6.68667927	MGC34800	162137	-
BC070117	0	0	-1.291518312	-4.119506296	FLJ43980	124149	-
NM_182493	0	0	-2.089329462	-12.35210137	MLCK	91807	-
BX647945	0	0	-8.13718139	-5.709163125	LOC388272	388272	-
NM_030790	0	0	-1.318811308	-5.021869946	CDA08	81533	-
AK124782	0	0	-2.440381698	-8.957339798	N4BP1	9683	-
NM_153029	1	0	4.429983021	-4.800586153	N4BP1	9683	-
AK126710	0	0	-2.79785391	-6.720940535	FLJ44674	400535	-
NM_207449	0	0	-6.22697806	-12.22939901	FLJ44674	400535	-
NM_144602	0	0	-0.068267846	-7.412849753	MGC33367	123970	-
AK095420	0	0	-0.068267846	-8.511690269	FLJ38101	255919	-
NM_017939	0	0	-4.098583129	-12.68317068	FLJ20718	55027	-
NM_153337	0	0	-3.80286957	-6.941061098	SLIC1	124460	-
NM_015272	0	0	-6.140821416	-10.84903257	KIAA1005	23322	-
BC003583	0	0	-3.69092516	-11.41334604	FTO	79068	-
NM_017839	0	0	-4.922182045	-8.641247705	FLJ20481	54947	-
NM_145024	0	0	-6.886637928	-8.644720106	CAUXIN	221223	-
NM_018233	0	0	-2.440381698	-12.7093098	FLJ10826	55239	-
NM_175620	1	0	0.643386659	-0.703961507	MTM	326343	-
AK027414	0	0	-4.566518714	-8.997193031	NOD27	84166	-
BC020536	0	0	-2.089329462	-5.800159829	NIP30	80011	-
NM_033212	0	0	-6.938632566	-1.953567013	MGC10992	92922	-
NM_199046	0	0	-6.836452171	-10.61064899	TEPP	374739	-
AK126223	0	0	-2.440381698	-9.247362683	FLJ13154	79650	-
NM_013242	0	0	-2.390195941	-6.431859337	GTL3	29105	-
NM_014157	0	0	-0.016273209	-11.11590311	HSPC065	29070	-
BC057843	0	0	-4.566518714	-10.68954845	Klkbl4	221191	-
AK023974	0	0	-4.098583129	-3.798559324	FLJ13912	64785	-
BC022451	0	0	-6.535585692	-5.553504396	FLJ21148	79918	-
NM_018231	0	0	-2.440381698	-9.213101419	FLJ10815	55238	-
AK130753	0	0	-2.440381698	-9.463271071	FLJ27243	400539	-
NM_173616	0	1	-2.848039667	1.539106227	FLJ35894	283847	-
NM_020786	0	0	-0.068267846	-5.961569122	PDP2	57546	-
NM_016062	0	0	-0.016273209	-4.771700294	CGI-128	51647	-
AK097538	0	0	-6.888446809	-13.89430274	FLJ21736	79984	-
AK094783	0	0	-3.640739403	-6.262518585	FLJ37464	283848	-
BC012191	0	0	-7.294295897	-5.244485937	MGC4655	84752	-
NM_178516	0	0	-3.69092516	-13.60068147	LOC283849	283849	-
NM_016140	0	1	-4.461443314	4.559467924	CGI-38	51673	-
NM_001013838	0	0	-4.514524076	-5.277195618	RLTPR	146206	-
NM_030819	0	0	-2.037334824	-8.118838089	MGC11335	81577	-
NM_025082	0	0	-6.836452171	-11.38585522	FLJ13111	80152	-
NM_014329	0	1	-2.089329462	0.015354469	RCD-8	23644	-
NM_198443	0	0	-3.69092516	-12.18478804	UNQ2446	123904	-
BC092500	0	0	-8.111697275	-5.021869946	FLJ12688	79613	-
NM_024986	0	0	-3.69092516	-6.424496564	FLJ12331	80052	-
NM_017804	1	0	3.17943956	-5.930446919	DERPC	54921	-
NM_022341	0	0	-0.068267846	-11.18956436	PDF	64146	-
NM_030579	0	0	-2.440381698	-2.770099789	CYB5-M	80777	-
NM_014062	0	0	-6.090635659	-6.23919046	NOB1P	28987	-
BC078143	0	0	-5.817062175	-9.121762736	LOC348174	348174	-
BC063633	0	0	-2.440381698	-6.881215304	LOC283970	283970	-
NM_017990	0	0	-6.140821416	-10.79083935	PDPR	55066	-
NM_173619	0	0	-5.817062175	-5.444428929	MGC34761	283971	-
NM_152456	0	0	-2.440381698	-9.985799333	MGC34647	146433	-
BC035005	0	0	-2.089329462	-10.49194997	FLJ11171	55783	-
NM_017530	0	1	-9.713292973	0.999178345	LOC55565	55565	-
NM_001011880	0	0	-5.817062175	-5.444428929	LOC497190	497190	-
BX648484	0	0	-7.346290535	-7.34043631	LOC124491	124491	-
NM_020927	0	0	-4.098583129	-2.765887613	KIAA1576	57687	-
NM_020188	1	0	4.429983021	-9.126270666	DC13	56942	-
NM_015251	0	0	-2.440381698	-1.71518344	ASCIZ	23300	-
NM_198390	2	0	4.429983021	-4.496425521	CMIP	80790	-
NM_030629	0	0	-1.318811308	-11.19593921	CMIP	80790	-
AK024389	0	0	-3.69092516	-9.869107981	FLJ14327	79972	-
BC038113	0	0	-3.588744765	-6.37253545	CMIP	80790	-
NM_013370	0	0	-0.068267846	-14.72162188	OKL38	29948	-
NM_182981	0	0	-4.461443314	-6.431859337	OKL38	29948	-
NM_139174	0	0	-3.69092516	-5.272983442	LOC161931	161931	-
BX648333	0	0	-6.172725507	-8.997193031	KIAA0703	9914	-
NM_014861	0	0	-2.390195941	-11.99693916	KIAA0703	9914	-
NM_020947	0	0	-3.590664603	-7.025605213	KIAA1609	57707	-
NM_153238	0	0	-0.068267846	-9.780518815	MGC22001	197196	-
BC037556	0	0	-6.176792303	-3.832110235	KIAA0182	23199	-
NM_014615	0	1	-2.440381698	2.185377059	KIAA0182	23199	-
NM_016095	0	0	-7.391364878	-7.539262404	Pfs2	51659	-
BC009078	0	0	-0.068267846	-13.06585107	MGC17624	404550	-
NM_206967	0	0	-2.440381698	-11.15983867	MGC17624	404550	-
AK023955	1	0	4.429983021	-3.765991888	FLJ12998	64779	-
AK126852	0	0	-1.26681667	-9.865160883	LOC400553	400553	-
NM_001001682	0	0	-3.824760691	-11.27121884	FLJ45530	400555	-
NM_030928	0	0	-0.068267846	-10.2535664	CDT1	81620	-
BC072391	0	0	-2.089329462	-5.088590848	LOC197322	197322	-
NM_173617	0	0	-4.359262919	-12.27237466	FLJ36701	283860	-
AK130578	0	0	-5.737774542	-5.718575182	LOC400558	400558	-
AK023048	0	0	-8.959694181	-12.3904494	FLJ12986	197319	-
BC027606	0	1	-4.869101283	1.008531131	MGC26885	124044	-
NM_014972	0	0	-4.361182757	-3.124801772	KIAA1049	22980	-
AF130092	0	0	-3.80286957	-5.797605038	KIAA1049	22980	-
AK022609	0	0	-5.817062175	-3.782561069	FLJ12547	80058	-
NM_017702	0	1	-2.089329462	3.753064955	FLJ20186	54849	-
BC040698	0	0	-2.440381698	-3.458556197	MGC16385	92806	-
NM_145039	0	0	-2.440381698	-3.997780046	MGC16385	92806	-
NM_024043	0	0	-2.440381698	-6.431859337	MGC3101	79007	-
AK022644	0	0	-6.634636029	-4.280517134	MGC3101	79007	-
NM_152338	0	0	-2.390195941	-8.965842774	ZG16	123887	-
NM_001013672	0	0	-7.19403534	-6.431859337	LOC400566	400566	-
BC029560	1	0	3.17943956	-7.131242325	FLJ10979	55275	-
AY444797	1	0	0.729543303	-6.431859337	FLJ10979	55275	-
AB036829	0	0	-0.068267846	-5.277195618	SKIP	51763	-
NM_152348	0	0	-4.210527539	-12.47215688	FLJ33817	124997	-
NM_080822	0	0	-2.848039667	-4.857685214	OVCA2	124641	-
NM_018128	0	0	-2.340121141	-11.19743765	FLJ10534	55720	-
NM_001025459	0	0	-2.390195941	-12.04369385	LOC284009	284009	-
BC001213	0	0	-0.068267846	-11.44369734	MGC3329	79066	-
AK125717	0	0	-0.068267846	-3.954006556	KIAA0664	23277	-
NM_032598	0	0	-1.26681667	-3.715622983	NYD-SP20	84690	-
NM_018553	0	0	-4.869101283	-14.38740855	HSA277841	55421	-
NM_182538	0	0	-3.69092516	-11.41334604	MGC29671	201305	-
BC041772	0	0	-8.13718139	-10.21361377	LOC124976	124976	-
NM_153338	0	0	-3.640739403	-5.961569122	FLJ90165	124975	-
NM_198501	0	0	-3.69092516	-9.782870695	FLJ42461	342527	-
BC069058	0	0	-2.440381698	-7.875604254	PELP1	27043	-
NM_001001683	0	0	-3.69092516	-9.097105938	MGC88387	400569	-
NM_182566	0	0	-6.22697806	-7.518556737	LOC284013	284013	-
NM_213726	0	0	-2.037334824	-6.457998463	INCA1	388324	-
BX647638	0	0	-4.869101283	-5.303334743	FLJ30726	124961	-
NM_207103	0	0	-0.016273209	-8.933744035	UNQ5783	388325	-
NM_015253	0	0	-8.43600228	-6.398674575	KIAA0523	23302	-
NM_014804	0	0	-3.69092516	-1.271328302	KIAA0753	9851	-
NM_017523	0	0	-3.80286957	-5.335433483	BIRC4BP	54739	-
CR600192	1	0	0.729543303	-11.7687878	MGC71993	440400	-
NM_174893	1	0	4.429983021	-5.021869946	MGC49942	124944	-
NM_032442	0	0	-0.068267846	-2.788689018	KIAA1787	84461	-
NM_198154	0	0	-4.098583129	-8.012846267	LOC339168	339168	-
NM_152766	0	1	-0.423931177	4.046202057	MGC40107	254863	-
BC033882	0	0	-3.69092516	-7.597500269	LOC374768	374768	-
NM_178518	0	1	-0.068267846	2.234925409	FLJ36878	284114	-
BC034225	0	0	-6.836452171	-6.392006104	FLJ46675	146754	-
NM_020877	0	0	-0.068267846	-9.20750945	FLJ46675	146754	-
NM_203411	0	0	-3.80286957	-6.653563929	LOC92162	92162	-
BC051846	0	0	-1.592384792	-9.782870695	MGC14151	84316	-
NM_183065	0	0	-4.461443314	-1.930721534	MGC10744	84314	-
NM_017622	0	0	-2.340121141	-6.353005901	FLJ20014	54785	-
NM_173621	0	0	-6.836452171	-9.985799333	FLJ34790	284029	-
NM_025099	1	0	4.429983021	-6.353005901	FLJ22170	80169	-
NM_213597	0	0	-4.048397372	-13.61380387	LOC124751	124751	-
NM_144681	0	1	-2.440381698	2.189459964	FLJ32734	146849	-
NM_152599	0	0	-5.78976918	-3.778424131	FLJ35773	162387	-
NM_001004313	0	0	-0.068267846	-14.14565897	LOC388335	388335	-
NM_207386	0	0	-4.461443314	-5.021869946	FLJ45455	388336	-
AK092009	0	0	-2.440381698	-13.20244048	FLJ34690	284034	-
NM_014859	0	0	-0.016273209	-3.924763508	KIAA0672	9912	-
AK023797	0	0	-5.765067538	-2.515717961	KIAA0672	9912	-
NM_001001684	0	0	-6.418465634	-6.490097202	FLJ45831	400576	-
NM_173622	0	0	-2.440381698	-4.611425525	FLJ36674	284040	-
NM_178571	0	0	-0.068267846	-9.532701043	MGC51025	353149	-
NM_152350	0	0	-2.340121141	-0.84195177	MGC40157	125144	-
NM_207387	0	0	-8.708778407	-4.016807705	FLJ35696	388341	-
BC039345	0	0	-2.440381698	-11.48665853	LOC162632	162632	-
NM_201274	0	0	-2.444992793	-6.619174837	M-RIP	23164	-
AK098419	0	0	-6.22697806	-9.593092521	LOC201164	201164	-
NM_178836	0	0	-4.514524076	-0.082302755	LOC201164	201164	-
NM_017758	1	0	2.408921406	-5.961569122	FLJ20308	54890	-
BC040601	0	0	-0.068267846	-13.58422951	LOC339240	339240	-
BC073889	0	0	-5.78976918	-8.870988847	LOC147158	147158	-
NM_024974	0	0	-2.440381698	-9.239240544	FLJ11800	80039	-
AK093811	1	0	4.429983021	-5.166092731	FLJ36492	284047	-
AK026312	0	0	-2.440381698	-6.818184979	FLJ22659	79999	-
AK026312	0	0	-2.440381698	-6.818184979	FLJ22659	79999	-
AK026312	0	0	-2.440381698	-6.818184979	FLJ22659	79999	-
NM_015681	0	0	-4.411257557	-7.187522262	EPPB9	27077	-
AK222625	0	0	-6.22697806	-5.651089241	FLJ10847	55244	-
BC035288	0	0	-4.411257557	-11.26895575	FLJ31196	146802	-
BX648861	0	0	-3.69092516	-9.463271071	FLJ31196	146802	-
AK127974	0	0	-0.068267846	-16.2602466	LOC339240	339240	-
NM_001004306	1	0	4.429983021	-5.166092731	MGC87631	339184	-
NM_015510	0	0	-2.496987431	-7.71106131	DKFZp566O084	25979	-
NM_152914	0	0	-0.068267846	-10.97796796	MGC33894	256302	-
AK093319	0	0	-6.090635659	-6.881215304	FLJ36000	284124	-
AK055808	0	1	-2.848039667	3.093954031	LOC201229	201229	-
NM_173624	0	0	-2.440381698	-4.889783953	FLJ40504	284085	-
BC091504	0	0	-3.80286957	-11.33809913	MAC30	27346	-
NM_174887	2	0	4.429983021	-6.559666213	IFT20	90410	-
NM_144610	0	0	-6.886637928	-5.585603135	FLJ25006	124923	-
NM_014680	0	0	-2.848039667	-5.553504396	KIAA0100	9703	-
NM_152465	0	0	-6.886637928	-4.066963544	PROCA1	147011	-
NM_138463	0	1	-6.886637928	0.999178345	LOC116238	116238	-
BC021228	0	0	-2.440381698	-5.277195618	FLJ10700	55731	-
NM_144683	0	1	-6.836452171	0.922616855	MGC23280	147015	-
NM_020772	0	0	-0.068267846	-10.77995467	182-FIP	57532	-
NM_198147	0	0	-7.294295897	-1.522656808	LOC116236	116236	-
NM_198529	0	0	-4.922182045	-7.648280081	FLJ46247	374786	-
NM_032141	0	0	-2.338201303	-2.145543447	DKFZP434K1421	84081	-
NM_206832	0	0	-1.318811308	-14.90227598	UNQ9372	388364	-
NM_015594	0	0	-0.068267846	-9.910233162	DKFZP434O047	26083	-
AK124759	0	0	-6.038641022	-5.801511522	DKFZp667M2411	147172	-
BC047718	0	0	-5.737774542	-11.29509488	LOC440423	440423	-
BC062632	0	0	-0.068267846	-9.02643608	LOC400590	400590	-
NM_018405	1	0	0.729543303	-8.095724818	HSA272196	55352	-
BC026017	0	0	-0.068267846	-10.947268	NJMU-R1	64149	-
NM_015544	0	0	-0.068267846	-8.400523535	DKFZP564K1964	26022	-
NM_207454	0	0	-6.010807665	-6.211911716	FLJ44815	400591	-
NM_144975	0	0	-2.444992793	-9.952044322	MGC19764	162394	-
NM_152270	0	0	-6.886637928	-6.390032143	FLJ34922	91607	-
NM_018042	0	0	-8.189176027	-9.889536491	FLJ10260	55106	-
NM_144682	0	0	-5.78976918	-9.295470742	FLJ31952	146857	-
AY557347	0	0	-0.475925815	-13.56338151	LOC146853	146853	-
BC033734	0	0	-2.440381698	-9.985799333	FLJ32830	256957	-
AK125932	0	0	-2.440381698	-15.90829562	FLJ43944	400593	-
BC002731	0	0	-2.848039667	-1.963344845	MGC4172	79154	-
AB209247	0	0	-6.140821416	-11.17858927	MGC4172	79154	-
NM_024864	0	0	-8.036920833	-5.129823799	FLJ22578	79922	-
NM_025248	0	0	-2.037334824	-5.961569122	SNIP	80725	-
BC008833	0	0	-1.26681667	-2.770099789	FLJ20291	54883	-
NM_001008777	0	0	-8.061622475	-1.24634803	FBXO47	494188	-
NM_198502	0	0	-4.869101283	-7.205937044	FLJ43826	342666	-
AB020711	0	0	-2.440381698	-6.431859337	CRK7	51755	-
CR749360	0	0	-8.13718139	-4.771700294	LOC339287	339287	-
NM_133264	1	0	4.022325052	-2.637467294	WIRE	147179	-
BC032815	0	0	-2.440381698	-14.60902755	MGC45562	125113	-
NM_213656	0	0	-3.640739403	-7.205937044	KA35	390792	-
AJ786658	0	0	-3.640739403	-10.57817996	KA36	125115	-
AK125965	0	0	-2.089329462	-6.990028657	LOC284116	284116	-
NM_006455	0	0	-4.361182757	-2.829993926	SC65	10609	-
NM_052935	0	0	-6.938632566	-6.211738774	MGC20781	115024	-
BC067901	0	0	-6.886637928	-6.262518585	LOC201181	201181	-
NM_024119	0	0	-5.78976918	-2.993151728	LGP2	79132	-
NM_032484	0	0	-0.068267846	-12.57222193	LGP1	84514	-
NM_016556	0	0	-6.22697806	-8.653223081	TBPIP	29893	-
NM_178126	0	0	-6.126717503	-9.002506583	LOC162427	162427	-
AK024672	1	0	4.429983021	-5.553504396	FLJ21019	79990	-
BC002698	0	0	-0.068267846	-13.7850665	HSPC009	28958	-
NM_207388	0	0	-5.78976918	-1.330725021	FLJ31222	388387	-
NM_025267	0	0	-3.768707564	-0.907728828	MGC2744	80755	-
NM_145041	0	0	-3.640739403	-8.967014672	MGC20235	113277	-
BC069097	0	0	-3.768707564	-7.994689766	2-Apr	23591	-
NM_032376	0	0	-4.461443314	-6.431859337	MGC4251	84336	-
NM_152344	0	0	-0.068267846	-7.166590064	FLJ30656	124801	-
NM_024032	0	0	-4.514524076	-4.069621921	MGC3130	78995	-
NM_178542	1	0	4.022325052	-7.875713589	DKFZp762C2414	339201	-
AL133657	1	0	4.429983021	-2.850052143	RPIP8	10900	-
BC096819	0	0	-6.176792303	-7.638927296	CGI-69	51629	-
BC030200	0	0	-6.836452171	-6.431859337	MGC34829	284069	-
AB011125	0	0	-6.938632566	-8.997193031	KIAA0553	23131	-
NM_001002909	0	0	-6.22697806	-2.011804878	KIAA0553	23131	-
NM_001033659	0	0	-2.390195941	-9.213101419	FLJ35848	284071	-
NM_144609	0	1	-0.068267846	1.939290312	FLJ31795	124808	-
BC016158	0	1	-4.768840726	1.074649477	DRF1	80174	-
AF465820	0	0	-4.566518714	-9.118960897	DRF1	80174	-
NM_024819	0	0	-4.818915526	-10.61080327	FLJ22955	79877	-
NM_152343	0	0	-3.98974605	-8.176888367	FLJ25414	124783	-
NM_174919	0	0	-2.440381698	-7.257499969	LOC201175	201175	-
BC045575	0	0	-4.210527539	-6.486057968	MGC57346	401884	-
BC022041	0	0	-1.318811308	-8.977768309	IMP5	162540	-
NM_001007532	0	0	-6.836452171	-10.05295618	STH	246744	-
NM_015443	0	0	-2.444992793	-14.0046064	LOC284058	284058	-
BC006271	0	0	-6.938632566	-11.03031368	LOC284058	284058	-
NM_152347	0	0	-2.440381698	-2.623760412	FLJ40342	124989	-
NM_014726	0	0	-6.090635659	-1.026227467	ProSAPiP2	9755	-
NM_024320	0	0	-3.057053059	-4.806905402	MGC11242	79170	-
NM_032391	0	0	-7.294295897	-3.811681724	PRAC	84366	-
BC033563	0	0	-6.886637928	-9.167635974	FLJ35808	284076	-
NM_005831	0	0	-0.521000158	-0.643052851	NDP52	10241	-
NM_023079	0	1	-3.590664603	4.296371709	FLJ13855	65264	-
NM_006546	0	1	-4.461443314	1.224439518	IMP-1	10642	-
NM_001007529	0	0	-2.440381698	-6.431859337	FLJ40194	124871	-
NM_030802	1	0	4.429983021	-5.553504396	LOC81558	81558	-
NM_174920	0	0	-7.346290535	-1.001318988	LOC201191	201191	-
NM_194072	0	0	-5.765067538	-14.79320484	HILS1	373861	-
NM_153229	0	0	-3.640739403	-10.81361029	FLJ33318	162461	-
BC052279	0	0	-1.291518312	-3.108230732	PRO1855	55379	-
NM_025149	0	0	-3.640739403	-10.57488631	FLJ20920	80221	-
NM_016424	0	0	-8.13718139	-4.721316401	CROP	51747	-
AF069250	0	0	-1.318811308	-11.46324931	CROP	51747	-
NM_017928	0	0	-2.390195941	-4.966345444	FLJ20694	55018	-
NM_001004335	0	0	-3.69092516	-6.782762701	FLJ42842	440446	-
NM_018286	0	0	-2.390195941	-8.833228948	FLJ10970	55273	-
NM_153228	0	0	-8.266958432	-6.40050908	FLJ38335	162282	-
NM_080677	0	0	-2.390195941	-1.953567013	Dlc2	140735	-
BC010061	0	0	-3.716712927	-10.20221397	FLJ20345	54903	-
NM_017763	0	0	-2.390195941	-11.87219058	FLJ20315	54894	-
BC033020	0	0	-2.79785391	-7.842529312	FLJ40311	124535	-
NM_018149	0	0	-2.390195941	-6.431859337	FLJ10587	55181	-
NM_016077	0	0	-2.390195941	-10.61924735	BIT1	51651	-
BC088365	0	1	-6.886637928	2.077280574	LOC51136	51136	-
AF349752	0	0	-2.089329462	-11.41755822	ABC1	63897	-
NM_181707	0	0	-8.036920833	-8.878759391	LOC124773	124773	-
NM_203425	0	0	-3.69092516	-5.427477679	LOC388407	388407	-
NM_199290	0	0	-0.068267846	-12.98856822	ANAC	342538	-
NM_001024654	0	0	-0.068267846	-6.390032143	LOC440452	440452	-
NM_173503	0	0	-0.068267846	-3.062765288	FLJ25818	146779	-
BC006985	0	0	-4.922182045	-12.52254431	FLJ12760	339175	-
AK021886	0	0	-0.068267846	-4.275666872	DKFZP564D166	26115	-
AK001077	0	0	-2.79785391	-8.34589447	DKFZP564D166	26115	-
AK094052	0	0	-2.496987431	-6.913467166	LOC51204	51204	-
NM_030576	0	0	-6.888446809	-1.71518344	MGC10986	80774	-
NM_001003788	0	1	-2.496987431	2.315664148	LYK5	92335	-
NM_020198	1	1	4.429983021	1.030713339	GK001	57003	-
BC040521	0	1	-0.016273209	3.344123683	HT008	55852	-
BC032382	0	0	-0.521000158	-0.776057815	LOC440456	440456	-
AL833315	0	0	-2.440381698	-9.0833986	LOC440456	440456	-
NM_199340	0	0	-4.098583129	-5.303334743	FLJ34306	374819	-
NM_153032	0	3	-2.440381698	2.315664148	FLJ32065	201283	-
NM_145036	0	0	-1.291518312	-2.49174136	MGC33887	201134	-
NM_016627	0	0	-2.440381698	-0.465577934	AMZ2	51321	-
NM_014960	0	0	-2.037334824	-12.60800488	KIAA1001	22901	-
NM_017983	0	0	-6.22697806	-4.562202579	WIPI49	55062	-
BX648968	0	0	-2.79785391	-3.845910072	FLJ14775	84923	-
AY239293	0	0	-2.848039667	-10.61947377	HLC-8	55028	-
NM_182564	0	0	-2.440381698	-8.263015919	FLJ40319	283982	-
BC026362	0	0	-2.496987431	-2.869847159	FLJ37300	124602	-
NM_152460	0	0	-5.765067538	-16.01991817	FLJ31882	146723	-
NM_014603	0	0	-0.068267846	-6.326548098	HUMPPA	30850	-
NM_020679	0	0	-3.768707564	-7.164152335	AD023	57409	-
BC042942	0	0	-0.475925815	-8.77724541	KIAA0195	9772	-
AK122638	0	0	-0.068267846	-4.793783002	LGICZ	353174	-
BC060859	0	0	-2.848039667	-10.06939099	MGC29814	283991	-
AK058102	0	0	-6.22697806	-13.61380387	DKFZP434P0316	84074	-
NM_032134	0	0	-5.78976918	-8.002189847	DKFZP434P0316	84074	-
BC051868	0	0	-2.440381698	-9.756564444	E2-230K	63893	-
AB051521	0	0	-4.359262919	-16.48880142	E2-230K	63893	-
NM_001001685	0	0	-0.016273209	-12.10193172	FLJ45079	400624	-
NM_173628	0	0	-6.836452171	-14.21843217	FLJ40457	284176	-
NM_022759	0	0	-2.390195941	-2.862143985	FLJ21865	64772	-
NM_001025448	0	0	-4.514524076	-5.057075054	LOC146713	146713	-
AK092539	0	0	-3.057053059	-1.795922179	FLJ35220	284131	-
NM_020761	0	0	-2.089329462	-7.337033988	raptor	57521	-
NM_001004336	0	0	-0.016273209	-3.928846413	FLJ90757	440465	-
AK127221	0	0	-3.590664603	-6.708168115	FLJ31528	146705	-
BC014156	0	0	-2.79785391	-5.107854866	MGC15523	124565	-
NM_138570	0	0	-2.089329462	-8.793591015	MGC15523	124565	-
NM_178519	0	0	-1.318811308	-10.06103977	FLJ39421	284185	-
NM_178520	0	0	-3.69092516	-5.444428929	FLJ38792	284186	-
BC033222	0	0	-3.854864208	-2.770099789	KIAA1447	57597	-
BC008883	0	1	-2.848039667	2.435546711	FLJ22175	80233	-
NM_017921	1	1	3.17943956	3.093954031	NPL4	55666	-
BC009369	0	0	-8.596833996	-2.862143985	MGC16597	339230	-
AF525737	0	0	-2.440381698	-1.050868153	NPB	256933	-
BC060882	0	0	-4.514524076	-5.277195618	LOC147111	147111	-
NM_152675	0	0	-6.22697806	-9.357817201	FLJ23754	201252	-
NM_198082	0	1	-6.22697806	3.285885818	LOC284001	284001	-
NM_207459	0	0	-6.010807665	-13.95079317	FLJ35767	400629	-
BC009297	0	0	-2.440381698	-3.499004242	FLJ22222	79701	-
NM_024648	0	0	-6.535585692	-12.54534572	FLJ22222	79701	-
BC003595	0	0	-4.098583129	-8.150353883	MGC4368	79415	-
NM_012336	0	0	-3.824760691	-12.7093098	NARF	26502	-
AF090930	0	1	-5.019251026	2.189459964	PRO0478	29048	-
NM_024619	1	0	4.429983021	-6.299226843	FN3KRP	79672	-
NM_024702	0	0	-0.016273209	-8.879631279	FLJ13841	79755	-
NM_203481	0	0	-2.440381698	-8.696401915	MGC70870	403340	-
AJ786658	0	0	-3.640739403	-10.57817996	KA36	125115	-
NM_213656	0	0	-3.640739403	-7.205937044	KA35	390792	-
NM_145041	0	0	-3.640739403	-8.967014672	MGC20235	113277	-
NM_006471	0	0	-1.26681667	-5.52736527	MRCL3	10627	-
AY320408	0	0	-2.848039667	-3.905437189	MRLC2	103910	-
AK022058	0	0	-7.24411014	-6.177477509	FLJ11996	80041	-
NM_032142	0	0	-5.378981154	-5.585603135	Cep192	55125	-
AL136818	0	0	-3.69092516	-7.023253333	Cep192	55125	-
AF318363	0	0	-6.634636029	-13.06585107	Cep192	55125	-
NM_001029999	0	0	-6.886637928	-5.303334743	MGC26718	440482	-
BC036074	0	0	-2.745859272	-9.673685893	IMPACT	55364	-
BC000225	1	0	4.429983021	-10.6658032	P15RS	55197	-
NM_025214	0	0	-3.69092516	-1.074844754	SE57-1	80323	-
NM_207461	0	0	-2.79785391	-3.905437189	FLJ44881	400661	-
NM_182570	1	0	4.429983021	-4.016807705	FLJ25715	284241	-
NM_014913	1	0	4.429983021	-3.356382195	KIAA0863	22850	-
NM_207462	0	0	-6.886637928	-8.088174922	FLJ45684	400666	-
AF357888	0	0	-8.859433624	-5.303334743	PRG2	79948	-
NM_012292	0	0	-3.69092516	-6.457998463	HA-1	23526	-
BC100792	0	0	-2.444992793	-1.507917484	LOC126520	126520	-
NM_144616	0	0	-6.090635659	-5.335433483	FLJ32416	126306	-
NM_173480	1	0	4.429983021	-6.222718812	LOC126295	126295	-
NM_032753	0	0	-3.640739403	-2.9373331	MGC15631	84839	-
NM_018074	0	0	-2.842928253	-9.024496649	FLJ10374	55702	-
NM_144615	0	0	-0.068267846	-9.80346673	MGC23244	126259	-
NM_001013841	0	0	-6.886637928	-5.057075054	STAP2	55620	-
AK027887	0	0	-3.057053059	-7.777513156	FLJ14981	84954	-
NM_001001520	0	0	-3.80286957	-10.59860847	HDGF2	84717	-
NM_001013706	0	0	-3.640739403	-8.356715411	LOC440503	440503	-
NM_205767	0	0	-1.26681667	-1.520494283	QIL1	125988	-
NM_153359	0	0	-2.089329462	-3.020269441	MGC24975	163154	-
NM_173637	0	0	-0.068267846	-6.576575119	MGC34725	284427	-
NM_001011541	0	0	-0.068267846	-7.351189946	FLJ25758	497049	-
AK093103	0	0	-4.048397372	-13.08873437	FLJ35784	374877	-
NM_006702	0	0	-3.80286957	-5.335433483	NTE	10908	-
NM_174918	0	0	-0.068267846	-5.691974747	MCEMP1	199675	-
AK096643	0	0	-0.068267846	-12.45513526	FLJ22184	80164	-
NM_178525	1	0	4.429983021	-13.67027222	MGC33407	284382	-
NM_001013640	0	0	-2.440381698	-9.952044322	LOC388503	388503	-
BC026180	0	0	-7.690185768	-8.693926124	FLJ11286	55337	-
NM_080665	0	0	-6.090635659	-1.554755547	MGC19604	112812	-
NM_133452	0	0	-3.640739403	-5.107854866	RAVER1	125950	-
NM_178159	0	0	-2.440381698	-2.687163448	FLJ12949	65095	-
BC044911	0	0	-1.674474639	-3.108230732	LOC147727	147727	-
NM_198536	0	0	-6.22697806	-1.566155349	UNQ501	374882	-
NM_022737	0	0	-4.098583129	-3.905437189	LPPR2	64748	-
NM_175871	0	0	-2.390195941	-4.280517134	FLJ35119	126074	-
NM_145045	0	0	-1.674474639	-7.057514598	MGC20983	115948	-
NM_016581	0	0	-0.068267846	-2.49174136	SITPEC	51295	-
NM_001013691	0	0	-8.086995633	-8.684515549	LOC401898	401898	-
AL832297	0	0	-3.69092516	-5.188061664	FLJ14959	284391	-
AK027865	0	0	-6.886637928	-15.07931776	FLJ14959	284391	-
AK128700	0	0	-2.440381698	-6.431859337	FLJ46419	388507	-
NM_203381	0	1	-2.037334824	0.778789989	MGC71805	403113	-
AK095600	0	0	-6.090635659	-4.063082023	FLJ38281	163051	-
NM_016145	0	0	-4.262522177	-6.014269313	PTD008	51398	-
NM_024038	0	0	-2.848039667	-5.021869946	MGC2803	79002	-
AK093672	0	0	-2.037334824	-1.770663935	RTBDN	83546	-
NM_030818	1	0	2.408921406	-6.244010455	MGC10471	81576	-
NM_001031727	0	0	-0.068267846	-3.978915036	MGC3207	84245	-
NM_014047	0	0	-0.068267846	-9.20750945	HSPC023	28974	-
NM_024323	0	0	-3.640739403	-2.826710823	MGC11271	79173	-
NM_024825	0	0	-0.068267846	-5.277195618	FLJ23447	79883	-
NM_207390	0	0	-2.089329462	-6.68667927	FLJ45910	388512	-
NM_173482	0	0	-5.78976918	-10.392543	FLJ40365	126402	-
AK131404	0	0	-1.726469277	-1.325014406	WIZ	58525	-
BC030281	0	0	-3.768707564	-6.289656899	FLJ21438	64926	-
AK024488	0	0	-3.69092516	-9.861558085	FLJ21438	64926	-
NM_173483	0	0	-0.068267846	-2.549979225	FLJ39501	126410	-
NM_152483	0	0	-6.22697806	-14.69501002	FLJ25328	148231	-
NM_024104	0	0	-3.69092516	-3.924763508	MGC2747	79086	-
NM_001007525	0	0	-0.068267846	-7.096808118	LOC284434	284434	-
NM_001011699	0	0	-0.016273209	-5.129823799	NY-SAR-48	93323	-
NM_018467	0	0	-0.068267846	-8.703703956	MDS032	55850	-
NM_024578	1	0	4.429983021	-5.827438188	FLJ22709	79629	-
NM_001033549	0	0	-4.922182045	-9.985799333	HSPC142	29086	-
NM_024050	0	1	-0.068267846	1.789275879	PCIA1	79016	-
NM_138401	0	0	-0.068267846	-5.139953605	LOC93343	93343	-
AY254198	0	0	-6.418465634	-2.677320527	BCNP1	199786	-
NM_138442	0	0	-2.440381698	-6.363893018	LOC115098	115098	-
BC093008	0	0	-2.037334824	-5.940305118	FKSG24	84769	-
NM_016368	0	0	-6.943243661	-4.289159566	ISYNA1	51477	-
NM_024069	0	0	-2.79785391	-6.431859337	MGC2749	79036	-
BC012078	0	0	-4.461443314	-7.610741154	FLJ20850	55049	-
NM_018316	0	0	-6.836452171	-9.178813418	FLJ11078	55295	-
NM_178526	0	0	-0.068267846	-4.857685214	MGC26694	284439	-
NM_017814	0	0	-6.886637928	-10.9331971	FLJ20422	54929	-
NM_176880	0	0	-5.765067538	-6.642175756	TRA16	126382	-
NM_198537	0	0	-0.068267846	-4.361255873	FLJ44968	374887	-
NM_207463	0	0	-2.440381698	-9.694324774	FLJ46230	400679	-
AK126842	0	0	-0.475925815	-14.95311358	LOC163233	163233	-
NM_182515	0	0	-2.390195941	-11.22207834	LOC148206	148206	-
BC034499	0	0	-1.318811308	-7.76060425	LOC148203	148203	-
NM_153220	0	0	-3.80286957	-6.431859337	MGC35440	147990	-
NM_032816	0	0	-2.440381698	-5.986209808	FLJ14640	84902	-
BC031227	0	0	-0.068267846	-3.328269108	LOC126248	126248	-
AK025022	0	0	-0.068267846	-5.635506401	FLJ21369	79860	-
NM_032346	0	1	-0.016273209	2.189459964	MGC13096	84306	-
NM_005499	0	0	-1.726469277	-2.49174136	UBA2	10054	-
NM_001025591	0	0	-3.854864208	-11.98103225	LOC284402	284402	-
NM_175872	0	0	-2.390195941	-12.9624291	FLJ38451	126375	-
NM_152481	0	0	-0.068267846	-7.868668437	FLJ25660	148109	-
AK126834	0	0	-7.690185768	-9.463271071	LISCH7	51599	-
AK026467	0	0	-0.068267846	-7.647049435	FLJ22814	79978	-
NM_207392	0	0	-0.016273209	-9.20750945	UNQ467	388533	-
BC011886	0	0	-3.80286957	-9.178813418	ZD52F10	93099	-
BC035311	0	0	-6.888446809	-9.532701043	ZD52F10	93099	-
NM_032635	1	0	4.429983021	-5.470779551	NIFIE14	10430	-
BC031682	1	0	4.429983021	-5.52736527	MGC10433	79171	-
NM_014727	0	0	-8.907699544	-1.71518344	MLL4	9757	-
NM_024660	0	0	-2.745859272	-14.06272263	FLJ22573	79713	-
NM_019104	1	0	2.408921406	-11.10836431	F25965	55957	-
BC006273	0	0	-3.640739403	-7.1323288	TA-NFKBH	84807	-
NM_139239	0	0	-4.869101283	-11.18956436	TA-NFKBH	84807	-
AF385433	0	0	-2.340121141	-3.832110235	TA-NFKBH	84807	-
NM_153233	0	0	-6.836452171	-5.432423484	FLJ36445	163183	-
NM_015526	0	0	-2.440381698	-9.20750945	CLIPR-59	25999	-
NM_020917	0	0	-6.634636029	-8.135674616	KIAA1559	57677	-
NM_001012756	0	0	-7.24411014	-9.335489511	ZFP260	339324	-
BX649031	1	0	0.235728691	-10.65350862	GIOT-1	92283	-
NM_001013659	0	0	-2.440381698	-7.105103199	LOC390927	390927	-
AL831916	0	0	-3.640739403	-2.770099789	DKFZp761D1918	400692	-
NM_014898	0	0	-6.836452171	-4.975540516	KIAA0961	22835	-
NM_152605	0	0	-2.440381698	-3.233027232	FLJ37549	163115	-
NM_001013617	0	0	-2.089329462	-5.021869946	LOC541469	541469	-
NM_174905	0	1	-0.068267846	3.285885818	LOC147965	147965	-
NM_198445	0	0	-2.390195941	-7.129375554	FLJ45909	126432	-
NM_001004318	0	0	-2.340121141	-3.020269441	FLJ16165	390928	-
NM_001001414	0	0	-1.318811308	-8.67898137	LOC342897	342897	-
AK001073	0	0	-2.444992793	-5.277195618	FLJ10211	55095	-
NM_182704	0	0	-4.461443314	-5.118423998	SELV	348303	-
NM_152361	0	0	-2.390195941	-7.609762567	FLJ38944	126272	-
NM_207646	0	0	-4.818915526	-9.443944752	LOC400696	400696	-
AK091274	0	0	-2.444992793	-5.131831467	LOC284323	284323	-
NM_152479	0	0	-0.068267846	-6.544038727	MGC33962	148014	-
NM_024877	0	0	-2.089329462	-15.07510559	FLJ13265	79935	-
BC027935	1	0	4.022325052	-8.150353883	FLJ36888	126526	-
BC090894	0	0	-1.318811308	-6.570177852	FLJ41131	284325	-
NM_052848	0	0	-0.423931177	-1.566136148	MGC20255	90324	-
NM_030578	0	0	-1.674474639	-5.673564426	MGC4093	80776	-
NM_018035	0	0	-1.291518312	-10.14222555	FLJ10241	55101	-
NM_173633	0	0	-6.040560859	-10.57488631	FLJ90805	284339	-
NM_178121	0	0	-2.440381698	-8.951727586	SBP1	90198	-
NM_198477	0	0	-0.475925815	-7.698702446	UNQ473	284340	-
NM_182498	0	0	-6.140821416	-12.71323166	MGC51082	126299	-
BC008869	0	0	-6.22697806	-7.61278817	FLJ12886	56006	-
NM_024108	0	0	-0.423931177	-5.361572608	MGC2650	79090	-
NM_138568	0	0	-0.068267846	-5.553504396	XTP7	90332	-
NM_001012643	0	0	-6.22697806	-6.956175242	LOC339344	339344	-
NM_001002923	0	0	-6.172725507	-9.20750945	IGFL4	444882	-
AK125754	0	0	-2.390195941	-1.370656271	IGFL2	147920	-
NM_207393	0	0	-3.69092516	-10.20221397	IGFL3	388555	-
NM_001002915	0	0	-4.514524076	-11.58479153	IGFL2	147920	-
NM_198541	0	0	-2.390195941	-12.18497739	IGFL1	374918	-
AL834344	0	0	-4.361182757	-1.953567013	FLJ10781	55228	-
NM_001013673	0	0	-3.80286957	-7.829406911	LOC400707	400707	-
NM_145056	0	0	-0.068267846	-9.768131371	MGC15476	147906	-
NM_017854	0	0	-2.440381698	-6.431859337	FLJ20512	54958	-
NM_005500	0	1	-6.090635659	3.285885818	SAE1	10055	-
NM_144577	0	0	-4.461443314	-9.638338154	FLJ32926	93233	-
AK128144	0	0	-7.294295897	-9.890853211	FLJ32926	93233	-
AY358161	0	1	-0.016273209	0.807954718	FLJ10922	55260	-
NM_145807	0	0	-3.69092516	-5.585603135	LOC126147	126147	-
NM_182574	0	0	-6.938632566	-5.137095127	FLJ36070	284358	-
AK131427	1	0	0.643386659	-9.717165233	FLJ36070	284358	-
NM_018111	0	1	-2.440381698	0.778789989	FLJ10490	55150	-
BC029811	0	0	-3.640739403	-6.431859337	FLJ32658	147872	-
NM_178449	0	0	-6.535585692	-6.250086798	TIP39	113091	-
NM_017916	0	0	-5.64794748	-10.61064899	FLJ20643	55011	-
NM_021228	0	0	-2.79785391	-5.585603135	SR-A1	58506	-
NM_021733	0	0	-4.461443314	-2.843116327	TSKS	60385	-
AK026341	0	0	-6.176792303	-8.428811718	FLJ22688	80199	-
NM_001001687	0	0	-2.440381698	-9.400416919	FLJ26850	400710	-
AK131024	1	0	4.429983021	-6.431859337	SCRL	126123	-
NM_138411	0	0	-2.390195941	-8.733163889	LOC112703	112703	-
NM_138334	1	0	4.429983021	-11.13919979	SBBI54	126119	-
NM_001024656	0	0	-3.69092516	-10.09313851	LOC554235	554235	-
NM_199249	0	0	-2.440381698	-9.023332157	MGC13170	84798	-
BC033237	0	0	-2.440381698	-3.897887293	MGC45922	284365	-
NM_145232	0	0	-4.869101283	-12.62760232	LOC90353	90353	-
NM_173635	0	0	-6.634636029	-9.213101419	FLJ40235	284369	-
NM_152353	0	0	-2.390195941	-0.019928404	MGC33839	125875	-
NM_023074	0	0	-6.938632566	-7.829406911	ZNF649	65251	-
AK129938	0	0	-2.089329462	-15.47523188	LOC284371	284371	-
AK131409	0	0	-0.475925815	-13.33280312	LOC284371	284371	-
NM_001010851	0	0	-0.475925815	-14.06574823	LOC90321	90321	-
BC058819	0	0	-3.768707564	-5.248030889	LOC400713	400713	-
CR749856	0	0	-0.068267846	-2.829993926	LOC388558	388558	-
BC017109	0	0	-2.390195941	-16.2449587	LOC388558	388558	-
NM_199132	0	0	-0.068267846	-10.46376423	ZNF468	90333	-
NM_207333	0	0	-0.068267846	-10.03443933	ZFPL	162967	-
BC046449	0	0	-0.068267846	-12.81608972	MGC35402	399669	-
NM_001031665	0	0	-3.69092516	-3.997780046	LOC125893	125893	-
AK127846	0	0	-0.521000158	-15.07931776	FLJ45949	388560	-
NM_001001675	0	0	-4.048397372	-17.32191575	FLJ46385	390963	-
BC007307	0	0	-4.967256388	-14.94452274	LOC91664	91664	-
NM_138372	0	0	-0.068267846	-10.43135667	LOC91661	91661	-
NM_001010856	0	0	-0.068267846	-1.485072005	LOC147804	147804	-
NM_001008401	0	0	-6.938632566	-4.351086718	FLJ16231	388561	-
AK092652	0	0	-2.340121141	-15.05999144	FLJ16231	388561	-
NM_001004301	0	0	-4.768840726	-14.16337802	FLJ16542	126017	-
NM_198481	0	0	-4.514524076	-6.642175756	UNQ3033	284415	-
NM_130771	0	0	-6.836452171	-10.09313851	OSCAR	126014	-
BC035023	0	0	-1.318811308	-2.925327654	OSCAR	126014	-
AK024467	0	0	-3.640739403	-9.7108968	FLJ00060	90011	-
NM_033206	0	1	-1.291518312	1.979143545	FLJ00060	90011	-
BC063449	0	0	-0.068267846	-6.544038727	LOC352909	352909	-
NM_173804	0	0	-6.22697806	-1.989329692	MGC30208	255043	-
NM_012267	0	0	-6.836452171	-1.304585895	HSPBP1	23640	-
NM_139172	0	0	-0.068267846	-6.632297238	MDAC1	147744	-
AK127223	0	0	-2.440381698	-1.71518344	LOC284296	284296	-
NM_020378	1	0	4.429983021	-5.835364937	KLP1	57106	-
NM_032836	0	1	-4.922182045	3.344123683	FLJ14768	84922	-
NM_203374	0	0	-2.440381698	-4.027590112	LOC147808	147808	-
BC000412	0	0	-6.836452171	-0.48805312	HSU79303	29903	-
NM_001002836	0	0	-4.514524076	-4.562202579	LOC126208	126208	-
NM_033106	0	0	-0.068267846	-6.431859337	GALP	85569	-
NM_001001668	0	0	-1.674474639	-0.762935414	FLJ26175	388566	-
BX641145	0	0	-7.24411014	-11.1936483	FLJ26175	388566	-
NM_001023563	0	0	-6.22697806	-16.00657512	LOC390980	390980	-
NM_001023561	0	0	-3.640739403	-6.577603804	FLJ16360	388567	-
NM_001024596	1	0	4.429983021	-14.593815	DKFZp686I1569	400720	-
AK057209	0	0	-6.938632566	-13.37034862	MGC4728	374928	-
NM_001010879	0	0	-1.26681667	-5.50877399	ZIK1	284307	-
CR749390	0	0	-6.836452171	-12.81502881	FLJ38288	284309	-
NM_173632	1	0	0.729543303	-5.272983442	FLJ38288	284309	-
AK095607	0	0	-3.996402734	-12.55289562	FLJ38288	284309	-
BC011670	0	0	-6.22697806	-3.905437189	LOC113386	113386	-
AK096324	0	0	-2.79785391	-10.44338061	FLJ39005	284313	-
NM_207395	0	0	-1.291518312	-6.668314882	FLJ45850	388569	-
BC004366	0	0	-2.440381698	-10.18118702	MGC10334	80772	-
NM_001002919	1	0	2.408921406	-4.34737823	LOC285016	285016	-
NM_018269	0	0	-3.69092516	-11.07165606	MTCBP-1	55256	-
BC093858	0	0	-3.640739403	-13.59189034	FLJ30594	150622	-
NM_001001695	0	0	-3.69092516	-10.24156095	FLJ42418	400941	-
NM_207315	0	0	-2.390195941	-10.70411939	LOC129607	129607	-
NM_207358	0	0	-0.068267846	-5.577480996	LOC339789	339789	-
AB033076	0	0	-2.440381698	-4.770865566	KIDINS220	57498	-
NM_207480	0	1	-7.611357053	0.497104543	UNQ5830	400943	-
NM_182626	0	0	-8.111697275	-8.012846267	FLJ25102	348738	-
NM_182586	0	0	-3.996402734	-10.1045961	FLJ33534	285150	-
NM_014668	0	0	-2.440381698	-6.916420412	GREB1	9687	-
NM_148903	0	0	-6.140821416	-5.105692341	GREB1	9687	-
NM_033090	0	0	-1.291518312	-5.801511522	GREB1	9687	-
BC054502	0	0	-2.440381698	-2.549979225	GREB1	9687	-
AL833270	0	0	-6.140821416	-7.164152335	NAG	51594	-
NM_001008237	0	0	-0.423931177	-5.827650648	LOC130502	130502	-
NM_022460	0	0	-4.411257557	-9.72230318	HS1BP3	64342	-
NM_021925	1	0	4.429983021	-6.431859337	FLJ21820	60526	-
AK024188	0	0	-4.210527539	-10.83819253	FLJ14126	79907	-
BC071781	1	0	4.022325052	-6.398674575	KIAA1240	54454	-
BC035698	0	0	-6.140821416	-5.592893874	FLJ21945	80304	-
NM_016047	0	0	-6.22697806	-8.761859921	SF3B14	51639	-
BC050462	0	0	-4.461443314	-9.647488978	FLJ30851	375190	-
NM_001013663	0	0	-4.397404019	-9.109537725	LOC391356	391356	-
NM_016544	2	0	4.429983021	-10.05376565	RBJ	51277	-
BC021229	0	0	-4.514524076	-2.796238914	SELI	85465	-
NM_145038	0	0	-0.068267846	-9.420409873	MGC16372	92749	-
NM_017727	0	0	-6.938632566	-3.928846413	FLJ20254	54867	-
NM_021831	0	0	-2.440381698	-7.423018908	FLJ21839	60509	-
NM_178553	0	0	-2.440381698	-10.88903013	MGC44505	339779	-
NM_015662	1	0	2.001263437	-9.388311133	SLB	26160	-
NM_024584	0	0	-8.487996917	-6.482443187	FLJ13646	79635	-
NM_017910	0	0	-0.068267846	-9.952337639	FLJ20628	55006	-
AK125239	0	0	-4.098583129	-8.977768309	LOC165186	165186	-
NM_199280	0	0	-3.640739403	-9.780518815	LOC165186	165186	-
NM_030915	0	1	-1.592384792	0.109629032	LBH	81606	-
NM_032574	0	0	-4.869101283	-4.482932827	LOC84661	84661	-
NM_017735	0	0	-0.068267846	-10.42952216	FLJ20272	55622	-
AK096187	0	0	-0.475925815	-9.72230318	DKFZP564F0522	25940	-
AK074867	0	0	-0.068267846	-6.455098848	DKFZP564F0522	25940	-
AB037835	0	0	-2.390195941	-7.131242325	KIAA1414	54497	-
NM_019024	0	0	-4.461443314	-9.24859333	KIAA1414	54497	-
NM_001032377	0	0	-2.440381698	-10.9397181	SULT6B1	391365	-
NM_173652	0	0	-2.390195941	-10.85031855	MGC34824	285154	-
NM_152390	0	0	-6.418465634	-5.427477679	MGC33926	130733	-
CR627372	0	0	-0.068267846	-0.37587373	FLJ44450	388942	-
AK124893	0	0	-6.176792303	-10.96769651	LOC400950	400950	-
NM_138370	0	0	-9.215096956	-1.953567013	LOC91461	91461	-
NM_016008	0	0	-2.842928253	-8.991981899	D2LIC	51626	-
AY358255	0	0	-0.068267846	-9.084699633	UNQ6975	400952	-
BC032538	0	0	-1.592384792	-6.431859337	FLJ10379	55133	-
NM_018079	0	0	-3.057053059	-12.26489092	FLJ10379	55133	-
NM_173649	0	0	-6.22697806	-15.47528967	FLJ40172	285051	-
AK026773	0	0	-6.886637928	-2.843116327	LOC440863	440863	-
NM_152994	0	0	-0.016273209	-4.518900707	LOC129285	129285	-
AK172753	0	0	-8.494653602	-6.160291002	LOC129285	129285	-
NM_001007546	0	0	-6.176792303	-13.86397352	FLJ46838	440865	-
NM_172311	0	0	-2.390195941	-2.549979225	SALF	286749	-
NM_006873	0	0	-0.068267846	-10.05887724	SBLF	11037	-
NM_006872	1	0	0.235728691	-13.3561284	ALF	11036	-
NM_173486	0	0	-2.848039667	-11.51730559	FLJ40298	129852	-
BC029502	0	0	-4.461443314	-11.22207834	FLJ31438	130162	-
NM_080667	0	0	-0.068267846	-13.82971226	MGC15407	112942	-
AK023148	0	0	-2.848039667	-9.20750945	SMEK2	57223	-
AB037808	0	0	-4.359262919	-2.796238914	SMEK2	57223	-
NM_144709	0	0	-7.296104778	-13.59848387	FLJ32312	150962	-
AK131267	0	0	-7.296104778	-1.953567013	KIAA1841	84542	-
BX648834	0	0	-6.535585692	-8.614390885	FLJ13305	84140	-
BC093752	0	0	-5.765067538	-15.13907731	LOC51057	51057	-
NM_015910	0	0	-6.176792303	-0.336020497	LOC51057	51057	-
NM_014181	0	0	-8.086995633	-7.581828235	HSPC159	29094	-
NM_203437	0	0	-0.521000158	-3.020269441	AFTIPHILIN	54812	-
NM_001004345	0	0	-7.24411014	-4.734809095	FLJ16124	440867	-
NM_019002	0	0	-2.089329462	-3.64640508	ETAA16	54465	-
NM_006333	0	0	-2.440381698	-5.553504396	C1D	10438	-
AK058090	0	0	-3.640739403	-13.98289191	LOC116143	116143	-
NM_001024680	0	0	-0.423931177	-6.510525712	LOC554251	554251	-
NM_182536	0	0	-0.068267846	-9.714753284	GDDR	200504	-
NM_001012987	0	0	-2.848039667	-11.86464068	DKFZp686K16132	388957	-
NM_178439	0	0	-3.640739403	-5.021869946	GCL	64395	-
AK023261	0	0	-6.938632566	-10.33641488	GCL	64395	-
NM_006857	0	0	-2.842928253	-13.44562761	RY1	11017	-
BC031997	0	0	-0.068267846	-5.827650648	FLJ25084	151516	-
BC002825	0	0	-3.640739403	-0.355048156	FLJ20558	54980	-
NM_032822	0	0	-6.140821416	-4.831546089	FLJ14668	84908	-
NM_001004311	0	0	-2.848039667	-8.89607633	FIGLA	344018	-
NM_024933	0	0	-3.640739403	-6.803986211	FLJ12056	79998	-
BC069564	0	0	-2.390195941	-10.87154206	CML2	51471	-
NM_016058	0	0	-3.716712927	-2.651181402	CGI-121	51002	-
AF466365	0	0	-6.836452171	-13.4282247	MGC22014	200424	-
BC022243	0	0	-5.765067538	-11.68544055	MGC22014	200424	-
BC004960	0	0	-3.69092516	-5.105692341	MGC10955	84762	-
NM_006302	0	1	-5.737774542	2.189459964	GCS1	7841	-
AK027303	0	1	-6.836452171	4.343559537	FLJ14397	84865	-
NM_032779	0	0	-2.390195941	-7.829406911	FLJ14397	84865	-
AK130161	0	0	-3.640739403	-10.13253043	LOC130951	130951	-
BC025997	0	0	-2.037334824	-7.822559656	LOC130951	130951	-
NM_032181	0	0	-0.068267846	-7.367715054	FLJ13391	84141	-
NM_001013648	0	0	-2.848039667	-2.263769737	LOC388965	388965	-
NM_173645	0	0	-5.765067538	-9.506394792	FLJ37357	284944	-
BC015442	0	0	-3.640739403	-14.53313448	LOC200383	200383	-
AL512706	0	0	-5.817062175	-10.34301398	LOC200383	200383	-
AK027182	0	0	-2.496987431	-10.57808156	LOC200383	200383	-
BC011418	0	0	-0.068267846	-13.56629329	RetSat	54884	-
NM_017750	0	0	-8.13718139	-8.37438441	RetSat	54884	-
NM_201594	0	0	-6.943243661	-9.41039384	LOC284948	284948	-
NM_198482	0	0	-6.836452171	-11.13919979	LOC284948	284948	-
NM_016494	0	0	-2.848039667	-7.39385418	LOC51255	51255	-
NM_153342	0	0	-3.69092516	-6.038543403	FLJ90024	129303	-
NM_001013649	1	0	0.729543303	-1.272487156	LOC388969	388969	-
NM_017952	0	0	-4.766920888	-9.043760667	FLJ20758	55037	-
AK000765	0	0	-2.440381698	-5.502666794	FLJ20758	55037	-
BC069048	0	0	-5.765067538	-9.529048129	LOC285074	285074	-
NM_001024457	0	0	-0.068267846	-15.32948742	RANBP2L2	440872	-
NM_052871	0	0	-3.69092516	-8.174022641	MGC4677	112597	-
CR749330	0	0	-0.068267846	-12.31450239	RANBP2L2	440872	-
NM_016618	0	0	-3.69092516	-1.71518344	LOC51315	51315	-
NM_018271	0	0	-2.440381698	-8.997193031	FLJ10916	55258	-
AK001778	0	0	-5.737774542	-8.729761182	FLJ10916	55258	-
NM_152670	0	0	-0.068267846	-4.915923079	FLJ25369	200523	-
AY064546	0	0	-7.294295897	-8.37438441	SET8	387893	-
NM_001032412	0	0	-6.176792303	-11.71341896	LOC440888	440888	-
NM_144705	0	0	-4.514524076	-11.53205197	MGC27019	150483	-
AK024144	0	0	-2.848039667	-9.474296053	FLJ14082	80092	-
NM_001010914	0	0	-0.068267846	-14.0046064	LOC400986	400986	-
BC068596	0	0	-6.140821416	-6.798049786	LOC150763	150763	-
NM_017849	0	0	-0.068267846	-2.241571708	FLJ20507	55654	-
NM_001008949	0	0	-6.836452171	-3.798559324	KIAA1754L	150771	-
BC012317	0	0	-2.390195941	-3.070172707	LINCR	93082	-
AK000943	0	0	-6.176792303	-11.96780079	FLJ10081	55683	-
AK023813	0	0	-2.440381698	-6.427647161	FLJ10081	55683	-
AK126032	0	0	-4.461443314	-9.213101419	LOC90342	90342	-
NM_016490	0	0	-2.440381698	-11.11573017	LOC51252	51252	-
NM_199336	1	0	4.429983021	-6.412533018	DKFZp434N062	151313	-
BC071771	0	0	-2.440381698	-7.377382531	LOC375251	375251	-
BC095480	0	0	-3.80286957	-9.539701948	MGC26733	200403	-
AL834385	0	0	-0.016273209	-7.84134299	MGC26733	200403	-
AK093084	0	0	-3.640739403	-12.45914015	MGC26733	200403	-
AK098841	0	0	-0.068267846	-15.38658859	MGC26733	200403	-
NM_001008215	0	0	-3.824760691	-4.634458282	MGC52110	493753	-
NM_138798	0	0	-2.848039667	-7.786960957	LOC129531	129531	-
NM_175735	0	0	-2.440381698	-0.776057815	LYG2	254773	-
NM_174898	0	0	-4.098583129	-10.9397181	LOC129530	129530	-
NM_207403	0	0	-3.69092516	-9.724465705	FLJ42986	389012	-
NM_032718	0	0	-1.318811308	-6.457998463	MGC11332	84804	-
NM_144632	0	0	-2.390195941	-14.14400676	FLJ30294	130827	-
BC020898	0	0	-4.869101283	-10.71752686	FLJ30294	130827	-
NM_024093	0	0	-1.318811308	-8.067790485	MGC5509	79074	-
NM_032411	0	0	-7.294295897	-8.37438441	ECRG4	84417	-
BX537861	0	0	-2.848039667	-13.56640074	DKFZp686P0288	285190	-
BX537861	0	0	-2.848039667	-13.56640074	DKFZp686P0288	285190	-
BC004487	0	1	-3.590664603	0.778789989	MGC10701	84744	-
BC050579	0	0	-2.848039667	-6.435942242	FLJ32745	165055	-
AK056084	0	0	-4.869101283	-8.682384077	LOC440894	440894	-
BC064430	0	0	-0.068267846	-11.62423879	LOC205251	205251	-
AK056084	0	0	-4.869101283	-8.682384077	LOC440894	440894	-
NM_001001696	0	0	-6.836452171	-10.06653807	FLJ44006	400997	-
BC010491	0	0	-8.111697275	-7.625434602	MGC4677	112597	-
NM_032824	0	0	-8.907699544	-20.64782665	FLJ14681	84910	-
NM_153214	0	0	-3.854864208	-3.509336009	FLJ37440	129804	-
AK097948	0	0	-3.588744765	-10.60282065	FLJ40629	150468	-
BC043420	0	0	-4.869101283	-12.58774909	DC36	389760	-
BC048328	0	0	-6.938632566	-2.046091831	MGC52000	375260	-
BC073913	0	0	-2.390195941	-3.811681724	MGC52000	375260	-
BC005070	0	0	-2.440381698	-6.156627062	MGC13005	84771	-
BC005078	0	0	-3.613446407	-10.947268	FLJ10996	54520	-
NM_019044	0	0	-6.090635659	-4.771700294	FLJ10996	54520	-
NM_001017927	0	0	-3.854864208	-5.435180853	LOC130355	130355	-
NM_001029996	0	0	-3.768707564	-8.37438441	MGC33657	200373	-
NM_030577	0	0	-2.444992793	-4.973973357	MGC10993	80775	-
NM_032845	0	0	-4.461443314	-10.77473171	FLJ14816	84931	-
NM_001001665	0	0	-6.886637928	-2.851619302	FLJ16008	339761	-
NM_017969	0	0	-0.423931177	-12.22939901	FLJ10006	55677	-
NM_031445	0	0	-6.938632566	-5.801511522	MGC4268	83607	-
NM_024545	0	0	-4.967256388	-4.09336717	SAP130	79595	-
NM_001033657	0	0	-1.726469277	-14.90781449	LOC151121	151121	-
NM_001013711	0	0	-3.854864208	-14.7816103	LOC440905	440905	-
AY462868	0	0	-0.016273209	-2.574619911	POTE2	445582	-
BC067771	0	0	-0.068267846	-0.703961507	DKFZp434E2321	91409	-
AK001227	0	0	-6.172725507	-13.45436383	FLJ20297	55627	-
BC064947	0	0	-2.848039667	-5.575473329	FLJ20297	55627	-
NM_207312	0	0	-0.068267846	-9.002506583	LOC112714	112714	-
BC006429	0	0	-4.818915526	-5.716866299	MGC12981	84317	-
NM_152698	0	0	-7.296104778	-13.89548932	FLJ38377	205147	-
NM_001009993	0	0	-2.440381698	-5.611236008	LOC130074	130074	-
AY462873	0	0	-0.016273209	-2.574619911	POTE2	445582	-
NM_080386	0	0	-0.068267846	-11.57278608	H2-ALPHA	113457	-
BC018206	0	0	-2.037334824	-8.556857053	FLJ14346	80097	-
AK123346	0	0	-0.016273209	-10.73935633	FLJ41352	150776	-
BC063387	0	0	-0.068267846	-0.703961507	LOC90557	90557	-
AK097664	0	0	-6.140821416	-10.61080327	LOC90557	90557	-
NM_001017421	0	0	-1.318811308	-12.73544893	FKSG30	440915	-
NM_001001697	0	0	-7.291104321	-5.73182798	FLJ41821	401011	-
NM_001024655	0	0	-7.294295897	-5.585603135	LOC554226	554226	-
AK124659	0	0	-0.423931177	-10.97190869	NAP5	344148	-
AK092189	0	0	-2.440381698	-9.952044322	FLJ34870	401013	-
NM_207481	0	0	-2.440381698	-8.225671011	FLJ34870	401013	-
AL122044	0	0	-5.817062175	-10.41812236	DKFZP566N034	81615	-
NM_001001664	1	0	2.771781591	-0.84195177	LOC339745	339745	-
NM_177964	0	0	-0.068267846	-9.027415062	LOC130576	130576	-
NM_194317	0	0	-8.13718139	-8.984070631	MGC52057	130574	-
BC032836	0	0	-2.440381698	-6.956175242	MGC52057	130574	-
NM_153041	0	0	-2.390195941	-12.88946968	FLJ32955	150596	-
NM_198557	0	0	-3.640739403	-12.20381448	FLJ45645	375287	-
NM_138803	0	0	-2.037334824	-7.365919847	LOC130940	130940	-
NM_033394	0	0	-8.907699544	-7.365919847	TANC	85461	-
NM_173512	0	1	-6.886637928	1.008531131	FLJ39822	151258	-
AK056655	0	0	-2.440381698	-18.2007555	TAIP-2	80034	-
AB058703	0	0	-0.475925815	-10.96769651	FLJ21901	79675	-
BC032687	0	0	-2.848039667	-16.46266229	FLJ21901	79675	-
AK055892	0	0	-3.640739403	-6.176478553	FLJ21901	79675	-
NM_001013712	0	0	-2.848039667	-10.60102544	LOC440925	440925	-
NM_024770	0	0	-6.140821416	-7.34043631	FLJ13984	79828	-
NM_199227	0	0	-6.22697806	-13.34076432	MAP1D	254042	-
NM_016653	0	0	-3.69092516	-7.747107724	ZAK	51776	-
NM_001011708	0	0	-2.390195941	-10.07990478	PTD004	29789	-
NM_001005303	0	0	-2.037334824	-6.634955615	FLJ46347	389064	-
NM_004882	0	0	-0.068267846	-10.28460899	CIR	9541	-
NM_182585	0	0	-6.838372009	-13.0087143	DKFZp451M2119	285023	-
BC033795	0	0	-2.440381698	-7.34043631	FLJ30990	150737	-
NM_152275	0	0	-4.411257557	-12.83500773	FLJ13946	92104	-
AF526533	0	0	-2.089329462	-5.105692341	DRB1	129831	-
AK096821	0	0	-6.836452171	-13.95772899	FLJ39502	285025	-
NM_173648	0	0	-2.440381698	-11.47416925	FLJ39502	285025	-
BC093952	0	0	-4.869101283	-15.74426654	KIAA1604	57703	-
AF119910	0	0	-0.068267846	-13.82971226	PRO2964	55415	-
AK126051	0	0	-4.048397372	-17.40931835	FLJ44048	401024	-
BC021102	0	0	-4.967256388	-13.0612885	LEREPO4	55854	-
NM_019048	0	0	-4.098583129	-4.037798815	NS3TP1	54529	-
BC044907	0	0	-2.390195941	-5.274170015	FLJ25415	150709	-
AK126073	0	0	-2.390195941	-4.86404217	FLJ25415	150709	-
NM_032321	0	0	-1.318811308	-8.689862017	MGC13057	84281	-
NM_017694	0	0	-6.886637928	-9.720463899	FLJ20160	54842	-
NM_022837	0	0	-0.475925815	-4.518900707	FLJ22833	64859	-
AL834537	0	0	-2.440381698	-7.583623442	DKFZp434P055	91531	-
AK096130	0	0	-2.848039667	-9.647488978	DKFZp434P055	91531	-
NM_213608	0	0	-6.886637928	-11.53007801	UNQ6411	401027	-
NM_024989	0	0	-3.98974605	-2.231670998	PGAP1	80055	-
NM_025147	0	0	-3.716712927	-1.686018711	FLJ13448	80219	-
NM_153031	0	0	-6.943243661	-5.272983442	FLJ32063	150538	-
BC036456	1	0	2.408921406	-13.10216198	FLJ38973	205327	-
NM_152382	0	0	-6.886637928	-12.34064151	FLJ37953	129450	-
NM_015535	0	0	-8.214963794	-10.78343193	DNAPTP6	26010	-
NM_173822	0	0	-1.318811308	-4.771700294	MGC39518	285172	-
NM_015934	0	0	-0.016273209	-6.431859337	NOP5/NOP58	51602	-
NM_017759	0	0	-4.566518714	-1.838488009	FLJ20309	54891	-
BC009462	0	0	-4.514524076	-13.5047284	LOC151194	151194	-
NM_152523	0	1	-0.521000158	3.344123683	FLJ40432	151195	-
AK123204	0	0	-6.140821416	-11.57278608	LOC389072	389072	-
AK027583	0	0	-3.640739403	-15.50378619	KIAA1843	84540	-
NM_152519	0	0	-4.461443314	-5.02281379	FLJ23861	151050	-
BC020670	0	0	-1.726469277	-13.90118443	PRO0132	29034	-
NM_018000	0	0	-0.068267846	-10.1045961	DSU	55686	-
NM_198483	0	0	-8.111697275	-7.539262404	FLJ46536	285180	-
AK131246	0	0	-6.886637928	-13.08517739	FLJ46536	285180	-
NM_022572	0	0	-6.176792303	-6.544038727	MR-1	25953	-
NM_198559	0	0	-4.869101283	-10.69138773	MGC50811	375307	-
AK127189	0	0	-2.848039667	-10.39838138	DKFZp434O0527	255101	-
NM_024782	0	0	-3.69092516	-4.369675948	FLJ12610	79840	-
NM_024536	2	0	4.429983021	-2.241571708	CHPF	79586	-
AK023854	0	0	-6.090635659	-6.544379127	KIAA0657	23363	-
BC025754	1	0	0.729543303	-10.78699794	FLJ22746	79843	-
AK055226	0	0	-6.584450272	-4.001862951	KIAA1486	57624	-
NM_032276	0	0	-4.210527539	-0.144085573	DKFZp547E052	84236	-
BC027900	0	0	-2.440381698	-4.351086718	DKFZp547E052	84236	-
NM_020161	0	0	-0.068267846	-7.609762567	DKFZp547H025	56918	-
NM_030623	0	0	-6.886637928	-10.11200352	SKIP	80309	-
NM_017933	0	0	-6.886637928	-4.280517134	FLJ20701	55022	-
NM_139072	0	0	-4.411257557	-5.471796915	DNER	92737	-
NM_138402	0	0	-4.768840726	-3.508357027	LOC93349	93349	-
AK023116	0	0	-1.318811308	-14.87983608	LOC93349	93349	-
NM_025139	0	0	-1.26681667	-1.620241653	FLJ12584	80210	-
BC065271	0	0	-2.440381698	-8.428086705	FLJ12584	80210	-
AK027163	0	0	-9.210374903	-3.508414817	FLJ12584	80210	-
NM_173513	0	0	-3.69092516	-2.191817765	MGC43122	151477	-
NM_152614	0	0	-0.068267846	-10.79083935	MGC35154	165100	-
BC069004	1	0	2.001263437	-6.340520654	MGC4771	84754	-
AK094293	0	0	-3.98974605	-4.053729238	MGC42174	129563	-
NM_206895	0	0	-2.390195941	-5.921715889	UNQ830	389084	-
NM_001001394	0	0	-6.090635659	-7.829406911	HCG3	414061	-
NM_018410	0	0	-7.391364878	-5.625104394	DKFZp762E1312	55355	-
AK130316	1	0	3.17943956	-18.20896248	FLJ40411	375316	-
NM_080678	0	0	-3.80286957	-4.800586153	NCE2	140739	-
NM_194312	0	0	-2.496987431	-8.186454428	LOC339768	339768	-
AK124612	0	0	-5.737774542	-6.196526227	LOC339768	339768	-
BC080639	0	1	-6.140821416	3.344123683	LOC339768	339768	-
NM_001001698	0	0	-1.26681667	-9.397377116	FLJ43879	401039	-
NM_207483	0	0	-3.69092516	-6.490097202	FLJ45964	401040	-
NM_024861	0	0	-6.22697806	-3.059024714	FLJ22671	79919	-
AF116718	0	0	-6.038641022	-10.77373786	PRO2900	55498	-
NM_152783	0	0	-2.848039667	-3.352909794	MGC25181	257054	-
AK124189	0	0	-3.69092516	-7.63688028	MGC25181	257054	-
NM_173821	0	0	-2.79785391	-0.826837627	FLJ33590	285093	-
NM_207484	0	0	-4.514524076	-9.768131371	FLJ40712	401044	-
AK095698	0	0	-3.69092516	-0.591782118	FLJ38379	285097	-
NM_207485	0	0	-6.140821416	-10.33518602	FLJ41327	401045	-
NM_207469	0	0	-6.943243661	-11.66685132	DEFB32	400830	-
BC054347	0	0	-2.390195941	-9.972472832	KIAA1442	57593	-
NM_014731	0	0	-0.068267846	-3.366032195	ProSAPiP1	9762	-
BC038860	0	0	-3.768707564	-0.411472429	ProSAPiP1	9762	-
NM_020746	0	0	-2.390195941	-8.997193031	KIAA1271	57506	-
AK125948	0	0	-1.318811308	-10.18207878	MGC35023	149836	-
BC027588	1	0	4.429983021	-11.38301682	KIAA1434	56261	-
AK057796	0	0	-1.318811308	-2.49174136	FLJ25067	149840	-
NM_015939	0	0	-3.69092516	-3.150148681	CGI-09	51605	-
NM_001033516	0	0	-6.888446809	-11.08836219	LOC613266	613266	-
NM_001004344	0	0	-2.089329462	-4.798169184	MGC44328	440757	-
BC033532	0	0	-3.854864208	-8.76745189	LOC284788	284788	-
BC028368	0	0	-0.068267846	-4.926492211	LOC164380	164380	-
NM_021067	0	0	-4.974176683	-10.78699794	PSF1	9837	-
NM_025176	0	0	-6.124797665	-2.677320527	KIAA0980	22981	-
NM_207470	0	0	-6.943243661	-6.457998463	FLJ45832	400841	-
NM_207350	0	0	-3.69092516	-1.432446352	MGC72104	284802	-
NM_001010976	0	0	-4.967256388	-6.818184979	LOC149950	149950	-
NM_182584	0	0	-6.886637928	-12.52254431	FLJ33706	284805	-
NM_173859	0	0	-3.69092516	-9.670579525	RP11-49G10.8	317716	-
BC085019	0	0	-4.098583129	-10.70997696	LOC554250	554250	-
NM_001001690	0	0	-4.262522177	-7.444320618	FLJ42133	400844	-
NM_014657	0	0	-5.765067538	-3.772264441	KIAA0406	9675	-
NM_001029864	0	0	-2.037334824	-2.815790879	KIAA1755	85449	-
AF454939	1	0	4.429983021	-10.80221049	LOC128439	128439	-
AB033045	0	0	-0.016273209	-7.647049435	KIAA1219	57148	-
AL132998	0	0	-6.886637928	-11.9275057	KIAA1219	57148	-
NM_001018082	0	0	-2.390195941	-7.936284776	SMAF1	149685	-
BC000849	0	0	-0.068267846	-14.23306156	MGC5566	79015	-
NM_020820	0	0	-4.869101283	-2.862143985	PREX1	57580	-
NM_021035	0	0	-2.340121141	-10.51931796	KIAA1404	57169	-
NM_003349	0	0	-6.22697806	-9.084699633	Kua-UEV	387522	-
NM_199203	0	0	-2.440381698	-3.83782085	Kua-UEV	387522	-
NM_001025463	0	0	-2.037334824	-10.97826564	LOC284751	284751	-
AK024093	0	0	-2.390195941	-14.82493594	FLJ14031	80089	-
BC065723	0	0	-2.440381698	-5.801511522	LOC391257	391257	-
NM_001013646	0	0	-2.089329462	-8.200864968	LOC388799	388799	-
NM_153360	0	0	-0.423931177	-2.866947544	FLJ90166	164284	-
BC002831	0	1	-2.340121141	2.674962726	MGC4294	79160	-
NM_173644	0	0	-6.888446809	-10.71752686	FLJ33860	284756	-
NM_001004305	0	0	-3.69092516	-6.146127252	LOC284757	284757	-
NM_001001691	0	0	-2.440381698	-11.16317639	FLJ44790	400850	-
NM_152757	0	0	-1.291518312	-5.931390762	FLJ30313	253868	-
AK056716	0	0	-6.010807665	-6.457998463	FLJ32154	149650	-
NM_024059	0	0	-0.068267846	-7.862957822	MGC5356	79025	-
NM_033405	0	0	-3.80286957	-8.57884712	PRIC285	85441	-
BC035130	0	0	-2.848039667	-5.553504396	PRIC285	85441	-
NM_020713	0	0	-4.514524076	-5.337089755	GM632	57473	-
NM_207349	0	0	-4.411257557	-9.024496649	LOC284739	284739	-
NM_001007125	0	0	-5.765067538	-1.507917484	LOC198437	198437	-
NM_001013729	0	0	-2.440381698	-5.921715889	LOC441956	441956	-
AK124194	0	0	-4.974176683	-14.82487815	FLJ42200	400860	-
NM_203405	0	0	-2.390195941	-17.19900193	LOC388818	388818	-
NM_207472	1	0	2.001263437	-9.72230318	FLJ46020	400863	-
NM_001001692	0	0	-2.390195941	-8.063534235	FLJ45139	400867	-
NM_003683	1	0	4.429983021	-6.431859337	D21S2056E	8568	-
AY033999	0	0	-0.521000158	-6.403375193	D21S2056E	8568	-
NM_194310	0	0	-2.440381698	-3.270031243	LOC284837	284837	-
AF289559	0	1	-3.057053059	0.109629032	LOC389833	389833	-
NM_001013654	0	1	-6.140821416	1.242158569	LOC389832	389832	-
AF289559	0	1	-3.057053059	0.109629032	LOC389833	389833	-
AF172850	0	0	-6.176792303	-9.583475437	LOC51152	51152	-
BC073934	0	1	-3.057053059	0.109629032	LOC389833	389833	-
BC066547	0	0	-4.514524076	-5.139953605	LOC440157	440157	-
NM_014406	0	0	-0.068267846	-9.213101419	CESK1	150160	-
AK097861	0	0	-0.068267846	-11.74074441	FLJ40542	200298	-
BC050331	0	0	-6.836452171	-2.241571708	DKFZp434K191	29797	-
NM_173793	1	0	4.022325052	-4.663999728	LOC128977	128977	-
NM_152906	0	1	-2.79785391	1.939290312	DKFZp761P1121	128989	-
AK057461	0	0	-4.514524076	-11.98436997	DKFZp761P1121	128989	-
NM_022727	0	0	-2.74777911	-2.58832725	HTF9C	27037	-
AK057137	0	0	-4.514524076	-3.834867604	FLJ32575	150197	-
BC072398	0	0	-3.824760691	-4.277759764	LOC375133	375133	-
AB051453	0	0	-4.922182045	-4.061851377	KIAA1666	85376	-
NM_032262	0	0	-6.836452171	-9.213101419	DKFZp434N035	84222	-
NM_144704	0	0	-6.172725507	-9.247362683	AIFL	150209	-
AK094844	0	0	-2.440381698	-5.361572608	AIFL	150209	-
NM_145042	0	0	-1.318811308	-5.139953605	MGC16703	113691	-
NM_001013675	0	0	-3.640739403	-8.907604909	LOC400891	400891	-
NM_207474	0	0	-4.262522177	-6.490097202	FLJ42953	400892	-
BC050331	0	0	-6.836452171	-2.241571708	DKFZp434K191	29797	-
BC050331	0	0	-6.836452171	-2.241571708	DKFZp434K191	29797	-
AL133030	0	0	-2.037334824	-10.75078994	KIAA1666	85376	-
NM_199283	0	0	-3.824760691	-4.277759764	LOC220686	220686	-
BC035246	0	0	-3.854864208	-8.037130609	KIAA1666	85376	-
NM_001017964	0	0	-2.089329462	-6.461102386	LOC150223	150223	-
NM_152612	0	0	-4.818915526	-7.597500269	FLJ36046	164592	-
NM_152509	0	0	-6.886637928	-5.4152642	FLJ31568	150244	-
NM_001006606	0	0	-6.938632566	-5.060100908	LOC388882	388882	-
NM_016449	0	0	-0.068267846	-11.17129853	LOC51233	51233	-
AK131340	0	0	-0.068267846	-3.093285979	Rgr	266747	-
NM_153615	0	0	-6.886637928	-15.64316748	Rgr	266747	-
NM_015371	0	0	-2.390195941	-9.892055896	HS322B1A	25774	-
NM_012295	0	0	-3.768707564	-9.325280808	CABIN1	23523	-
AL117401	0	0	-2.390195941	-9.489410197	DKFZP434P211	29774	-
NM_015330	0	0	-2.089329462	-8.734262352	KIAA0376	23384	-
NM_207644	0	0	-0.423931177	-5.277195618	LOC388886	388886	-
NM_001001663	0	0	-5.765067538	-10.20221397	bA9F11.1	255349	-
NM_001013618	0	0	-5.78976918	-7.359116696	LOC91353	91353	-
BC036753	0	0	-6.836452171	-6.305655153	LOC57168	57168	-
AB028966	0	0	-3.69092516	-5.139953605	KIAA1043	23331	-
NM_173510	0	0	-0.068267846	-8.422492468	FLJ33814	150275	-
NM_015370	0	0	-2.390195941	-12.01755473	HS747E2A	25770	-
NM_006477	0	0	-4.566518714	-1.284450702	RRP22	10633	-
NM_001013676	0	0	-5.78976918	-1.074844754	LOC400924	400924	-
AB051443	0	0	-4.869101283	-10.24156095	KIAA1656	85371	-
NM_001017981	0	0	-4.967256388	-10.33650274	LOC200312	200312	-
NM_016498	0	0	-2.745859272	-7.67318856	MTP18	51537	-
NM_153044	0	0	-2.79785391	-9.239240544	FLJ35801	150291	-
BC037986	0	0	-6.943243661	-12.19163592	TUG1	55000	-
NM_080430	0	0	-0.068267846	-1.953567013	SELM	140606	-
NM_052880	0	0	-2.496987431	-8.912310303	MGC17330	113791	-
NM_173566	0	0	-6.22697806	-17.70837081	MGC50372	253143	-
NM_001010859	0	0	-4.818915526	-7.32654926	LOC150297	150297	-
NM_014306	0	0	-2.745859272	-6.457998463	HSPC117	51493	-
NM_001008494	1	0	4.429983021	-13.79888116	RAXLX	91464	-
NM_203375	0	0	-3.768707564	-8.0584377	LOC284912	284912	-
[truncated: 17,797 more rows]
