# Supplementary material for: A comparative genomics approach to identifying the plasticity transcriptome
Source: BMC Neurosci. 2007 Mar 13;8:20. doi: 10.1186/1471-2202-8-20 (PMC1831778; doi:10.1186/1471-2202-8-20)
Supplement: Additional File 3 — Table of all identified CREB and zif268 target genes in rat. The file includes all rat genes that were searched indicating the number of identified CREB or zif268 target sites in each gene. Also noted is the score for each site, the mRNA, the gene ID, and a gene description. [file 1471-2202-8-20-S3.txt]

Table S3. Rat Genome Hits
	Number of hits		Scores
mRNA	CREB	zif268	CREB	zif268	Symbol	GeneID	Name
AY389467	0	0	-6.7449123	-11.24963015	LOC292449	292449	-
X61294	0	0	-4.675381017	-14.01152738	LOC297970	297970	-
X61295	0	0	-6.642731905	-10.49651178	LOC501130	501130	-
AY383688	0	0	-6.642731905	-4.854867193	LOC498544	498544	-
X61295	0	0	-6.642731905	-10.49651178	LOC501130	501130	-
X61294	0	0	-4.675381017	-14.01152738	LOC297970	297970	-
X61295	0	0	-6.642731905	-10.49651178	LOC501130	501130	-
X61295	0	0	-6.642731905	-10.49651178	LOC501130	501130	-
AY383662	1	0	0.12545242	-9.854280178	LOC364296	364296	-
X61294	0	0	-4.675381017	-20.6751316	LOC297970	297970	-
X61294	0	0	-4.675381017	-14.01152738	LOC297970	297970	-
X61294	0	0	-4.675381017	-14.01152738	LOC297970	297970	-
AF053992	0	0	-3.904862863	-15.91027933	LOC292498	292498	-
AF053991	0	0	-3.904862863	-16.08786625	LOC499062	499062	-
X61295	0	0	-6.642731905	-10.49651178	LOC501130	501130	-
X61294	0	0	-4.267723048	-14.01152738	LOC297970	297970	-
X61295	0	0	-6.642731905	-10.49651178	LOC501130	501130	-
AY383691	0	0	-6.692917662	-10.49651178	LOC499546	499546	-
X61295	0	0	-0.230210912	-10.49651178	LOC501130	501130	-
AF081251	0	0	-0.282205549	-10.07018857	MGEPS	361512	-
U66293	0	0	-2.196475675	-8.283875931	LOC292668	292668	-
X61295	0	0	-6.642731905	-10.49651178	LOC501130	501130	-
BC061808	0	0	-5.947101151	-7.355072555	Sertad1	361526	-
L41685	0	0	-4.193180794	-5.823025715	Supt5h	308472	-
U78125	0	0	-6.033257794	-13.3162273	LOC499120	499120	-
U78133	0	0	-3.609149305	-14.62366379	Zfp74	365224	-
U78144	0	0	-6.694726543	-2.781009425	Zfp569	499123	-
U78130	0	0	-6.390730006	-10.83527059	LOC499124	499124	-
AY383676	0	0	-4.82553076	-4.775212689	LOC499136	499136	-
U78127	0	0	-3.854677106	-10.05668845	LOC499144	499144	-
S48142	0	1	-3.497204894	4.182291571	Klk1c10	292858	-
X61294	0	0	-4.267723048	-14.01152738	LOC297970	297970	-
X61294	0	0	-4.675381017	-20.59055865	LOC297970	297970	-
X61295	0	0	-6.642731905	-10.49651178	LOC501130	501130	-
X61295	0	0	-6.642731905	-10.49651178	LOC501130	501130	-
X61295	0	0	-6.642731905	-10.49651178	LOC501130	501130	-
X61294	0	0	-4.267723048	-14.01152738	LOC297970	297970	-
X61295	0	0	-6.642731905	-10.49651178	LOC501130	501130	-
X61295	0	0	-6.642731905	-10.49651178	LOC501130	501130	-
X61295	0	0	-6.642731905	-10.49651178	LOC501130	501130	-
X61294	0	0	-4.675381017	-14.01152738	LOC297970	297970	-
X61295	0	0	-6.642731905	-10.49651178	LOC501130	501130	-
AY529194	0	0	-3.447019137	-11.73405405	Tead1	361630	-
X61294	0	0	-4.267723048	-14.01152738	LOC297970	297970	-
AY387091	0	0	-0.327279893	-9.239021452	LOC308954	308954	-
AF329824	0	0	-1.125091042	-7.262820908	LOC293589	293589	-
AY325138	0	0	-7.152570269	-6.537136359	LOC502374	502374	-
BC062803	0	0	-0.230210912	-5.75839547	MGC73022	309196	-
X61294	0	0	-4.675381017	-14.01152738	LOC297970	297970	-
X61294	0	0	-4.675381017	-14.01152738	LOC297970	297970	-
X61295	0	0	-6.642731905	-10.49651178	LOC501130	501130	-
X61294	0	0	-4.267723048	-14.01152738	LOC297970	297970	-
X61295	0	0	-6.642731905	-10.49651178	LOC501130	501130	-
X61294	0	0	-4.675381017	-15.84084719	LOC297970	297970	-
X61295	0	0	-6.642731905	-10.49651178	LOC501130	501130	-
X61294	0	0	-4.267723048	-14.01152738	LOC297970	297970	-
X61294	0	0	-4.675381017	-14.01152738	LOC297970	297970	-
AY321330	0	0	-7.995455762	-10.47928073	LOC361750	361750	-
X61295	0	0	-6.642731905	-10.49651178	LOC501130	501130	-
X61295	0	0	-7.4408882	-10.49651178	LOC501130	501130	-
X61294	0	0	-4.267723048	-14.01152738	LOC297970	297970	-
X61295	0	0	-6.642731905	-10.49651178	LOC501130	501130	-
X61295	0	0	-3.497204894	-9.837469908	LOC501130	501130	-
X61294	0	0	-4.675381017	-14.01152738	LOC297970	297970	-
X61295	0	0	-6.642731905	-10.49651178	LOC501130	501130	-
X61294	0	0	-4.675381017	-14.01152738	LOC297970	297970	-
X61295	0	0	-6.642731905	-10.49651178	LOC501130	501130	-
X61294	0	0	-4.675381017	-14.01152738	LOC297970	297970	-
X61295	0	0	-6.642731905	-10.49651178	LOC501130	501130	-
X61295	0	0	-6.642731905	-10.49651178	LOC501130	501130	-
AB118217	0	0	-3.447019137	-5.979352553	JSAP1	302983	-
X61295	0	0	-6.642731905	-10.49651178	LOC501130	501130	-
X61294	0	0	-4.675381017	-14.01152738	LOC297970	297970	-
U78123	0	0	-4.728461779	-14.62366379	Zfp2	497897	-
AY323237	0	0	-2.196475675	-14.15147207	Qpc	497902	-
AF041083	0	0	-3.497204894	-8.38019751	LOC24906	24906	-
X61294	0	0	-4.675381017	-14.01152738	LOC297970	297970	-
X61295	0	0	-6.642731905	-10.49651178	LOC501130	501130	-
X61295	0	0	-6.642731905	-10.49651178	LOC501130	501130	-
D26493	0	0	-2.246661432	-10.04406299	DLP2	303242	-
AY310159	0	0	-2.654319401	-12.91355342	LOC501706	501706	-
S79820	0	0	-3.854677106	-7.543766417	Hlf	363667	-
X61295	0	0	-6.642731905	-10.49651178	LOC501130	501130	-
AY251605	0	0	-2.649207988	-2.812449367	Zpbp2	363676	-
X61295	0	0	-4.675381017	-10.49651178	LOC501130	501130	-
AY321338	1	0	0.12545242	-4.613200516	LOC360649	360649	-
X61294	0	0	-4.675381017	-14.01152738	LOC297970	297970	-
X61295	0	0	-6.642731905	-10.49651178	LOC501130	501130	-
X61294	0	0	-4.675381017	-14.01152738	LOC297970	297970	-
X61295	0	0	-6.642731905	-10.49651178	LOC501130	501130	-
X61295	0	0	-6.642731905	-10.49651178	LOC501130	501130	-
X61295	0	0	-6.642731905	-10.49651178	LOC501130	501130	-
X61294	0	0	-4.267723048	-14.01152738	LOC297970	297970	-
X61295	0	0	-6.642731905	-10.49651178	LOC501130	501130	-
X61295	0	0	-6.642731905	-10.49651178	LOC501130	501130	-
AY325209	0	0	-3.497204894	-13.15576859	LOC288165	288165	-
X61294	0	0	-4.675381017	-14.01152738	LOC297970	297970	-
X61294	0	0	-4.267723048	-12.90981507	LOC297970	297970	-
X61295	0	0	-6.642731905	-10.49651178	LOC501130	501130	-
X61295	0	0	-6.642731905	-10.49651178	LOC501130	501130	-
AJ514932	0	0	-4.675381017	-7.543766417	Retnlg	288135	-
X61295	0	0	-6.642731905	-10.49651178	LOC501130	501130	-
X61294	0	0	-4.675381017	-14.01152738	LOC297970	297970	-
X61295	0	0	-2.942637333	-10.49651178	LOC501130	501130	-
X61295	0	0	-6.642731905	-10.49651178	LOC501130	501130	-
X61294	0	0	-4.675381017	-14.01152738	LOC297970	297970	-
X61294	0	0	-4.267723048	-19.59722277	LOC297970	297970	-
M17412	0	0	-3.522992661	-6.293106874	LOC360721	360721	-
AY389467	1	1	0.12545242	0.204983309	LOC292449	292449	-
X61295	0	0	-6.642731905	-10.49651178	LOC501130	501130	-
X61294	0	0	-4.675381017	-14.01152738	LOC297970	297970	-
X61295	0	0	-6.642731905	-10.49651178	LOC501130	501130	-
X61295	0	0	-6.642731905	-10.49651178	LOC501130	501130	-
X61294	0	0	-4.675381017	-14.01152738	LOC297970	297970	-
AY321325	0	0	-5.947101151	-3.098658855	LOC367261	367261	-
AY383657	0	0	-6.7449123	-10.59281621	LOC498152	498152	-
U78135	0	0	-6.7449123	-5.976205367	Zfoc1	498177	-
X61294	0	0	-4.267723048	-14.01152738	LOC297970	297970	-
X61294	0	0	-4.675381017	-14.01152738	LOC297970	297970	-
X61294	0	0	-4.675381017	-14.01152738	LOC297970	297970	-
X61295	0	0	-6.642731905	-10.49651178	LOC501130	501130	-
X61294	0	0	-4.675381017	-14.01152738	LOC297970	297970	-
AY325255	0	0	-6.440915763	-13.23390389	LOC498308	498308	-
AY383668	0	0	-4.728461779	-4.349349922	LOC317456	317456	-
Y08883	1	0	0.12545242	-5.533703023	LOC305078	305078	-
X61294	0	0	-4.675381017	-14.01152738	LOC297970	297970	-
X61295	0	0	-6.642731905	-10.49651178	LOC501130	501130	-
X61294	0	0	-4.675381017	-14.01152738	LOC297970	297970	-
Y07832	0	0	-1.097798047	-6.745899956	LOC498331	498331	-
AJ286820	0	0	-0.282205549	-7.743630082	LOC498331	498331	-
X61294	0	0	-4.675381017	-14.01152738	LOC297970	297970	-
X77816	0	0	-4.193180794	-10.04406299	VCS-beta1	498341	-
X61294	0	0	-4.267723048	-14.01152738	LOC297970	297970	-
X61294	0	0	-4.675381017	-18.95095194	LOC297970	297970	-
X61295	0	0	-6.642731905	-10.49651178	LOC501130	501130	-
AY310160	0	0	-6.642731905	-12.55007759	LOC360933	360933	-
X61294	0	0	-4.267723048	-14.01152738	LOC297970	297970	-
X61295	0	0	-6.642731905	-10.49651178	LOC501130	501130	-
X61295	0	0	-6.642731905	-10.49651178	LOC501130	501130	-
X61295	0	0	-6.642731905	-10.49651178	LOC501130	501130	-
X61294	0	0	-4.675381017	-14.01152738	LOC297970	297970	-
X61295	0	0	-6.642731905	-10.49651178	LOC501130	501130	-
X61295	0	0	-6.642731905	-10.49651178	LOC501130	501130	-
X61294	1	0	0.12545242	-20.6751316	LOC297970	297970	-
X61295	0	0	-6.642731905	-10.49651178	LOC501130	501130	-
X61295	0	0	-6.642731905	-10.49651178	LOC501130	501130	-
X61294	0	0	-4.675381017	-14.01152738	LOC297970	297970	-
AY383669	0	0	-2.246661432	-14.15454902	LOC361915	361915	-
X61295	0	0	-6.642731905	-10.49651178	LOC501130	501130	-
X61294	0	0	-4.675381017	-14.01152738	LOC297970	297970	-
X61294	0	0	-4.372798448	-14.01152738	LOC297970	297970	-
X61295	0	0	-6.642731905	-10.49651178	LOC501130	501130	-
X61295	0	0	-6.642731905	-10.49651178	LOC501130	501130	-
X61295	0	0	-6.642731905	-10.49651178	LOC501130	501130	-
X61294	0	0	-4.267723048	-14.01152738	LOC297970	297970	-
X61295	0	0	-6.642731905	-10.49651178	LOC501130	501130	-
AY383710	0	0	-2.246661432	-15.68988642	LOC498460	498460	-
X61295	0	0	-6.642731905	-10.49651178	LOC501130	501130	-
AY325260	0	0	-2.604133644	-14.73090359	LOC498525	498525	-
X61295	0	0	-6.642731905	-10.49651178	LOC501130	501130	-
X61294	0	0	-4.675381017	-14.01152738	LOC297970	297970	-
X61295	0	0	-6.642731905	-10.49651178	LOC501130	501130	-
X61294	0	0	-4.675381017	-14.01152738	LOC297970	297970	-
AY387052	0	0	-2.654319401	-8.83008018	LOC306079	306079	-
X61294	0	0	-4.267723048	-14.01152738	LOC297970	297970	-
X61295	0	0	-6.642731905	-10.49651178	LOC501130	501130	-
X61295	0	0	-6.642731905	-10.49651178	LOC501130	501130	-
X61294	0	0	-4.267723048	-14.01152738	LOC297970	297970	-
X61294	0	0	-3.497204894	-14.01152738	LOC297970	297970	-
X61295	0	0	-6.642731905	-10.49651178	LOC501130	501130	-
X61294	0	0	-4.267723048	-14.01152738	LOC297970	297970	-
X61294	0	0	-4.675381017	-14.01152738	LOC297970	297970	-
AY387068	0	0	-4.372798448	-11.44619369	LOC501173	501173	-
X61294	0	0	-4.675381017	-14.01152738	LOC297970	297970	-
X61294	0	0	-4.675381017	-14.01152738	LOC297970	297970	-
X61295	0	0	-6.642731905	-10.49651178	LOC501130	501130	-
X61294	0	0	-5.371356917	-14.01152738	LOC297970	297970	-
X61294	0	0	-4.372798448	-13.26182344	LOC297970	297970	-
AY321331	0	0	-6.694726543	-13.3162273	LOC361108	361108	-
X61295	0	0	-6.642731905	-10.49651178	LOC501130	501130	-
X61294	0	0	-4.675381017	-14.01152738	LOC297970	297970	-
AY325145	0	0	-2.654319401	-10.4394275	LOC364556	364556	-
X61294	0	0	-4.267723048	-18.95095194	LOC297970	297970	-
X61294	0	0	-4.675381017	-14.01152738	LOC297970	297970	-
X61294	0	0	-4.267723048	-14.01152738	LOC297970	297970	-
X61294	0	0	-4.267723048	-5.364068954	LOC297970	297970	-
X61295	0	0	-6.642731905	-10.49651178	LOC501130	501130	-
X61295	0	0	-6.642731905	-10.49651178	LOC501130	501130	-
X61295	0	0	-7.4408882	-10.49651178	LOC501130	501130	-
AY310154	0	0	-2.654319401	-8.38019751	Hook3	306548	-
X61294	0	0	-4.675381017	-14.01152738	LOC297970	297970	-
X61295	0	0	-6.642731905	-10.49651178	LOC501130	501130	-
X61294	0	0	-4.267723048	-14.01152738	LOC297970	297970	-
X61294	0	0	-4.267723048	-14.01152738	LOC297970	297970	-
X61295	0	0	-6.642731905	-10.49651178	LOC501130	501130	-
AY310151	0	0	-6.692917662	-15.2295743	LOC361230	361230	-
X61294	0	0	-4.267723048	-14.01152738	LOC297970	297970	-
X61295	0	0	-6.642731905	-10.49651178	LOC501130	501130	-
X61294	0	0	-4.675381017	-14.01152738	LOC297970	297970	-
X61295	0	0	-6.642731905	-10.49651178	LOC501130	501130	-
X61295	0	0	-6.642731905	-10.49651178	LOC501130	501130	-
AY325226	0	0	-4.62519526	-10.98281832	LOC498750	498750	-
X61295	0	0	-6.642731905	-10.49651178	LOC501130	501130	-
AY387080	0	0	-1.532749011	-11.06310642	LOC498759	498759	-
AY383683	0	0	-2.196475675	-4.691252122	LOC500028	500028	-
X61295	0	0	-6.642731905	-10.49651178	LOC501130	501130	-
X61295	0	0	-6.642731905	-10.49651178	LOC501130	501130	-
X61295	0	0	-6.642731905	-10.49651178	LOC501130	501130	-
AY383704	0	0	-6.692917662	-13.41057497	LOC360689	360689	-
X61295	0	0	-6.642731905	-10.49651178	LOC501130	501130	-
X61295	0	0	-6.642731905	-10.49651178	LOC501130	501130	-
X61294	0	0	-4.267723048	-14.01152738	LOC297970	297970	-
X61294	0	0	-4.675381017	-14.01152738	LOC297970	297970	-
AY325193	0	0	-4.675381017	-15.96254404	LOC498829	498829	-
X61295	0	0	-6.642731905	-10.49651178	LOC501130	501130	-
X61294	0	0	-4.267723048	-14.01152738	LOC297970	297970	-
X61294	0	0	-4.675381017	-14.01152738	LOC297970	297970	-
X61294	0	0	-4.675381017	-14.01152738	LOC297970	297970	-
AB113394	0	0	-6.692917662	-13.2264917	Pcdha11	394223	-
X61295	0	0	-6.642731905	-10.49651178	LOC501130	501130	-
X61294	0	0	-4.267723048	-19.59722277	LOC297970	297970	-
X61295	0	0	-6.642731905	-10.49651178	LOC501130	501130	-
X61295	0	0	-6.642731905	-10.49651178	LOC501130	501130	-
AY325157	0	0	-5.596048914	-8.424283884	LOC502176	502176	-
AY325252	0	0	-1.097798047	-4.777379673	LOC307347	307347	-
X61295	0	0	-6.642731905	-10.49651178	LOC501130	501130	-
AY383688	0	0	-6.642731905	-4.854867193	LOC498544	498544	-
X61295	0	0	-7.4408882	-10.49651178	LOC501130	501130	-
X61294	0	0	-4.675381017	-14.01152738	LOC297970	297970	-
X61294	0	0	-4.675381017	-14.01152738	LOC297970	297970	-
X61295	0	0	-6.642731905	-10.49651178	LOC501130	501130	-
X61294	0	0	-4.675381017	-14.01152738	LOC297970	297970	-
X61295	0	0	-6.642731905	-10.49651178	LOC501130	501130	-
X61295	0	0	-6.642731905	-10.49651178	LOC501130	501130	-
BC061804	0	0	-3.497204894	-8.953591412	LOC361420	361420	-
X61294	0	0	-4.267723048	-14.01152738	LOC297970	297970	-
X61294	0	0	-4.267723048	-14.01152738	LOC297970	297970	-
AY383688	0	0	-5.947101151	-4.854867193	LOC498544	498544	-
X61294	0	0	-4.267723048	-14.01152738	LOC297970	297970	-
X61295	0	0	-6.642731905	-10.49651178	LOC501130	501130	-
X61294	0	0	-4.267723048	-8.83008018	LOC297970	297970	-
X61294	0	0	-4.675381017	-14.01152738	LOC297970	297970	-
X61294	0	0	-4.675381017	-14.01152738	LOC297970	297970	-
X61294	0	0	-4.675381017	-14.01152738	LOC297970	297970	-
X61294	0	0	-4.675381017	-14.01152738	LOC297970	297970	-
X61294	0	0	-4.675381017	-14.01152738	LOC297970	297970	-
X61294	0	0	-4.675381017	-14.01152738	LOC297970	297970	-
X61295	0	0	-6.642731905	-10.49651178	LOC501130	501130	-
X61295	0	0	-6.642731905	-10.49651178	LOC501130	501130	-
X61295	0	0	-6.642731905	-10.49651178	LOC501130	501130	-
X61294	0	0	-4.267723048	-14.01152738	LOC297970	297970	-
X61294	0	0	-4.267723048	-14.01152738	LOC297970	297970	-
X61294	0	0	-4.675381017	-14.01152738	LOC297970	297970	-
AY383700	0	0	-3.447019137	-7.543766417	LOC499541	499541	-
X61294	0	0	-4.675381017	-14.01152738	LOC297970	297970	-
X61294	0	0	-6.642731905	-5.364068954	LOC297970	297970	-
D26496	0	0	-2.196475675	-5.976205367	DLP5	294854	-
X61294	0	0	-4.675381017	-14.01152738	LOC297970	297970	-
AY383693	0	0	-6.033257794	-10.65533589	LOC499565	499565	-
AY383711	0	0	-7.100575631	-8.793371923	LOC499573	499573	-
X61294	0	0	-6.642731905	-14.01152738	LOC297970	297970	-
X61294	0	0	-4.675381017	-14.01152738	LOC297970	297970	-
X61294	0	0	-4.675381017	-14.01152738	LOC297970	297970	-
X61294	0	0	-4.675381017	-14.01152738	LOC297970	297970	-
X61294	0	0	-4.675381017	-14.01152738	LOC297970	297970	-
X61294	0	0	-4.675381017	-14.01152738	LOC297970	297970	-
X61295	0	0	-6.642731905	-10.49651178	LOC501130	501130	-
X61294	0	0	-4.675381017	-14.01152738	LOC297970	297970	-
X61295	0	0	-6.642731905	-10.49651178	LOC501130	501130	-
X61295	0	0	-6.642731905	-10.49651178	LOC501130	501130	-
AF318939	0	0	-5.947101151	-13.6739412	LOC365807	365807	-
X61295	0	0	-6.642731905	-10.49651178	LOC501130	501130	-
X61294	0	0	-4.267723048	-20.6751316	LOC297970	297970	-
X61295	0	0	-6.642731905	-10.49651178	LOC501130	501130	-
X61295	0	0	-6.642731905	-10.49651178	LOC501130	501130	-
AY383688	0	0	-6.642731905	-4.854867193	LOC498544	498544	-
X61294	0	0	-4.675381017	-14.01152738	LOC297970	297970	-
X61295	0	0	-6.642731905	-10.49651178	LOC501130	501130	-
AF058787	0	0	-3.447019137	-9.537419031	LOC365909	365909	-
J00703	0	0	-2.196475675	-11.73318488	Amy2	497039	-
X61295	0	0	-6.642731905	-10.49651178	LOC501130	501130	-
X61294	0	0	-4.675381017	-14.01152738	LOC297970	297970	-
X61295	0	0	-6.642731905	-10.49651178	LOC501130	501130	-
X61294	0	0	-4.267723048	-16.83083603	LOC297970	297970	-
AY387090	0	0	-2.196475675	-15.80719878	LOC365948	365948	-
AY387081	0	0	-5.596048914	-5.208173865	LOC499715	499715	-
X61295	0	0	-6.642731905	-10.49651178	LOC501130	501130	-
X61294	0	0	-4.675381017	-14.01152738	LOC297970	297970	-
X61295	0	0	-6.642731905	-10.49651178	LOC501130	501130	-
X61295	0	0	-6.642731905	-10.49651178	LOC501130	501130	-
X61295	0	0	-6.642731905	-10.49651178	LOC501130	501130	-
X61295	0	0	-4.32080381	-5.976205367	LOC501130	501130	-
AJ537441	0	0	-2.246661432	-4.94888295	RT1-CE5	309607	-
AY387083	0	0	-3.447019137	-5.208173865	LOC499407	499407	-
X61295	0	0	-6.642731905	-10.49651178	LOC501130	501130	-
X61295	0	0	-6.642731905	-10.49651178	LOC501130	501130	-
X61294	0	0	-4.675381017	-14.01152738	LOC297970	297970	-
X61294	0	0	-4.675381017	-14.01152738	LOC297970	297970	-
AY325181	0	0	-0.282205549	-4.458367599	LOC499469	499469	-
X61295	0	0	-6.642731905	-10.49651178	LOC501130	501130	-
X61295	0	0	-6.642731905	-10.49651178	LOC501130	501130	-
X61294	0	0	-6.642731905	-8.636887052	LOC297970	297970	-
X61294	0	0	-4.675381017	-14.01152738	LOC297970	297970	-
X61294	0	0	-4.675381017	-14.01152738	LOC297970	297970	-
X61295	0	0	-6.642731905	-10.49651178	LOC501130	501130	-
X61294	0	0	-4.267723048	-13.19466658	LOC297970	297970	-
X61294	0	0	-4.675381017	-14.01152738	LOC297970	297970	-
X61294	0	0	-4.267723048	-14.01152738	LOC297970	297970	-
X61295	0	0	-6.642731905	-10.49651178	LOC501130	501130	-
X61295	0	0	-6.642731905	-10.49651178	LOC501130	501130	-
AY383667	0	0	-2.654319401	-7.74244376	LOC499796	499796	-
X61294	0	0	-4.267723048	-14.01152738	LOC297970	297970	-
X61295	0	0	-6.642731905	-10.49651178	LOC501130	501130	-
X61294	0	0	-2.942637333	-14.01152738	LOC297970	297970	-
X61295	0	0	-6.642731905	-10.49651178	LOC501130	501130	-
X61294	0	0	-4.675381017	-14.01152738	LOC297970	297970	-
X61295	0	0	-2.303267165	-10.49651178	LOC501130	501130	-
X61294	0	0	-4.267723048	-14.01152738	LOC297970	297970	-
X61295	0	0	-6.642731905	-10.49651178	LOC501130	501130	-
X61294	0	0	-4.675381017	-14.01152738	LOC297970	297970	-
X61295	0	0	-6.642731905	-10.49651178	LOC501130	501130	-
AY383656	1	0	0.12545242	-9.748826308	LOC499823	499823	-
X61294	0	0	-6.642731905	-15.84084719	LOC297970	297970	-
X61294	0	0	-4.675381017	-14.01152738	LOC297970	297970	-
X61294	0	0	-4.267723048	-14.01152738	LOC297970	297970	-
X61295	0	0	-6.642731905	-10.49651178	LOC501130	501130	-
X61295	0	0	-1.532749011	-10.49651178	LOC501130	501130	-
AY387064	0	0	-6.7449123	-10.49651178	LOC501553	501553	-
AY387077	0	0	-1.125091042	-3.712782495	LOC499843	499843	-
AY310145	0	0	-2.246661432	-3.558384274	LOC311254	311254	-
X61294	0	0	-4.675381017	-19.59722277	LOC297970	297970	-
X61295	0	0	-6.642731905	-10.49651178	LOC501130	501130	-
X61294	0	0	-4.267723048	-14.01152738	LOC297970	297970	-
X61295	0	0	-6.642731905	-10.49651178	LOC501130	501130	-
X61294	0	0	-4.675381017	-14.01152738	LOC297970	297970	-
X61294	0	0	-4.267723048	-14.01152738	LOC297970	297970	-
X61294	0	0	-2.246661432	-14.01152738	LOC297970	297970	-
U57500	0	0	-1.073096404	-4.311560439	LOC360370	360370	-
X61295	0	0	-6.642731905	-10.49651178	LOC501130	501130	-
X61295	0	0	-6.642731905	-10.49651178	LOC501130	501130	-
X61295	0	0	-6.642731905	-10.49651178	LOC501130	501130	-
X61295	0	0	-6.642731905	-10.49651178	LOC501130	501130	-
AY325246	0	0	-2.246661432	-13.46838775	Sqrdl	362292	-
X61295	0	0	-6.642731905	-10.49651178	LOC501130	501130	-
X61294	0	0	-4.675381017	-14.01152738	LOC297970	297970	-
AY383659	1	0	0.923263569	-8.224802201	LOC287992	287992	-
AY325154	0	0	-3.904862863	-4.92391456	LOC499991	499991	-
X61295	0	0	-6.642731905	-10.49651178	LOC501130	501130	-
X61295	0	0	-6.642731905	-10.49651178	LOC501130	501130	-
X61295	0	0	-6.642731905	-10.49651178	LOC501130	501130	-
BC061963	0	0	-5.983072037	-6.935562151	MGC72627	296824	-
X61294	0	0	-3.497204894	-14.01152738	LOC297970	297970	-
X61294	0	0	-2.196475675	-14.01152738	LOC297970	297970	-
AY383683	0	0	-2.196475675	-14.27921644	LOC500028	500028	-
X61294	0	0	-6.642731905	-14.01152738	LOC297970	297970	-
X61294	0	0	-4.267723048	-14.01152738	LOC297970	297970	-
X61294	0	0	-4.267723048	-14.01152738	LOC297970	297970	-
X61295	0	0	-6.642731905	-10.49651178	LOC501130	501130	-
X61295	0	0	-6.642731905	-10.49651178	LOC501130	501130	-
AY325210	0	0	-8.403113731	-5.746464225	LOC500084	500084	-
X61294	0	0	-4.675381017	-14.01152738	LOC297970	297970	-
AY227384	0	0	-1.125091042	-12.02026353	Scospondin	474348	-
X61294	0	0	-4.267723048	-14.01152738	LOC297970	297970	-
X61294	0	0	-4.675381017	-14.01152738	LOC297970	297970	-
X61295	0	0	-3.497204894	-10.49651178	LOC501130	501130	-
X61294	0	0	-4.267723048	-19.59722277	LOC297970	297970	-
X61295	0	0	-6.642731905	-10.49651178	LOC501130	501130	-
X61295	0	0	-7.4408882	-10.49651178	LOC501130	501130	-
X61295	0	0	-6.642731905	-10.49651178	LOC501130	501130	-
X61295	0	0	-6.642731905	-10.49651178	LOC501130	501130	-
X61295	0	0	-6.642731905	-10.49651178	LOC501130	501130	-
X61295	0	0	-6.642731905	-10.49651178	LOC501130	501130	-
X61294	0	0	-6.642731905	-14.01152738	LOC297970	297970	-
AY325263	0	0	-6.692917662	-4.56163841	LOC500270	500270	-
X61295	0	0	-6.642731905	-10.49651178	LOC501130	501130	-
X61294	0	0	-4.267723048	-14.01152738	LOC297970	297970	-
X61294	0	0	-4.675381017	-14.01152738	LOC297970	297970	-
X61295	0	0	-6.642731905	-10.49651178	LOC501130	501130	-
X61295	0	0	-6.642731905	-10.49651178	LOC501130	501130	-
AY383669	0	0	-2.654319401	-10.64967172	LOC361915	361915	-
U78112	0	0	-4.62519526	-8.941663972	AZF1	362425	-
M22362	0	0	-2.303267165	-7.798148245	LOC297568	297568	-
M22362	0	0	-1.073096404	-7.798148245	LOC297568	297568	-
X61295	0	0	-6.642731905	-10.49651178	LOC501130	501130	-
AF053988	0	0	-4.267723048	-15.02046517	LOC500312	500312	-
X61295	0	0	-6.642731905	-10.49651178	LOC501130	501130	-
X61294	0	0	-4.675381017	-19.59722277	LOC297970	297970	-
X61294	0	0	-4.675381017	-14.01152738	LOC297970	297970	-
X61294	0	0	-4.267723048	-13.05960511	LOC297970	297970	-
X61294	0	0	-4.267723048	-14.01152738	LOC297970	297970	-
X61295	0	0	-6.642731905	-10.49651178	LOC501130	501130	-
X61295	0	0	-6.642731905	-10.49651178	LOC501130	501130	-
X61294	0	0	-4.267723048	-14.01152738	LOC297970	297970	-
X61295	0	0	-6.642731905	-10.49651178	LOC501130	501130	-
X61295	0	0	-6.642731905	-10.49651178	LOC501130	501130	-
X61294	0	0	-4.675381017	-14.01152738	LOC297970	297970	-
X61295	0	0	-6.642731905	-10.49651178	LOC501130	501130	-
X61294	0	0	-4.267723048	-14.01152738	LOC297970	297970	-
X61295	0	0	-6.642731905	-10.49651178	LOC501130	501130	-
M26836	0	0	-2.196475675	-13.20674496	LOC298116	298116	-
X61295	0	0	-6.642731905	-10.49651178	LOC501130	501130	-
X61294	0	0	-4.267723048	-14.01152738	LOC297970	297970	-
X61295	0	0	-6.642731905	-10.49651178	LOC501130	501130	-
X61294	0	0	-6.642731905	-14.01152738	LOC297970	297970	-
X61295	0	0	-6.642731905	-10.49651178	LOC501130	501130	-
X61295	0	0	-6.642731905	-10.49651178	LOC501130	501130	-
X61295	0	0	-6.642731905	-10.49651178	LOC501130	501130	-
X61294	0	0	-4.267723048	-14.01152738	LOC297970	297970	-
X61295	0	0	-6.642731905	-10.49651178	LOC501130	501130	-
X61294	0	0	-4.675381017	-14.01152738	LOC297970	297970	-
S83320	1	0	0.12545242	-4.884677259	Elavl4	432358	-
X61295	0	0	-6.642731905	-10.49651178	LOC501130	501130	-
U75305	0	0	-3.447019137	-7.262820908	LOC313641	313641	-
X61295	0	0	-6.642731905	-10.49651178	LOC501130	501130	-
X61295	0	0	-6.642731905	-10.49651178	LOC501130	501130	-
X61295	0	0	-6.642731905	-10.49651178	LOC501130	501130	-
X61294	0	0	-4.675381017	-14.01152738	LOC297970	297970	-
X61294	0	0	-6.642731905	-13.80255872	LOC297970	297970	-
X61294	0	0	-4.675381017	-14.01152738	LOC297970	297970	-
X61295	0	0	-6.642731905	-10.49651178	LOC501130	501130	-
X61294	0	0	-4.675381017	-14.01152738	LOC297970	297970	-
X61295	0	0	-6.642731905	-10.49651178	LOC501130	501130	-
X61295	0	0	-6.642731905	-10.49651178	LOC501130	501130	-
X61295	0	0	-6.642731905	-10.49651178	LOC501130	501130	-
BC060557	0	0	-4.82553076	-10.76096618	LOC497813	497813	-
X61295	0	0	-6.642731905	-10.49651178	LOC501130	501130	-
X61295	0	0	-6.642731905	-10.49651178	LOC501130	501130	-
X61295	0	0	-7.4408882	-10.49651178	LOC501130	501130	-
X61295	0	0	-6.642731905	-10.49651178	LOC501130	501130	-
M58593	0	0	-2.303267165	-3.73892162	Psma3l	408248	-
X61295	0	0	-6.642731905	-10.49651178	LOC501130	501130	-
AY325221	0	0	-3.904862863	-9.854280178	LOC500684	500684	-
X61295	0	0	-6.642731905	-10.49651178	LOC501130	501130	-
X61295	0	0	-6.642731905	-10.49651178	LOC501130	501130	-
X61294	0	0	-4.675381017	-14.01152738	LOC297970	297970	-
AY383706	0	0	-2.196475675	-12.32152277	LOC500702	500702	-
X61295	0	0	-6.642731905	-10.49651178	LOC501130	501130	-
X61294	0	0	-4.675381017	-14.01152738	LOC297970	297970	-
X61295	0	0	-6.642731905	-10.49651178	LOC501130	501130	-
AY325155	0	0	-6.033257794	-14.77801078	LOC500712	500712	-
X61295	0	0	-6.642731905	-10.49651178	LOC501130	501130	-
X61294	0	0	-4.675381017	-14.01152738	LOC297970	297970	-
AY325229	0	0	-2.654319401	-6.07857828	LOC500761	500761	-
X61294	0	0	-4.267723048	-14.01152738	LOC297970	297970	-
X61294	0	0	-6.033257794	-7.203110528	LOC297970	297970	-
X61294	0	0	-4.675381017	-14.01152738	LOC297970	297970	-
X61294	0	0	-4.675381017	-14.01152738	LOC297970	297970	-
X61294	0	0	-4.675381017	-14.01152738	LOC297970	297970	-
X61295	0	0	-6.642731905	-10.49651178	LOC501130	501130	-
X61294	0	0	-4.675381017	-14.01152738	LOC297970	297970	-
X61294	0	0	-4.675381017	-14.01152738	LOC297970	297970	-
X61295	0	0	-6.642731905	-10.49651178	LOC501130	501130	-
X61295	0	0	-6.642731905	-10.49651178	LOC501130	501130	-
X61295	0	0	-6.642731905	-10.49651178	LOC501130	501130	-
X61294	0	0	-4.267723048	-14.01152738	LOC297970	297970	-
X61294	0	0	-4.675381017	-14.01152738	LOC297970	297970	-
X61295	0	0	-6.642731905	-10.49651178	LOC501130	501130	-
AY325143	0	0	-7.152570269	-6.51951212	LOC500877	500877	-
X61294	0	0	-4.675381017	-19.59722277	LOC297970	297970	-
X61295	0	0	-6.642731905	-10.49651178	LOC501130	501130	-
X61295	0	0	-6.642731905	-10.49651178	LOC501130	501130	-
AF318578	0	0	-6.749523395	-0.558659946	Rbp1	300067	-
AY212290	0	0	-0.230210912	-11.22933817	LOC300128	300128	-
X61295	0	0	-6.642731905	-10.49651178	LOC501130	501130	-
X61294	1	0	0.177447057	-15.84084719	LOC297970	297970	-
AY387059	1	0	0.177447057	-8.698430136	LOC500948	500948	-
X61294	0	0	-4.675381017	-14.01152738	LOC297970	297970	-
U78134	1	0	0.12545242	-7.080443113	LOC503192	503192	-
AY461585	0	0	-6.033257794	-8.037651667	LOC500959	500959	-
AY387068	1	0	0.923263569	-6.062174884	LOC501173	501173	-
X61294	0	0	-4.675381017	-14.01152738	LOC297970	297970	-
X61295	0	0	-6.642731905	-10.49651178	LOC501130	501130	-
K00136	0	0	-3.661143942	-13.29008817	LOC494499	494499	-
X61294	0	0	-4.267723048	-14.01152738	LOC297970	297970	-
X61295	0	0	-6.642731905	-10.49651178	LOC501130	501130	-
AY325184	0	0	-2.196475675	-16.35592886	LOC501038	501038	-
AF484553	0	0	-2.196475675	-7.0277654	CRAMP	316010	-
X61295	0	0	-6.642731905	-10.49651178	LOC501130	501130	-
X61294	0	0	-4.675381017	-14.01152738	LOC297970	297970	-
X61294	0	0	-4.675381017	-14.01152738	LOC297970	297970	-
X61294	0	0	-4.675381017	-14.01152738	LOC297970	297970	-
AF061957	0	1	-1.843614558	1.332372817	Kcnh8	246325	-
X61294	0	0	-4.675381017	-14.01152738	LOC297970	297970	-
X61294	0	0	-4.267723048	-14.01152738	LOC297970	297970	-
X61294	0	0	-4.675381017	-14.01152738	LOC297970	297970	-
X61295	0	0	-6.642731905	-10.49651178	LOC501130	501130	-
X61294	0	0	-4.675381017	-14.01152738	LOC297970	297970	-
AY387068	0	0	-4.193180794	-21.68952297	LOC501173	501173	-
S72506	0	0	-2.196475675	-11.00780881	Yc2	494500	-
X61294	0	0	-5.596048914	-17.21363817	LOC297970	297970	-
X61295	0	0	-6.642731905	-10.49651178	LOC501130	501130	-
X61294	0	0	-4.675381017	-14.01152738	LOC297970	297970	-
X61295	0	0	-7.4408882	-10.49651178	LOC501130	501130	-
AY383704	0	0	-3.904862863	-5.976205367	LOC360689	360689	-
BC061722	0	0	-7.893275367	-6.597210208	MGC72584	494322	-
X61295	0	0	-6.642731905	-10.49651178	LOC501130	501130	-
X61294	0	0	-4.267723048	-14.01152738	LOC297970	297970	-
X61294	0	0	-4.675381017	-14.01152738	LOC297970	297970	-
X61295	0	0	-6.642731905	-10.49651178	LOC501130	501130	-
AY321319	1	0	0.12545242	-5.579977341	LOC301444	301444	-
X61295	0	0	-6.642731905	-10.49651178	LOC501130	501130	-
X61294	0	0	-4.675381017	-14.01152738	LOC297970	297970	-
X61294	0	0	-3.854677106	-14.01152738	LOC297970	297970	-
X61295	0	0	-6.642731905	-10.49651178	LOC501130	501130	-
X61295	0	0	-6.642731905	-10.49651178	LOC501130	501130	-
AY435129	0	0	-4.675381017	-10.04406299	Ugt1a11	396552	-
AF461734	0	0	-3.447019137	-5.832433743	Ugt1a5	574523	-
AY435131	0	0	-1.125091042	-2.251690155	Ugt1a4	396551	-
AY435130	0	0	-4.82553076	-10.69964913	Ugt1a2	396527	-
AY260163	2	0	4.623703287	-5.176338656	LOC316632	316632	-
X61294	0	0	-4.675381017	-12.02767318	LOC297970	297970	-
X61295	0	0	-6.642731905	-10.49651178	LOC501130	501130	-
X61295	0	0	-6.642731905	-10.49651178	LOC501130	501130	-
AY310143	0	0	-6.033257794	-6.587780041	LOC310926	310926	-
AY383712	0	0	-3.447019137	-2.38648951	LOC362803	362803	-
AY383712	0	0	-1.125091042	-6.062174884	LOC362803	362803	-
X61295	0	0	-6.642731905	-14.01152738	LOC501130	501130	-
AJ627626	0	0	-2.246661432	-5.083354602	St6gal2	301155	-
X61295	0	0	-4.675381017	-10.49651178	LOC501130	501130	-
X61295	0	0	-6.642731905	-10.49651178	LOC501130	501130	-
X61295	0	0	-6.642731905	-10.49651178	LOC501130	501130	-
X61295	0	0	-6.642731905	-10.49651178	LOC501130	501130	-
X61295	0	0	-6.642731905	-10.49651178	LOC501130	501130	-
X61294	0	0	-4.675381017	-14.01152738	LOC297970	297970	-
X61294	0	0	-4.675381017	-14.01152738	LOC297970	297970	-
X61295	0	0	-6.642731905	-10.49651178	LOC501130	501130	-
X61295	0	0	-6.642731905	-10.49651178	LOC501130	501130	-
X61294	0	0	-5.371356917	-14.01152738	LOC297970	297970	-
X61295	0	0	-6.642731905	-10.49651178	LOC501130	501130	-
BC059163	0	0	-0.282205549	-1.720055706	LOC302557	302557	-
X61295	0	0	-6.642731905	-10.49651178	LOC501130	501130	-
U83119	0	0	-2.196475675	-15.84084719	LOC297970	297970	-
X61294	0	0	-6.642731905	-14.01152738	LOC297970	297970	-
X61295	0	0	-6.642731905	-10.49651178	LOC501130	501130	-
X61295	0	0	-6.642731905	-10.49651178	LOC501130	501130	-
AY325213	0	0	-2.196475675	-9.537419031	LOC317435	317435	-
X61295	0	0	-6.642731905	-10.49651178	LOC501130	501130	-
X61295	0	0	-6.642731905	-10.49651178	LOC501130	501130	-
AY383668	0	0	-0.230210912	-7.526535372	LOC317456	317456	-
AY387068	0	0	-6.642731905	-15.99464278	LOC501173	501173	-
AY325254	0	0	-2.196475675	-7.301718904	Thoc1	302729	-
X61295	0	0	-6.642731905	-10.49651178	LOC501130	501130	-
X61295	0	0	-6.642731905	-5.364068954	LOC501130	501130	-
X61295	0	0	-6.642731905	-10.49651178	LOC501130	501130	-
X61294	0	0	-4.675381017	-14.01152738	LOC297970	297970	-
X61295	0	0	-6.642731905	-10.49651178	LOC501130	501130	-
X61295	0	0	-6.642731905	-10.49651178	LOC501130	501130	-
X61294	0	0	-4.675381017	-14.01152738	LOC297970	297970	-
X61295	0	0	-6.692917662	-10.49651178	LOC501130	501130	-
X61295	0	0	-6.642731905	-14.01152738	LOC501130	501130	-
X61294	0	0	-4.675381017	-14.01152738	LOC297970	297970	-
X61295	0	0	-7.4408882	-10.49651178	LOC501130	501130	-
X61294	0	0	-4.267723048	-14.01152738	LOC297970	297970	-
X61294	0	0	-4.675381017	-14.01152738	LOC297970	297970	-
X61295	0	0	-6.642731905	-10.49651178	LOC501130	501130	-
X61294	0	0	-4.675381017	-14.01152738	LOC297970	297970	-
AY321321	0	0	-6.7449123	-10.49651178	LOC317588	317588	-
X61294	0	0	-0.282205549	-10.46406818	LOC297970	297970	-
X61295	0	0	-1.532749011	-8.384430651	LOC501130	501130	-
X61294	0	0	-2.144481038	-14.01152738	LOC297970	297970	-
X61294	0	0	-5.371356917	-14.01152738	LOC297970	297970	-
X61294	0	0	-4.267723048	-14.01152738	LOC297970	297970	-
X61294	0	0	-4.675381017	-14.01152738	LOC297970	297970	-
BC062399	0	0	-5.983072037	-12.93284783	Hpgd	79242	15-hydroxyprostaglandin dehydrogenase
AB067572	0	0	-2.942637333	-5.42561287	Agpat4	170919	1-acylglycerol-3-phosphate O-acyltransferase 4
BC062240	0	0	-7.147458855	-6.371871653	Bpgm	296973	2,3-bisphosphoglycerate mutase
AY325190	0	0	-3.661143942	-2.965222143	Bpgm	296973	2,3-bisphosphoglycerate mutase
BC059120	0	0	-6.642731905	-3.483041353	Decr1	117543	2,4-dienoyl CoA reductase 1, mitochondrial
Z18877	0	0	-2.246661432	-4.732646859	Oas1	192281	2',5'-oligoadenylate synthetase 1, 40/46kDa
D14424	1	0	0.429448956	-5.562746296	RGD:708428	171516	20 alpha-hydroxysteroid dehydrogenase
AF068268	0	0	-4.82553076	-11.44175129	Oas1b	246268	2-5 oligoadenylate synthetase 1B
AJ245707	0	0	-4.372798448	-5.579977341	Hpcl2	85255	2-hydroxyphytanoyl-Coenzyme A lyase
AJ517469	0	0	-4.675381017	-0.013260037	Hpcl2	85255	2-hydroxyphytanoyl-Coenzyme A lyase
AJ000347	0	0	-6.7449123	-10.80913147	Bpnt1	64473	3'(2'),5'-bisphosphate nucleotidase
D17310	0	0	-3.854677106	-13.41681354	RGD:708361	191574	3-alpha-hydroxysteroid dehydrogenase
Y10054	1	0	0.12545242	-5.452442641	Hmgcl	79238	3-hydroxy-3-methylglutaryl-Coenzyme A lyase
BC064654	1	0	2.194983703	-3.768856149	Hmgcr	25675	3-hydroxy-3-methylglutaryl-Coenzyme A reductase
X52625	0	0	-3.904862863	-9.62340395	Hmgcs1	29637	3-hydroxy-3-methylglutaryl-Coenzyme A synthase 1
M33648	0	0	-2.654319401	-12.41527824	Hmgcs2	24450	3-hydroxy-3-methylglutaryl-Coenzyme A synthase 2
D44494	0	0	-1.125091042	-7.515788011	Haao	56823	3-hydroxyanthranilate 3,4-dioxygenase
J04628	0	0	-6.7449123	-2.395512802	Hibadh	63938	3-hydroxyisobutyrate dehydrogenase
X97772	0	1	-3.497204894	0.873950868	Phgdh	58835	3-phosphoglycerate dehydrogenase
Y15748	0	1	-5.983072037	1.452253857	Pdpk1	81745	3-phosphoinositide dependent protein kinase-1
D87839	0	0	-5.947101151	-7.38121168	Abat	81632	4-aminobutyrate aminotransferase
D89514	0	0	-2.196475675	-6.134282765	Atic	81643	5-aminoimidazole-4-carboxamide ribonucleotide formyltransferase/IMP cyclohydrolase
NM_012585	0	1	-6.341865426	3.384785048	Htr1a	24473	5-hydroxytryptamine (serotonin) receptor 1A
NM_022225	0	0	-1.125091042	-0.787311348	Htr1b	25075	5-hydroxytryptamine (serotonin) receptor 1B
NM_012852	0	1	-0.327279893	1.614028857	Htr1d	25323	5-hydroxytryptamine (serotonin) receptor 1D
NM_021857	0	0	-5.983072037	-17.94587852	Htr1f	60448	5-hydroxytryptamine (serotonin) receptor 1F
M64867	0	0	-2.246661432	-7.660693741	Htr2a	29595	5-hydroxytryptamine (serotonin) receptor 2A
X66842	0	0	-6.692917662	-6.40291574	Htr2b	29581	5-hydroxytryptamine (serotonin) receptor 2B
U35315	1	0	0.12545242	-10.25843867	Htr2c	25187	5-hydroxytryptamine (serotonin) receptor 2C
U59672	0	0	-3.447019137	-8.243797774	Htr3a	79246	5-hydroxytryptamine (serotonin) receptor 3a
AF303447	0	0	-6.7449123	-14.36181555	Htr3b	58963	5-hydroxytryptamine (serotonin) receptor 3b
AF155044	0	0	-4.675381017	-9.798754911	Htr3b	58963	5-hydroxytryptamine (serotonin) receptor 3b
AJ011370	0	0	-6.642731905	-1.568107841	Htr4	25324	5-hydroxytryptamine (serotonin) receptor 4
L10072	0	0	-2.196475675	-7.472145191	Htr5a	25689	5-hydroxytryptamine (serotonin) receptor 5A
L10073	0	0	-8.269029245	-0.237330324	Htr5b	79247	5-hydroxytryptamine (serotonin) receptor 5B
S62043	0	0	-4.675381017	-1.003219736	Htr6	64354	5-hydroxytryptamine (serotonin) receptor 6
L22558	0	0	-6.341865426	-6.250023767	Htr7	65032	5-hydroxytryptamine (serotonin) receptor 7
AF034214	0	0	-2.196475675	-4.184221346	Mtr	81522	5-methyltetrahydrofolate-homocysteine methyltransferase
U70825	0	0	-2.604133644	-7.95953847	Oplah	116684	5-oxoprolinase (ATP-hydrolysing)
X15580	0	0	-3.447019137	-6.372038778	Pfkfb1	24638	6-phosphofructo-2-kinase/fructose-2,6-biphosphatase 1
M15685	0	0	-7.820302844	-12.06438143	Pfkfb1	24638	6-phosphofructo-2-kinase/fructose-2,6-biphosphatase 1
S67900	0	0	-2.246661432	-8.820103259	Pfkfb2	24640	6-phosphofructo-2-kinase/fructose-2,6-biphosphatase 2
D87240	0	0	-6.7449123	-1.333547122	Pfkfb3	117276	6-phosphofructo-2-kinase/fructose-2,6-biphosphatase 3
M64797	0	0	-2.246661432	-8.97895109	Pfkfb4	54283	6-phosphofructo-2-kinase/fructose-2,6-biphosphatase 4
M77850	0	0	-7.197644612	-6.938243077	Pts	29498	6-pyruvoyl-tetrahydropterin synthase
AF272393	0	0	-2.246661432	-8.123204103	Dhcr7	64191	7-dehydrocholesterol reductase
AF029690	1	0	4.216045318	-6.650207851	Ogg1	81528	8-oxoguanine DNA-glycosylase 1
Y11490	0	0	-0.282205549	-8.894254568	Adam18	57029	a disintegrin and metallopeptidase domain 18
Y09111	0	0	-4.780456417	-17.52076174	Adam6	192271	a disintegrin and metallopeptidase domain 6
AB042272	0	0	-2.246661432	-10.53264271	Adamts4	66015	a disintegrin and metallopeptidase with thrombospondin motifs 4
Z48444	0	0	-4.32080381	-6.537136359	Adam10	29650	a disintegrin and metalloprotease domain 10
X99794	0	0	-3.322051976	-10.74409435	Adam2	56806	a disintegrin and metalloprotease domain 2
Y07903	1	0	3.373159825	-10.49651178	Adam3	57021	a disintegrin and metalloprotease domain 3 (cyritestin)
AJ131563	0	0	-3.497204894	-15.38327213	Adam32	361170	a disintegrin and metalloprotease domain 32
Y11491	0	0	-2.604133644	-11.94479462	Adam4	57022	a disintegrin and metalloprotease domain 4
Y11489	0	0	-5.571347272	-13.66482067	Adam5	498654	a disintegrin and metalloprotease domain 5
X66140	0	0	-2.246661432	-7.327858029	Adam7	29641	a disintegrin and metalloprotease domain 7
AJ251198	0	0	-4.773536123	-5.178296388	Adam15	57025	a disintegrin and metalloproteinase domain 15 (metargidin)
AJ012603	0	0	-4.267723048	-5.42561287	Adam17	57027	a disintegrin and metalloproteinase domain 17 (tumor necrosis factor, alpha, converting enzyme)
U41453	0	0	-2.196475675	-11.51151353	Akap12	83425	A kinase (PRKA) anchor protein (gravin) 12
AF133906	0	0	-3.497204894	-6.587780041	Akap9	246150	A kinase (PRKA) anchor protein (yotiao) 9
AB071391	1	0	0.12545242	-12.42785726	Akap9	246150	A kinase (PRKA) anchor protein (yotiao) 9
AF068202	0	0	-2.196475675	-10.6643343	Akap1	114124	A kinase (PRKA) anchor protein 1
U48288	0	0	-2.196475675	-15.81996667	Akap11	25228	A kinase (PRKA) anchor protein 11
AJ002474	0	0	-2.246661432	-8.253966929	Akap14	60332	A kinase (PRKA) anchor protein 14
U67136	0	0	-2.246661432	-10.78040263	Akap5	171026	A kinase (PRKA) anchor protein 5
J04597	0	0	-0.230210912	-6.818656268	Akap5	171026	A kinase (PRKA) anchor protein 5
AF139518	0	0	-2.246661432	-8.628699427	Akap6	64553	A kinase (PRKA) anchor protein 6
U01914	0	0	-1.125091042	-5.598955428	Akap8	116633	A kinase (PRKA) anchor protein 8
AF176784	0	0	-6.390730006	-2.451343953	Abi1	79249	abl-interactor 1
U94904	0	0	-3.350295302	-12.00303249	Abi2	286928	abl-interactor 2
AF469945	0	0	-1.125091042	-5.746464225	Abo	65270	ABO blood group (transferase A, alpha 1-3-N-acetylgalactosaminyltransferase; transferase B, alpha 1-3-galactosyltransferase)
AB081652	0	0	-3.854677106	-9.911200278	Abo	65270	ABO blood group (transferase A, alpha 1-3-N-acetylgalactosaminyltransferase; transferase B, alpha 1-3-galactosyltransferase)
AY310144	0	0	-4.372798448	-16.09759943	RGD:1359295	302898	Ac1158
AY310150	0	0	-1.073096404	-13.46229752	RGD:1359425	362901	Ac1254
AY321343	0	0	-2.654319401	-15.01933008	RGD:1359428	362921	Ac2-224
BC061803	0	0	-7.917977009	-6.759283317	Aacs	65984	acetoacetyl-CoA synthetase
NM_022252	0	0	-5.983072037	-8.924426683	Slc33a1	64018	acetyl-CoA transporter
D00512	0	0	-4.72711278	-3.845754541	Acat1	25014	acetyl-coenzyme A acetyltransferase 1
J02749	0	0	-4.82553076	-0.751003067	Acaa1	24157	acetyl-Coenzyme A acyltransferase 1 (peroxisomal 3-oxoacyl-Coenzyme A thiolase)
X05341	0	0	-6.7449123	-6.760360614	Acaa2	170465	acetyl-Coenzyme A acyltransferase 2 (mitochondrial 3-oxoacyl-Coenzyme A thiolase)
J03808	0	0	-4.068801911	-12.91355342	Acaca	60581	acetyl-coenzyme A carboxylase alpha
AB004329	0	0	-2.246661432	-6.359099233	Acacb	116719	acetyl-Coenzyme A carboxylase beta
L11276	0	0	-4.32080381	-10.23021235	Acadl	25287	acetyl-Coenzyme A dehydrogenase, long-chain
J02791	1	0	4.623703287	-4.349349922	Acadm	24158	acetyl-Coenzyme A dehydrogenase, medium chain
L78306	1	0	4.623703287	-1.06451246	Asmt	246281	acetylserotonin O-methyltransferase
X53725	0	0	-10.0902363	-8.253966929	Ascl1	64186	achaete-scute complex homolog-like 1 (Drosophila)
X53724	0	0	-8.663793521	-5.681833979	Ascl2	24209	achaete-scute complex homolog-like 2 (Drosophila)
BC062229	0	0	-6.7449123	-12.1655699	Acp1	24161	acid phosphatase 1, soluble
M27893	0	0	-4.068801911	-12.24174228	Acp2	24162	acid phosphatase 2, lysosomal
M32397	0	0	-0.230210912	-6.818656268	Acpp	56780	acid phosphatase, prostate
D32209	0	0	-4.62519526	-3.954830008	Anp32a	25379	acidic (leucine-rich) nuclear phosphoprotein 32 family, member A
AB025581	0	0	-7.100575631	-8.224395326	Anp32b	170724	acidic nuclear phosphoprotein 32 family, member B
Z29530	0	0	-4.016807274	-6.587780041	Arbp	64205	acidic ribosomal phosphoprotein P0
AY346335	0	0	-3.497204894	-8.185904205	Alp1	298934	aci-reductone dioxygenase (ARD)-like protein 1
AY387078	0	0	-6.440915763	-15.40349274	Acn9_predicted	362323	ACN9 homolog (S. cerevisiae) (predicted)
L23874	0	0	-1.125091042	-8.979730537	Aco1	50655	aconitase 1
X59254	0	0	-2.246661432	-7.384973832	Acr	24163	acrosin
AJ243484	1	0	0.12545242	-11.07327558	Acrv1	60353	acrosomal vesicle protein 1
X00306	0	0	-2.246661432	-12.63373559	Actc1	29275	actin alpha cardiac 1
AY063759	0	0	-2.196475675	-8.952811964	Afap	140935	actin filament associated protein
BC059131	0	1	-3.854677106	1.578459564	Arpc1a	81824	actin related protein 2/3 complex, subunit 1A
AF083269	0	0	-3.497204894	-7.640237972	Arpc1b	54227	actin related protein 2/3 complex, subunit 1B
BC061974	0	0	-5.571347272	-8.388733368	Acta1	29437	actin, alpha 1, skeletal muscle
BC063166	0	0	-4.935455623	-0.975945524	Actb	81822	actin, beta
AF122902	0	0	-5.571347272	-3.574957536	Actb	81822	actin, beta
M22323	0	0	-3.661143942	-11.49914509	Actg2	25365	actin, gamma 2
AY096238	0	1	-3.497204894	3.443022913	Actn3	171009	actinin alpha 3
AF336827	0	0	-6.390730006	-7.268815824	Actn4	63836	actinin alpha 4
BC061788	0	1	-1.125091042	0.461554221	Actn4	63836	actinin alpha 4
AF115386	0	1	-1.480754373	1.897903386	Actn1	81634	actinin, alpha 1
AB008538	0	0	-8.713979278	-7.540028066	Alcam	79559	activated leukocyte cell adhesion molecule
U38938	0	0	-2.251272527	-6.026985178	Atf2	81647	activating transcription factor 2
M63282	1	0	0.12545242	-7.801597202	Atf3	25389	activating transcription factor 3
BC061546	0	1	-2.196475675	1.61621794	Atf4	79255	activating transcription factor 4
BC061786	0	0	-1.073096404	-6.804480058	Atf5	282840	activating transcription factor 5
AJ606071	0	0	-6.801518032	-9.129945986	RGD:1303222	399679	activation-induced cytidine deaminase
L36088	0	0	-3.574987299	-8.805044228	Acvrl1	25237	activin A receptor type II-like 1
L19341	1	0	0.12545242	-6.60710636	Acvr1	79558	activin A receptor, type 1
S76466	0	0	-2.196475675	-9.584685804	Acvr1b	29381	activin A receptor, type 1B
S48190	0	0	-3.419726141	-15.8775561	Acvr2	29263	activin receptor IIA
L10640	0	1	-2.196475675	0.65804248	Acvr2b	25366	activin receptor IIB
AF034863	0	0	-6.614833725	-5.576532166	Acvrinp1	113970	activin receptor interacting protein 1
AF034863	0	0	-3.497204894	-6.939324303	Acvrinp1	113970	activin receptor interacting protein 1
U19866	0	0	-6.692917662	-3.17929125	Arc	54323	activity regulated cytoskeletal-associated protein
AF234680	0	0	-6.033257794	-7.856553235	Adnp	64622	activity-dependent neuroprotective protein
D90109	0	0	-5.571347272	-9.986117139	Acsl1	25288	acyl-CoA synthetase long-chain family member 1
D30666	0	0	-2.246661432	-6.524170019	Acsl3	114024	acyl-CoA synthetase long-chain family member 3
D85189	1	0	0.837106925	-1.48693583	Acsl4	113976	acyl-CoA synthetase long-chain family member 4
AB012933	0	0	-2.654319401	-10.93699193	Acsl5	94340	acyl-CoA synthetase long-chain family member 5
S56508	0	0	-2.654319401	-8.452644272	Acsl6	117243	acyl-CoA synthetase long-chain family member 6
AY292988	0	0	-1.895609196	-10.08699318	Acad9	294973	acyl-Coenzyme A dehydrogenase family, member 9
J05030	0	0	-1.843614558	-2.415647995	Acads	64304	acyl-coenzyme A dehydrogenase, short chain
U64451	0	0	-6.7449123	-6.446495582	Acadsb	25618	acyl-Coenzyme A dehydrogenase, short/branched chain
D30647	0	0	-6.341865426	-12.56021889	Acadvl	25363	acyl-Coenzyme A dehydrogenase, very long chain
J02752	0	0	-3.447019137	-10.55141192	Acox1	50681	acyl-Coenzyme A oxidase 1, palmitoyl
X95189	0	0	-3.447019137	-11.33406964	Acox2	252898	acyl-Coenzyme A oxidase 2, branched chain
X95188	2	0	4.623703287	-8.953591412	Acox3	83522	acyl-Coenzyme A oxidase 3, pristanoyl
M77245	0	0	-2.654319401	-7.75534785	Ap1b1	29663	adaptor protein complex AP-1, beta 1 subunit
X53773	0	0	-3.609149305	-7.743359337	Ap2a2	81637	adaptor protein complex AP-2, alpha 2 subunit
AF095576	1	1	0.12545242	1.58525882	Aps	114203	adaptor protein with pleckstrin homology and src homology 2 domains
M77246	1	0	4.623703287	-9.713199747	Ap2b1	140670	adaptor-related protein complex 2, beta 1 subunit
M23674	1	0	3.373159825	-7.703985906	Ap2m1	116563	adaptor-related protein complex 2, mu 1 subunit
M37194	0	0	-5.983072037	-12.900781	Ap2s1	65046	adaptor-related protein complex 2, sigma 1 subunit
L07073	0	0	-3.661143942	-7.769762964	Ap3m1	171126	adaptor-related protein complex 3, mu 1 subunit
L07074	0	0	-4.372798448	-9.406440911	Ap3m2	140667	adaptor-related protein complex 3, mu 2 subunit
Z49081	1	0	0.12545242	-3.73892162	Add1	24170	adducin 1 (alpha)
M63894	0	0	-5.596048914	-7.218782563	Add2	24171	adducin 2 (beta)
U35775	0	0	-2.246661432	-13.29098816	Add3	25230	adducin 3 (gamma)
D38629	1	0	0.429448956	-15.23458689	Apc	24205	adenomatosis polyposis coli
S47609	0	0	-2.196475675	-1.421595053	Adora2a	25369	adenosine A2a receptor
M91466	0	0	-6.692917662	-0.332272111	Adora2b	29316	adenosine A2B receptor
X59249	0	0	-3.497204894	-6.587780041	Adora3	25370	adenosine A3 receptor
AB059655	0	0	-5.571347272	-3.091859599	Ada	24165	adenosine deaminase
U18942	0	0	-7.095464217	-10.33734281	Adar	81635	adenosine deaminase, RNA-specific
U43534	0	0	-4.728461779	-6.549061894	Adarb1	25367	adenosine deaminase, RNA-specific, B1
U74586	0	0	-0.282205549	-11.6170004	Adarb2	117088	adenosine deaminase, RNA-specific, B2
U57042	0	0	-3.447019137	-9.567454758	Adk	25368	adenosine kinase
M58688	0	0	-3.497204894	-5.746464225	Ampd1	25028	adenosine monophosphate deaminase 1 (isoform M)
U90888	0	0	-3.447019137	-8.253560054	Ampd3	25095	adenosine monophosphate deaminase 3
M55075	1	0	3.373159825	-7.282147228	Adcy3	64508	adenylate cyclase 3
M80633	0	0	-6.390730006	-8.232696651	Adcy4	54223	adenylate cyclase 4
M96159	0	0	-4.164937469	-1.48693583	Adcy5	64532	adenylate cyclase 5
AF542508	0	0	-2.196475675	-5.478581766	Adcy7	84420	adenylate cyclase 7
M63006	1	0	3.373159825	-13.71709892	Adcyap1	24166	adenylate cyclase activating polypeptide 1
D13061	0	0	-6.7449123	-7.515381136	Ak2	24184	adenylate kinase 2
D13062	0	0	-2.246661432	-9.298207141	Ak3	26956	adenylate kinase 3
D87809	0	0	-0.282205549	-4.268177912	Ak3l1	29223	adenylate kinase 3-like 1
AB032742	0	0	-0.230210912	-1.949863273	Adrm1	65138	adhesion regulating molecule 1
AY033885	0	0	-5.571347272	-11.14844169	Acdc	246253	adipocyte complement related protein of 30 kDa
AF302047	0	0	-7.611960001	-9.601394175	Asam	286939	adipocyte-specific adhesion molecule
BC061838	0	0	-1.073096404	-6.127483509	RGD:1303151	289036	adiponectin receptor 1
S73894	0	0	-1.480754373	-4.637705072	Adn	54249	adipsin
M86341	0	0	-2.246661432	-5.873101681	Adprh	25371	ADP-ribosylarginine hydrolase
L12380	0	0	-1.097798047	-8.699616459	Arf1	64310	ADP-ribosylation factor 1
L12381	0	0	-2.196475675	-9.349257698	Arf2	79119	ADP-ribosylation factor 2
L12382	0	1	-5.9310774	4.017587551	Arf3	140940	ADP-ribosylation factor 3
L12383	0	0	-1.097798047	-5.84277246	Arf4	79120	ADP-ribosylation factor 4
L12384	1	0	2.602641672	-2.200910343	Arf5	79117	ADP-ribosylation factor 5
L12385	0	0	-3.574987299	-5.241375777	Arf6	79121	ADP-ribosylation factor 6
U35776	1	0	0.12545242	-7.827819486	Arfgap1	246310	ADP-ribosylation factor GTPase activating protein 1
AY255526	0	0	-3.497204894	-8.507941882	Arfgef2	296380	ADP-ribosylation factor guanine nucleotide-exchange factor 2 (brefeldin A-inhibited)
AY004875	0	0	-6.7449123	-8.981301904	Arfip1	60382	ADP-ribosylation factor interacting protein 1
X78603	0	0	-4.267723048	-5.607117328	Arfrp1	117051	ADP-ribosylation factor related protein 1
X76920	0	1	-0.282205549	2.862923831	Arl1	64187	ADP-ribosylation factor-like 1
Y12708	0	0	-3.447019137	-7.036060481	Arl2	65142	ADP-ribosylation factor-like 2
X76921	0	0	-2.914394007	-1.232960877	Arl3	64664	ADP-ribosylation factor-like 3
X77235	2	1	4.216045318	2.333824638	Arl4	29308	ADP-ribosylation factor-like 4
X78604	0	0	-6.642731905	-7.072631221	Arl5	117050	ADP-ribosylation factor-like 5
AY316590	0	0	-3.609149305	-10.55544411	Arl6ip1	293551	ADP-ribosylation factor-like 6 interacting protein 1
AF240182	0	0	-4.267723048	-11.2237172	Arl6ip5	66028	ADP-ribosylation factor-like 6 interacting protein 5
M85193	1	0	0.12545242	-10.04406299	Art2b	293152	ADP-ribosyltransferase 2b
AJ291433	0	0	-2.654319401	-7.100341714	Art3	259168	ADP-ribosyltransferase 3
AJ294469	0	0	-3.904862863	-5.862669892	Art5	259167	ADP-ribosyltransferase 5
AF453776	1	0	0.177447057	-12.44384768	RGD:620654	64565	adrenal secretory serine protease precursor
AF198087	0	0	-5.185260888	-13.29719881	RGD:620654	64565	adrenal secretory serine protease precursor
M87854	0	0	-1.125091042	-7.543766417	Adrbk1	25238	adrenergic receptor kinase, beta 1
M87855	0	0	-1.073096404	-11.24963015	Adrbk2	25372	adrenergic receptor kinase, beta 2
U13368	0	0	-6.692917662	-8.803941055	Adra1a	29412	adrenergic receptor, alpha 1a
M60655	0	0	-1.097798047	-7.074170675	Adra1b	24173	adrenergic receptor, alpha 1b
L31771	0	0	-4.32080381	-7.543766417	Adra1d	29413	adrenergic receptor, alpha 1d
M32061	0	0	-4.935455623	-10.0668644	Adra2b	24174	adrenergic receptor, alpha 2b
M58316	0	0	-6.033257794	-4.672801065	Adra2c	24175	adrenergic receptor, alpha 2c
J03024	0	1	-3.497204894	2.212890284	Adrb2	24176	adrenergic receptor, beta 2
M74716	0	0	-2.654319401	-4.629870876	Adrb3	25645	adrenergic receptor, beta 3
D15069	0	0	-4.164937469	-10.56232641	Adm	25026	adrenomedullin
AB121036	0	0	-5.947101151	-10.72509877	RGD:1302971	399475	adrenomedullin 2
S79811	0	0	-3.497204894	-4.163130916	Admr	29307	adrenomedullin receptor
L33413	0	0	-6.7449123	-9.179979247	Ager	81722	advanced glycosylation end product-specific receptor
D90401	0	0	-3.497204894	-8.223662582	RGD:708561	26955	afadin
AB045587	0	0	-5.983072037	-10.87300946	A	24152	agouti
AF206017	0	0	-5.979005241	-7.743630082	Agrp	25582	agouti related protein homolog (mouse)
M64780	0	0	-5.62334191	-11.35207349	Agrn	25592	agrin
AF454371	0	0	-2.196475675	-14.82743228	Ahnak	191572	AHNAK nucleoprotein (desmoyokin)
AF454372	0	0	-2.196475675	-11.20552597	Ahnak	191572	AHNAK nucleoprotein (desmoyokin)
AY129401	0	0	-2.246661432	-1.180696176	RGD:708575	286897	AIP1
AJ306292	0	0	-4.267723048	-4.184221346	Jub	85265	ajuba homolog (Xenopus laevis)
AF008114	0	0	-2.246661432	-13.00326275	Akap4	79254	A-kinase anchor protein 4
M35270	0	0	-2.196475675	-10.36307506	Agxt	24792	alanine-glyoxylate aminotransferase
D38100	0	0	-4.372798448	-8.566179747	Agxt2	83784	alanine-glyoxylate aminotransferase 2
M25073	0	0	-3.447019137	-10.24766501	Anpep	81641	alanyl (membrane) aminopeptidase
AF039891	0	0	-3.522992661	-2.820431992	Anpep	81641	alanyl (membrane) aminopeptidase
V01222	0	0	-3.497204894	-8.985800403	Alb	24186	albumin
M15327	0	0	-4.267723048	-15.69765696	Adh1	24172	alcohol dehydrogenase 1
X90710	0	0	-7.147458855	-2.161673042	Adh4	29646	alcohol dehydrogenase 4 (class II), pi polypeptide
X98746	0	0	-4.82553076	-1.715616638	Adh7	171178	alcohol dehydrogenase 7 (class IV), mu or sigma polypeptide
X14977	0	0	-6.033257794	-8.926672839	Aldh2	29539	aldehyde dehydrogenase 2
AF001898	0	0	-7.050389874	-12.08992867	Aldh1a1	24188	aldehyde dehydrogenase family 1, member A1
U60063	0	0	-2.246661432	-0.760037136	Aldh1a2	116676	aldehyde dehydrogenase family 1, subfamily A2
AF434845	0	0	-7.100575631	-6.559801634	Aldh1a3	266603	aldehyde dehydrogenase family 1, subfamily A3
M23995	0	0	-7.050389874	-12.08992867	Aldh1a4	29651	aldehyde dehydrogenase family 1, subfamily A4
J03637	0	0	-5.947101151	-2.781009425	Aldh3a1	25375	aldehyde dehydrogenase family 3, member A1
M73714	0	0	-2.246661432	-5.063376701	Aldh3a2	65183	aldehyde dehydrogenase family 3, subfamily A2
L34821	0	0	-3.447019137	-5.213046913	Aldh5a1	291133	aldehyde dehydrogenase family 5, subfamily A1
M93401	0	0	-2.144481038	-10.04406299	Aldh6a1	81708	aldehyde dehydrogenase family 6, subfamily A1
S75019	0	0	-4.32080381	-3.355574062	Aldh7a1_predicted	291450	aldehyde dehydrogenase family 7, member A1 (predicted)
AF170918	0	0	-1.895609196	-12.34497871	Aldh9a1	64040	aldehyde dehydrogenase family 9, subfamily A1
D10854	0	0	-3.497204894	-7.691800078	Akr1a1	78959	aldo-keto reductase family 1, member A1
X05884	0	0	-1.073096404	-9.607379753	Akr1b4	24192	aldo-keto reductase family 1, member B4 (aldose reductase)
AF182168	0	0	-4.068801911	-15.67755028	Akr1b7	116463	aldo-keto reductase family 1, member B7
AJ277957	0	0	-2.246661432	-11.76097262	Akr1b8	286921	aldo-keto reductase family 1, member B8
D17309	0	0	-2.196475675	-3.100021498	Akr1d1	192242	aldo-keto reductase family 1, member D1
AB037424	0	0	-1.125091042	-9.711970886	RGD:620311	171445	aldo-keto reductase family 7, member A2 (aflatoxin aldehyde reductase)
M12919	1	0	4.623703287	-4.052269524	Aldoa	24189	aldolase A
M10149	0	0	-1.073096404	-9.814426945	Aldob	24190	aldolase B
X06984	0	0	-4.62519526	-10.46406818	Aldoc	24191	aldolase C, fructose-biphosphate
X17611	0	0	-2.303267165	-1.9319319	Alpi	24197	Alkaline phosphatase 1, intestinal, defined by SSR
J03572	0	0	-4.217537291	-0.078297158	Alpl	25586	alkaline phosphatase, tissue-nonspecific
AJ238006	0	1	-2.303267165	2.288359193	Agps	84114	alkylglycerone phosphate synthase
AF480062	0	0	-5.571347272	-8.243797774	Allc	246758	allantoicase
D82069	1	0	0.12545242	-6.187595956	Aif1	29427	allograft inflammatory factor 1
U33471	0	0	-5.947101151	-14.31145098	Aif1	29427	allograft inflammatory factor 1
AF299328	0	0	-7.943461124	-3.916111861	Aif1	29427	allograft inflammatory factor 1
AF465614	0	1	-4.217537291	2.291258808	Retsat	246298	all-trans-13,14-dihydroretinol saturase
S87544	0	0	-4.728461779	-9.114202189	Ambp	25377	alpha 1 microglobulin/bikunin
AF248544	0	0	-1.125091042	-13.43313279	A4galt	63888	alpha 1,4-galactosyltransferase
D64059	0	0	-2.246661432	-12.67358882	Atrx	246284	alpha thalassemia/mental retardation syndrome X-linked homolog (human)
L14284	0	0	-6.341865426	-3.807673045	Mgat5	65271	Alpha-1,6-mannosyl-glycoprotein 6-beta-N-acetylglucosaminyltransferase
AJ302031	0	0	-3.497204894	-5.45372862	A1bg	140656	alpha-1-B glycoprotein
AJ626825	0	0	-1.125091042	-6.218659755	RGD:1303068	363040	alpha-2,3-sialyltransferase ST3Gal IV
D21058	0	0	-3.497204894	-11.82899583	Azgp1	25294	alpha-2-glycoprotein 1, zinc
D10261	0	0	-3.497204894	-8.48935253	Ahsg	25373	alpha-2-HS-glycoprotein
J02635	0	0	-3.447019137	-3.325395703	A2m	24153	alpha-2-macroglobulin
M84370	0	0	-4.675381017	-16.08214938	A2m	24153	alpha-2-macroglobulin
AB039824	0	0	-2.196475675	-13.20674496	RGD:708501	259244	alpha-2u globulin PGCL3
X14552	0	0	-2.196475675	-13.20674496	RGD:708508	259247	alpha-2u globulin PGCL4
V01236	1	0	0.12545242	-5.823025715	Afp	24177	alpha-fetoprotein
X02361	0	0	-1.125091042	-17.25856815	Afp	24177	alpha-fetoprotein
U89905	0	0	-2.246661432	-7.714194609	Amacr	25284	alpha-methylacyl-CoA racemase
X90845	0	0	-5.596048914	-7.35025256	Spna2	64159	alpha-spectrin 2
M19726	0	0	-0.282205549	-7.887807911	Spna2	64159	alpha-spectrin 2
Z50084	0	0	-6.440915763	-13.45375381	Ambn	25376	ameloblastin
U35097	0	0	-6.7449123	-10.90795318	Ambn	25376	ameloblastin
U51195	0	0	-4.068801911	-14.96109221	Amelx	29160	amelogenin X chromosome
U01245	0	0	-7.100575631	-15.71759691	Amelx	29160	amelogenin X chromosome
X73911	0	0	-0.230210912	-6.134282765	Abp1	65029	amiloride binding protein 1
U53211	0	0	-4.675381017	-7.158600739	Accn1	25364	amiloride-sensitive cation channel 1, neuronal (degenerin)
AJ309926	0	0	-2.246661432	-2.72277156	Accn2	79123	amiloride-sensitive cation channel 2, neuronal
AF013598	0	0	-4.32080381	-7.714465354	Accn3	286920	amiloride-sensitive cation channel 3
AJ242554	0	0	-3.609149305	-3.483041353	Accn4	63882	amiloride-sensitive cation channel 4, pituitary
Y19034	0	0	-5.896915393	-9.854280178	Accn5	63866	amiloride-sensitive cation channel 5, intestinal
AF503926	0	0	-1.532749011	-6.618824128	Aoc2	353257	amine oxidase, copper containing 2 (retina-specific)
U72632	0	0	-2.604133644	-5.7468711	Aoc3	29473	amine oxidase, copper containing 3
AF295535	0	0	-3.497204894	-5.299031833	Slc38a4	170573	amino acid transport system A3
Z50144	0	0	-2.246661432	-1.190014631	Aadat	29416	aminoadipate aminotransferase
X04959	1	0	0.177447057	-4.079980017	Alad	25374	aminolevulinate, delta-, dehydratase
L14462	0	0	-2.246661432	-0.606418363	Aes	29466	amino-terminal enhancer of split
Y13381	0	0	-4.62519526	-7.19520457	Amph1	60668	amphiphysin 1
X55183	1	0	4.623703287	-8.592485997	Areg	29183	amphiregulin
AY237729	0	0	-4.675381017	-5.675459129	RGD:1303079	295365	amphoretin-induced gene and ORF
AY237731	0	0	-4.82553076	-6.655041197	Amigo3	316003	amphoterin induced gene and ORF 3
AB057450	0	0	-7.050389874	-15.28617999	Amy1	24203	amylase 1, salivary
BC062082	0	0	-5.983072037	-4.629870876	App	54226	amyloid beta (A4) precursor protein
AF029105	0	0	-6.7449123	-0.390509975	Apba1	83589	amyloid beta (A4) precursor protein-binding, family A, member 1
AF029107	0	0	-3.904862863	-2.415647995	Apba2	83610	amyloid beta (A4) precursor protein-binding, family A, member 2
AF029109	0	0	-3.497204894	-12.84256645	Apba3	83611	amyloid beta (A4) precursor protein-binding, family A, member 3
AF333983	0	0	-3.497204894	-7.913947037	Apbb1	29722	amyloid beta (A4) precursor protein-binding, family B, member 1
Y13413	1	0	3.373159825	-3.845754541	Apbb3	117026	amyloid beta (A4) precursor protein-binding, family B, member 3
X77934	0	0	-6.7449123	-10.57939033	Aplp2	64312	amyloid beta (A4) precursor-like protein 2
U90829	0	0	-1.073096404	-2.453750667	Appbp1	84019	amyloid beta precursor protein binding protein 1
AJ288898	0	0	-5.947101151	-6.077407543	Als2cr3	171086	amyotrophic lateral sclerosis 2 (juvenile) chromosome region, candidate 3 homolog (human)
AB073169	0	0	-4.675381017	-5.631758014	Alk	266802	anaplastic lymphoma kinase
M20133	0	0	-4.675381017	-0.921837009	Ar	24208	androgen receptor
AF275151	0	0	-6.7449123	-13.46448228	Cbl27	192178	androgen receptor-related apoptosis-associated protein CBL27
BC061751	0	0	-7.147458855	-2.161266167	Cbl27	192178	androgen receptor-related apoptosis-associated protein CBL27
M58167	0	0	-2.654319401	-6.818656268	Andpro	25030	androgen regulated 20 kDa protein
AY388627	0	0	-3.447019137	-9.144079666	Aprin_predicted	304218	androgen-induced proliferation inhibitor (predicted)
AF175969	0	0	-2.246661432	-12.89008476	Amotl2	65157	angiomotin like 2
AB080023	0	0	-3.497204894	-8.878967482	Angpt1	89807	angiopoietin 1
AY052400	0	0	-3.904862863	-9.831440615	Agpt2	89805	angiopoietin 2
AF030378	0	0	-5.896915393	-9.637964915	Agpt2	89805	angiopoietin 2
AF159049	1	0	0.12545242	-10.34448138	Angptl2	171100	angiopoietin-like 2
AY393999	0	0	-3.802682468	-7.801597202	Angptl4	362850	angiopoietin-like protein 4
AF201332	0	0	-5.896915393	-0.013260037	Ace	24310	angiotensin 1 converting enzyme
AF539425	0	0	-2.246661432	-10.36364906	Ace	24310	angiotensin 1 converting enzyme
L36664	1	0	0.923263569	-10.36364906	Ace	24310	angiotensin 1 converting enzyme
AF539701	0	0	-0.327279893	-5.196890077	Ace	24310	angiotensin 1 converting enzyme
M74054	0	0	-2.654319401	-2.897605805	Agtr1a	24180	angiotensin II receptor, type 1 (AT1A)
NM_012494	0	0	-3.497204894	-11.54428478	Agtr2	24182	angiotensin II receptor, type 2
M90065	0	0	-4.32080381	-13.23743854	RGD:67391	81638	angiotensin II receptor, type-1
AF184883	0	0	-2.604133644	-4.790884724	Agtrl1	83518	angiotensin receptor-like 1
M85183	0	0	-2.196475675	-10.47031486	Nalp6	171390	angiotensin/vasopressin receptor
NM_134432	0	0	-5.596048914	-7.769769208	Agt	24179	angiotensinogen
U65916	0	0	-2.196475675	-11.96005059	Ank2	116678	ankyrin 2, neuronal
AF069525	0	0	-3.661143942	-4.087868223	Ank3	361833	ankyrin 3, epithelial isoform g
AB000216	0	0	-4.016807274	-9.964734695	Abtb2	171440	ankyrin repeat and BTB (POZ) domain containing 2
AY339371	0	0	-1.480754373	-9.424600619	Asb15	360206	ankyrin repeat and SOCS box-containing protein 15
U50736	0	0	-2.246661432	-5.434251408	Ankrd1	27064	ankyrin repeat domain 1 (cardiac muscle)
BC061827	0	0	-2.196475675	-2.34467835	Ankrd9_predicted	314457	ankyrin repeat domain 9 (predicted)
Y00446	0	0	-1.073096404	-6.817521182	Anxa1	25380	annexin A1
L13039	0	0	-2.144481038	-10.46406818	Anxa2	56611	annexin A2
M20559	0	0	-3.661143942	-0.294205546	Anxa3	25291	annexin A3
D38224	0	0	-2.196475675	-7.95953847	Anxa4	79124	annexin A4
M21730	0	0	-4.675381017	-1.697022949	Anxa5	25673	annexin A5
X86086	0	0	-3.447019137	-8.985800403	Anxa6	79125	annexin A6
AF280423	0	0	-3.661143942	-1.300577216	Anxa7	155423	annexin A7
X01785	0	0	-7.147458855	-1.677125517	Mox2	24560	antigen identified by monoclonal antibody MRC OX-2
NM_023953	0	0	-4.193180794	-9.239021452	Mox2r	64357	antigen identified by monoclonal antibody MRC OX-2 receptor
U42427	0	0	-2.196475675	-0.975945524	Amhr2	29530	anti-Mullerian hormone type 2 receptor
U57097	0	0	-6.440915763	-13.3162273	Apeg1	25381	aortic preferentially expressed gene 1
AF242544	0	0	-4.675381017	-0.013260037	Ap1gbp1	84479	AP1 gamma subunit binding protein 1
AF169549	0	0	-2.654319401	-9.744069625	Ap1gbp1	84479	AP1 gamma subunit binding protein 1
AF179679	0	0	-0.282205549	-9.318952841	Apln	58812	apelin, AGTRL1 ligand
AF175224	0	0	-4.372798448	-3.938899585	Apg3l	171415	APG3 autophagy 3-like (S. cerevisiae)
L37380	0	0	-5.983072037	-9.398461494	Aegp	252882	apical early endosomal glycoprotein
AF290984	0	0	-0.282205549	-16.90142536	Acf	170912	apobec-1 complementation factor
AY028945	1	0	3.373159825	-4.777379673	Acf	170912	apobec-1 complementation factor
X03468	1	0	0.177447057	-8.290268312	Apoa2	25649	apolipoprotein A-II
AF202887	0	0	-1.073096404	-4.92391456	Apoa5	140638	apolipoprotein A-V
AY318958	0	0	-1.532749011	-13.32025949	Apob	54225	apolipoprotein B
X55969	0	0	-1.125091042	-9.81402007	Apob	54225	apolipoprotein B
M27440	0	0	-2.196475675	-13.24644535	Apob	54225	apolipoprotein B
M11227	0	0	-4.62519526	-14.07491058	Apob	54225	apolipoprotein B
L07114	0	0	-4.217537291	-12.60605896	Apobec1	25383	apolipoprotein B editing complex 1
X56190	0	0	-1.125091042	-4.751240547	Apoc4	83418	apolipoprotein C-IV
X55572	0	0	-6.642731905	-14.02524149	Apod	25239	apolipoprotein D
NM_138828	0	0	-2.654319401	-6.134282765	Apoe	25728	apolipoprotein E
AF207821	0	0	-2.654319401	-10.76096618	Apom	55939	apolipoprotein M
AJ238717	1	0	0.923263569	-9.338473068	Aatf	114512	apoptosis antagonizing transcription factor
AB053165	0	0	-2.552139007	-10.48971252	Pycard	282817	apoptosis-associated speck-like protein containing a CARD
AF320222	0	1	-2.863332793	1.333507903	Apaf1	78963	apoptotic peptidase activating factor 1
AF398235	0	0	-2.196475675	-5.153305899	Aptx	259271	aprataxin
D44495	1	0	2.965501857	-4.007235827	Apex1	79116	apurinic/apyrimidinic endonuclease 1
X67948	0	0	-5.896915393	-6.408429017	Aqp1	25240	aquaporin 1
AB023644	0	0	-2.196475675	-0.390509975	Aqp11	286758	aquaporin 11
D13906	0	0	-2.914394007	-8.283035076	Aqp2	25386	aquaporin 2
L35108	0	0	-0.327279893	-4.006804079	Aqp3	65133	aquaporin 3
AF144082	0	0	-2.251272527	-10.19889591	Aqp4	25293	aquaporin 4
AF083879	0	0	-7.100575631	-6.192520629	Aqp6	29170	aquaporin 6
AB000507	1	0	0.12545242	-13.65425154	Aqp7	29171	aquaporin 7
AB005547	0	0	-3.497204894	-5.879900937	Aqp8	29172	aquaporin 8
AF016406	0	0	-6.692917662	-14.02462556	Aqp9	65054	aquaporin 9
S69383	0	2	-3.497204894	3.884934091	Alox15	81639	arachidonate 12-lipoxygenase
AF415240	2	0	3.373159825	-12.78089996	Alox15b	266604	arachidonate 15-lipoxygenase, second type
J03960	0	0	-4.372798448	-5.136552638	Alox5	25290	arachidonate 5-lipoxygenase
J02720	0	0	-6.694726543	-7.178735931	Arg1	29221	arginase 1
U90887	1	0	0.12545242	-10.99631102	Arg2	29215	arginase 2
M25646	0	0	-4.675381017	-9.500895845	Avp	24221	arginine vasopressin
Z11690	0	0	-6.614833725	-7.95953847	Avpr1a	25107	arginine vasopressin receptor 1A
U27322	0	0	-2.604133644	-14.43885263	Avpr1b	29462	arginine vasopressin receptor 1B
AY338195	0	0	-6.440915763	-10.84836877	Avpr2	25108	arginine vasopressin receptor 2
AJ294544	1	0	4.623703287	-8.760857947	Avpi1	171386	arginine vasopressin-induced 1
U44091	0	0	-4.675381017	-6.127483509	Rere	116665	arginine-glutamic acid dipeptide (RE) repeats
D13978	0	0	-2.246661432	-2.831789236	Asl	59085	argininosuccinate lyase
M36708	0	0	-0.282205549	-12.80656087	Ass	25698	arginosuccinate synthetase
U61696	0	0	-1.895609196	-8.143762931	Rnpep	81761	arginyl aminopeptidase (aminopeptidase B)
AY488087	0	0	-3.447019137	-1.716023513	RGD:1359270	365900	aristaless 3
AF307852	0	0	-2.246661432	-9.62340395	Actr3	81732	ARP3 actin-related protein 3 homolog (yeast)
U03628	0	0	-5.896915393	-7.287811398	Arr3	171107	arrestin 3, retinal
AY383703	0	0	-7.968162766	-4.94888295	RGD:1359478	309945	arrestin domain containing 3
AY325151	0	0	-3.497204894	-11.31865899	Arrdc4_predicted	293019	arrestin domain containing 4 (predicted)
M91589	0	0	-1.843614558	-0.332272111	Arrb1	25387	arrestin, beta 1
M91590	0	0	-2.251272527	-1.041286301	Arrb2	25388	arrestin, beta 2
U03630	0	0	-5.983072037	-7.328025154	RGD:708498	246218	arrestin-E
AF393243	0	0	-1.125091042	-9.09487587	As3mt	140925	arsenic (+3 oxidation state) methyltransferase
AY230413	0	0	-6.614833725	-10.06338931	Artn	362572	artemin
U04860	0	0	-1.843614558	-4.629870876	Ahr	25690	aryl hydrocarbon receptor
AY264362	1	0	4.623703287	-11.00780881	Arnt	25242	aryl hydrocarbon receptor nuclear translocator
AF015953	0	0	-2.196475675	-8.483301196	Arntl	29657	aryl hydrocarbon receptor nuclear translocator-like
AY014837	0	0	-6.642731905	-10.57939033	Arntl2	170903	aryl hydrocarbon receptor nuclear translocator-like 2
AF180340	0	0	-0.327279893	-7.321225898	Aipl1	59110	aryl hydrocarbon receptor-interacting protein-like 1
AF182426	0	0	-5.896915393	-15.42626146	Aadac	57300	arylacetamide deacetylase (esterase)
U40803	1	0	0.177447057	-5.822816659	Aanat	25120	arylalkylamine N-acetyltransferase
AF543560	0	0	-6.390730006	-4.708006172	Aip	282827	aryl-hydrocarbon receptor-interacting protein
D49434	0	0	-6.341865426	-4.444958993	Arsb	25227	arylsulfatase B
M21770	0	0	-2.246661432	-1.996137591	Asgr1	24210	asialoglycoprotein receptor 1
J02762	0	0	-0.327279893	-2.946632791	Asgr2	29403	asialoglycoprotein receptor 2
AJ427914	0	0	-2.196475675	-2.653009326	Asrgl1	246307	asparaginase-like sperm autoantigen
U07201	0	0	-4.068801911	-6.145111225	Asns	25612	asparagine synthetase
AY387099	0	0	-0.230210912	-4.917251434	Nars_predicted	291556	asparaginyl-tRNA synthetase (predicted)
AB023432	0	0	-2.246661432	-11.36927475	Aspa	79251	aspartoacylase
J04487	0	0	-2.246661432	-3.49684119	Dars	116483	aspartyl-tRNA synthetase
BC061711	0	0	-2.246661432	-4.694907997	Stambp	171565	associated molecule with the SH3 domain of STAM
AJ440711	0	0	-7.4408882	-7.715269694	Arid1b	282546	AT rich interactive domain 1B (Swi1 like)
AF245512	0	0	-2.246661432	-5.598955428	Arid4b	84481	AT rich interactive domain 4B (Rbp1 like)
AJ301634	0	0	-3.497204894	-11.67336097	Atxn10	170821	ataxin 10 homolog (human)
Y12319	0	0	-2.863332793	-2.965222143	Atxn3	60331	ataxin 3
J05210	0	0	-5.371356917	-10.55231191	Acly	24159	ATP citrate lyase
M35052	0	0	-2.246661432	-4.268177912	Atp5f1	171375	ATP synthase, H+ transporting, mitochondrial F0 complex, subunit b, isoform 1
D13123	1	0	0.177447057	-2.317593004	Atp5g1	29754	ATP synthase, H+ transporting, mitochondrial F0 complex, subunit c (subunit 9), isoform 1
D13124	0	0	-2.246661432	-13.64787669	Atp5g2	171082	ATP synthase, H+ transporting, mitochondrial F0 complex, subunit c (subunit 9), isoform 2
BC059139	0	0	-2.654319401	-14.39432953	Atp5h	56080	ATP synthase, H+ transporting, mitochondrial F0 complex, subunit d
D13121	0	0	-1.125091042	-6.625623384	Atp5i	140608	ATP synthase, H+ transporting, mitochondrial F0 complex, subunit e
X54510	0	0	-6.692917662	-0.534687804	Atp5j	94271	ATP synthase, H+ transporting, mitochondrial F0 complex, subunit F6
BC061830	0	0	-3.574987299	-4.026302179	Atp5a1	65262	ATP synthase, H+ transporting, mitochondrial F1 complex, alpha subunit, isoform 1.
M19044	0	0	-4.62519526	-2.860279176	Atp5b	171374	ATP synthase, H+ transporting, mitochondrial F1 complex, beta polypeptide
U00926	0	0	-2.196475675	-4.311560439	Atp5d	245965	ATP synthase, H+ transporting, mitochondrial F1 complex, delta subunit
BC059158	0	0	-2.604133644	-8.232696651	Atp5c1	116550	ATP synthase, H+ transporting, mitochondrial F1 complex, gamma polypeptide 1
L19927	0	0	-2.654319401	-13.82842432	Atp5c1	116550	ATP synthase, H+ transporting, mitochondrial F1 complex, gamma polypeptide 1
D13127	0	0	-3.522992661	-4.68810874	Atp5o	192241	ATP synthase, H+ transporting, mitochondrial F1 complex, O subunit
AY325215	0	0	-2.303267165	-16.29549514	Atad1_predicted	309532	ATPase family, AAA domain containing 1 (predicted)
L07806	0	0	-2.144481038	-5.621988185	Atpi	25392	ATPase inhibitor
AF198441	0	0	-3.904862863	-9.53909437	Atpi	25392	ATPase inhibitor
AF368860	0	0	-2.246661432	-9.53909437	Atpi	25392	ATPase inhibitor
J04022	0	0	-3.447019137	-2.357446237	Atp2a2	29693	ATPase, Ca++ transporting, cardiac muscle, slow twitch 2
AF043106	0	0	-1.480754373	-11.36435008	Atp2a2	29693	ATPase, Ca++ transporting, cardiac muscle, slow twitch 2
M25267	0	0	-3.574987299	-13.39580718	Atp2a2	29693	ATPase, Ca++ transporting, cardiac muscle, slow twitch 2
J03753	0	0	-2.251272527	-6.134282765	Atp2b1	29598	ATPase, Ca++ transporting, plasma membrane 1
J03754	0	0	-2.246661432	-1.421595053	Atp2b2	24215	ATPase, Ca++ transporting, plasma membrane 2
J05087	0	0	-5.947101151	-8.534081008	Atp2b3	29599	ATPase, Ca++ transporting, plasma membrane 3
U15408	1	0	0.177447057	-14.72597892	Atp2b4	29600	ATPase, Ca++ transporting, plasma membrane 4
M30581	0	0	-4.267723048	-8.051454653	Atp2a3	25391	ATPase, Ca++ transporting, ubiquitous
AF458230	0	0	-4.728461779	-6.192520629	Atp2a3	25391	ATPase, Ca++ transporting, ubiquitous
M93017	0	0	-2.196475675	-8.782088135	Atp2c1	170699	ATPase, Ca++-sequestering
U59245	0	0	-4.675381017	-7.543766417	Atp7a	24941	ATPase, Cu++ transporting, alpha polypeptide
L28172	1	0	2.965501857	-8.592318872	Atp7a	24941	ATPase, Cu++ transporting, alpha polypeptide
U08344	0	0	-6.692917662	-2.671200559	Atp7b	24218	ATPase, Cu++ transporting, beta polypeptide
AF035387	0	0	-6.692917662	-6.446495582	Atp6ap1	83615	ATPase, H+ transporting, lysosomal (vacuolar proton pump), subunit 1
M58758	0	0	-2.246661432	-13.48533028	Atp6v0a1	29757	ATPase, H+ transporting, lysosomal V0 subunit a isoform 1
AY325239	0	0	-6.7449123	-14.56464648	Atp6v0a2_predicted	116455	ATPase, H+ transporting, lysosomal V0 subunit a isoform 2 (predicted)
D10874	0	0	-2.196475675	-9.460219969	Atp6v0c	170667	ATPase, H+ transporting, V0 subunit C
AB037248	0	0	-1.125091042	-10.21550848	Atp6v0e1	94170	ATPase, H+ transporting, V0 subunit E isoform 1
Y12635	0	0	-4.780456417	-8.475806581	Atp6v1b2	117596	ATPase, H+ transporting, V1 subunit B, isoform 2
BC063177	0	0	-2.552139007	-8.843178356	Atp6v1d	299159	ATPase, H+ transporting, V1 subunit D
BC059155	0	0	-2.649207988	-8.979730537	Atp6v1e1	297566	ATPase, H+ transporting, V1 subunit E isoform 1
U43175	1	1	0.12545242	4.017587551	Atp6v1f	116664	ATPase, H+ transporting, V1 subunit F
M35535	0	0	-1.097798047	-4.867446214	Atp4b	24217	ATPase, H+/K+ transporting, beta polypeptide
U94912	0	1	-5.343113592	2.583764991	Atp12a	171028	ATPase, H+/K+ transporting, nongastric, alpha polypeptide
M14512	0	0	-2.654319401	-6.759283317	Atp1a2	24212	ATPase, Na+/K+ transporting, alpha 2 polypeptide
X05883	0	0	-7.100575631	-1.996137591	Atp1a3	24213	ATPase, Na+/K+ transporting, alpha 3 polypeptide
U15176	0	0	-1.895609196	-11.82899583	Atp1a4	29132	ATPase, Na+/K+ transporting, alpha 4 polypeptide
J02701	0	0	-7.968162766	-9.862168384	Atp1b1	25650	ATPase, Na+/K+ transporting, beta 1 polypeptide
J04629	0	0	-3.497204894	-8.197523456	Atp1b2	24214	ATPase, Na+/K+ transporting, beta 2 polypeptide
D84450	0	0	-2.706051164	-1.650986392	Atp1b3	25390	ATPase, Na+/K+ transporting, beta 3 polypeptide
AY208182	1	0	0.177447057	-6.07857828	Abca1	313210	ATP-binding cassette, sub-family A (ABC1), member 1
AB037937	0	0	-7.865982371	-3.098658855	Abca2	79248	ATP-binding cassette, sub-family A (ABC1), member 2
AJ426052	0	0	-3.447019137	-6.537364413	Abca5	286970	ATP-binding cassette, sub-family A (ABC1), member 5
AB097814	0	0	-2.552139007	-7.275232377	RGD:1303134	299609	ATP-binding cassette, sub-family A, member 7
M81855	0	0	-4.675381017	-10.45017967	Abcb1	24646	ATP-binding cassette, sub-family B (MDR/TAP), member 1
AF257746	0	0	-4.675381017	-2.096635921	Abcb1a	170913	ATP-binding cassette, sub-family B (MDR/TAP), member 1A
L15079	0	0	-6.692917662	-6.198165088	Abcb4	24891	ATP-binding cassette, sub-family B (MDR/TAP), member 4
L25849	0	0	-5.896915393	-15.25456479	Abcb4	24891	ATP-binding cassette, sub-family B (MDR/TAP), member 4
AJ003004	2	0	0.12545242	-9.598899394	Abcb6	140669	ATP-binding cassette, sub-family B (MDR/TAP), member 6
AB116264	0	0	-3.395024499	-14.09061167	Abcb9	63886	ATP-binding cassette, sub-family B (MDR/TAP), member 9
AJ621255	0	0	-6.642731905	-6.217920591	RGD:1303086	302395	ATP-binding cassette, sub-family B, member 7, mitochondrial precursor
AJ277881	0	0	-2.654319401	-11.04297956	Abcc1	24565	ATP-binding cassette, sub-family C (CFTR/MRP), member 1
AF487549	0	0	-3.522992661	-7.916970589	Abcc1	24565	ATP-binding cassette, sub-family C (CFTR/MRP), member 1
AY188179	1	0	0.12545242	-10.45314161	Abcc12	291923	ATP-binding cassette, sub-family C (CFTR/MRP), member 12
AB020209	0	0	-4.32080381	-8.878967482	Abcc5	116721	ATP-binding cassette, sub-family C (CFTR/MRP), member 5
U73038	0	1	-4.62519526	7.4738705	Abcc6	81642	ATP-binding cassette, sub-family C (CFTR/MRP), member 6
AJ511272	1	0	0.837106925	-2.925316297	Abcc8	25559	ATP-binding cassette, sub-family C (CFTR/MRP), member 8
AF019628	0	0	-3.854677106	-6.587780041	Abcc9	25560	ATP-binding cassette, sub-family C (CFTR/MRP), member 9
AF131294	0	0	-5.571347272	-3.717624018	Abcd2	84356	ATP-binding cassette, sub-family D (ALD), member 2
D90038	0	0	-2.654319401	-2.302305919	Abcd3	25270	ATP-binding cassette, sub-family D (ALD), member 3
AF293383	0	0	-3.497204894	-3.315929886	Abcf1	85493	ATP-binding cassette, sub-family F (GCN20), member 1
AJ303374	0	0	-2.246661432	-7.95953847	Abcg1	85264	ATP-binding cassette, sub-family G (WHITE), member 1
AY089997	1	0	4.623703287	-3.605916657	Abcg2	312382	ATP-binding cassette, sub-family G (WHITE), member 2
AY274118	0	0	-2.196475675	-10.36307506	Abcg2	312382	ATP-binding cassette, sub-family G (WHITE), member 2
AF312714	1	0	0.12545242	-8.915524847	Abcg5	114628	ATP-binding cassette, sub-family G (WHITE), member 5
AB055628	0	0	-6.406490882	-9.769916738	Ddx52	85432	ATP-dependent, RNA helicase
AB038387	0	0	-8.269029245	-4.672801065	Atrn	83526	attractin
AF127137	0	0	-6.692917662	-10.04406299	Atox1	84355	ATX1 (antioxidant protein 1) homolog 1 (yeast)
D89731	0	0	-6.7449123	-8.67834618	Aurkb	114592	aurora kinase B
AF017756	0	0	-6.749523395	-7.308286353	Axin1	79257	axin 1
AF046886	0	0	-1.097798047	-8.136963674	Axl	83625	Axl receptor tyrosine kinase
AY190319	0	0	-5.343113592	-5.7468711	B7h3	315716	B7 homlog 3
AF361881	0	0	-6.694726543	-13.96641755	Birc1b	191568	baculoviral IAP repeat-containing 1b
AF190020	0	0	-7.102384512	-4.827592981	Birc2	60371	baculoviral IAP repeat-containing 2
AB033366	1	0	0.12545242	-5.75839547	Birc4	63879	baculoviral IAP repeat-containing 4
AF342738	0	0	-4.62519526	-1.021587389	Bbs2	113948	Bardet-Biedl syndrome 2 (human)
AB043981	0	0	-2.196475675	-6.587780041	Barhl1	117232	BarH-like 1 (Drosophila)
AB024333	0	0	-3.904862863	-2.142614689	Banf1	114087	barrier to autointegration factor 1
AJ421029	0	0	-2.246661432	-5.45372862	bsnd	192675	Bartter syndrome, infantile, with sensorineural deafness (Barttin)
AF009330	0	0	-5.983072037	-0.078297158	Bhlhb2	79431	basic helix-loop-helix domain containing, class B2
AF009329	0	0	-2.303267165	-6.423460775	Bhlhb3	117095	basic helix-loop-helix domain containing, class B3
BC061580	0	0	-2.246661432	-3.113514192	Bzw1	363232	basic leucine zipper and W2 domains 1
AF031483	0	0	-3.447019137	-8.660718463	Bzw2	171439	basic leucine zipper and W2 domains 2
D12769	1	0	0.923263569	-2.416954861	Bteb1	117560	basic transcription element binding protein 1
AY120888	0	0	-6.7449123	-9.533862273	Bsg	25246	basigin
AF502571	0	0	-0.282205549	-8.243797774	Bles03	266609	basophilic leukemia expressed protein BLES03
Y16563	0	0	-5.947101151	-6.681587198	Bsn	29138	bassoon
AF245225	0	0	-7.100575631	-9.828154602	Bspry	64027	B-box and SPRY domain containing
L14680	0	0	-2.654319401	-4.893585339	Bcl2	24224	B-cell leukemia/lymphoma 2
AF378332	0	0	-5.844920756	-13.30942804	Bcl2a1	170929	B-cell leukemia/lymphoma 2 related protein A1
U75391	0	0	-5.983072037	-1.134869779	Bcap37	114766	B-cell receptor-associated protein 37
U75392	0	0	-6.341865426	-7.169065444	Bcap37	114766	B-cell receptor-associated protein 37
L26268	1	1	0.12545242	1.332372817	Btg1	29618	B-cell translocation gene 1, anti-proliferative
M60921	2	0	4.623703287	-7.77106983	Btg2	29619	B-cell translocation gene 2, anti-proliferative
AF087037	0	0	-3.854677106	-2.103435177	Btg3	54230	B-cell translocation gene 3
AF506761	0	0	-0.230210912	-7.910698037	Bmf	246142	Bcl2 modifying factor
AY095482	0	0	-4.217537291	-2.076500728	Bnip3	84480	BCL2/adenovirus E1B 19 kDa-interacting protein 3
AB077364	1	1	4.623703287	2.428798672	Bnip3l	140923	BCL2/adenovirus E1B 19 kDa-interacting protein 3-like
AF454391	0	0	-4.82553076	-3.181537406	Bnip1	140932	BCL2/adenovirus E1B 19kDa-interacting protein 1
AF259504	0	0	-6.692917662	-5.663992549	Bak1	116502	BCL2-antagonist/killer 1
AF279910	0	2	-5.979005241	1.61621794	Bad	64639	bcl2-associated death promoter
AY325172	0	0	-7.147458855	-13.3162273	Bclaf1_predicted	293017	BCL2-associated transcription factor 1 (predicted)
AF235993	0	0	-5.896915393	-7.158600739	Bax	24887	Bcl2-associated X protein
AF372501	0	0	-1.125091042	-9.227737664	Biklk	114496	Bcl2-interacting killer-like
AF136230	0	0	-3.497204894	-5.663992549	Bcl2l1	24888	Bcl2-like 1
AF279286	0	0	-2.196475675	-9.227737664	Bcl2l1	24888	Bcl2-like 1
AY029163	0	0	-1.125091042	-11.34409086	Bcl2l10	114552	Bcl2-like 10
AF065433	0	0	-2.654319401	-9.852874347	Bcl2l11	64547	BCL2-like 11 (apoptosis facilitator)
AY185098	0	0	-6.692917662	-12.27853344	Bcl2l2	60434	Bcl2-like 2
AF027954	0	0	-4.267723048	-5.822967926	Bok	29884	Bcl-2-related ovarian killer protein
AB003104	0	0	-3.574987299	-5.968503857	Bfsp1	25394	beaded filament structural protein 1
AY033824	0	0	-1.843614558	-10.38240138	Becn1	114558	beclin 1 (coiled-coil, myosin-like BCL2-interacting protein)
AF199337	0	0	-3.497204894	-2.294645089	Bzrap1	287609	benzodiazapine receptor associated protein 1
J05122	0	0	-2.196475675	-5.945548443	Bzrp	24230	benzodiazepin receptor
Y07704	0	0	-6.440915763	-7.515788011	RGD:620495	65190	Best5 protein
D88035	0	1	-7.968162766	2.534445941	B3gat1	117108	beta-1,3-glucuronyltransferase 1 (glucuronosyltransferase P)
AY325176	0	0	-2.246661432	-10.04406299	Bcdo2_predicted	315644	beta-carotene 9', 10'-dioxygenase 2 (predicted)
AB028862	0	0	-3.447019137	-18.11308823	Btc	64022	betacellulin
AF299297	0	0	-1.532749011	-3.398731773	RGD:1359233	494244	beta-galactosidase-like protein
AF038870	0	0	-4.32080381	-12.92550279	Bhmt	81508	betaine-homocysteine methyltransferase
U65486	0	0	-2.654319401	-1.677125517	Msmb	29311	beta-microseminoprotein
AF190727	0	0	-3.447019137	-13.44362895	Bace	29392	beta-site APP cleaving enzyme
AB001347	0	0	-6.7449123	-8.566179747	Spnb3	29211	beta-spectrin 3
D83697	0	0	-1.097798047	-12.09178163	Bid3	117271	BH3 interacting (with BCL2 family) domain, apoptosis agonist
AF259503	0	0	-1.125091042	-6.970103424	Bid	64625	BH3 interacting domain death agonist
AB050103	1	0	2.602641672	-9.653211321	Nxf	266734	bHLH-PAS type transcription factor NXF
AJ250313	0	0	-2.196475675	-1.396604564	BicD2	306809	bicaudal D homolog 2 (Drosophila)
AJ250312	0	1	-1.125091042	7.4738705	BicD2	306809	bicaudal D homolog 2 (Drosophila)
AF242189	0	0	-3.661143942	-10.50955216	Slc27a5	79111	bile acid CoA ligase
D43964	0	0	-2.863332793	-13.96638769	Baat	29725	bile acid-Coenzyme A: amino acid N-acyltransferase
M81681	0	0	-4.217537291	-5.208173865	Blvra	116599	biliverdin reductase A
AB071598	0	0	-2.246661432	-8.403230267	Blcap	171113	bladder cancer associated protein homolog (human)
D87336	1	0	4.216045318	-2.37758143	Blmh_predicted	287552	bleomycin hydrolase (predicted)
BC059138	0	0	-1.532749011	-3.113514192	Bet1l	54400	blocked early in transport 1 homolog (S. cerevisiae) like
U42755	0	0	-2.144481038	-0.390509975	Bet1	29631	blocked early in transport 1 homolog (S.cerevisiae)
D26504	0	0	-2.654319401	-10.36307506	RGD:620941	252959	BM259 protein
AF387513	0	1	-1.843614558	2.961850794	Bambi	83837	BMP and activin membrane-bound inhibitor, homolog (Xenopus laevis)
AB077853	0	0	-4.267723048	-11.82621421	Brinp2	286895	BMP/retinoic acid-inducible neural-specific protein 2
AB077854	0	0	-6.7449123	-9.38736037	Brinp3	286901	BMP/retinoic acid-inducible neural-specific protein 3
AF510984	0	0	-5.371356917	-13.42930908	Brs3	260319	bombesin-like receptor 3
X04141	0	0	-1.532749011	-11.09020382	Bglap2	25295	bone gamma-carboxyglutamate protein 2
D49955	0	0	-2.144481038	-7.88800131	Bst1	81506	bone marrow stromal cell antigen 1
AJ538349	0	0	-7.943461124	-10.82222964	Bst2	378947	bone marrow stromal cell antigen 2
AB012139	1	0	0.923263569	-10.23845639	RGD:620739	83470	bone morphogenetic protein 1 (procollagen C-proetinase)
AB073100	0	0	-2.246661432	-5.663992549	RGD:620739	83470	bone morphogenetic protein 1 (procollagen C-proetinase)
AJ132407	0	0	-6.440915763	-11.43526711	Bmp15	59302	bone morphogenetic protein 15
Z25868	0	0	-2.246661432	-10.76398973	Bmp2	29373	bone morphogenetic protein 2
D63860	0	0	-2.251272527	-10.04406299	Bmp3	25667	bone morphogenetic protein 3
Z22607	0	0	-4.728461779	-7.032777988	Bmp4	25296	bone morphogenetic protein 4
X58830	1	0	0.12545242	-6.811857012	Bmp6	25644	bone morphogenetic protein 6
AY184240	0	0	-5.947101151	-5.204435514	Bmp6	25644	bone morphogenetic protein 6
D29769	0	0	-0.327279893	-14.30465172	Bmp7	85272	bone morphogenetic protein 7
AF100787	0	0	-1.895609196	-4.295888404	Bmp7	85272	bone morphogenetic protein 7
S75359	0	0	-2.246661432	-9.514328484	Bmpr1a	81507	bone morphogenetic protein receptor, type 1A
AB073714	0	0	-6.7449123	-9.831440615	Bmpr2	140590	bone morphogenic protein receptor, type II (serine/threonine kinase)
AY273816	0	0	-6.692917662	-9.002227824	Igsf10	310448	bone specific CMF608
AJ132230	0	0	-2.196475675	-13.47577962	Bdkrb1	81509	bradykinin receptor B1
M59967	0	0	-2.196475675	-5.945548443	Bdkrb2	25245	bradykinin receptor b2
D14441	0	0	-3.497204894	-2.30211252	Basp1	64160	brain abundant, membrane attached signal protein 1
AB073318	0	1	-4.62519526	0.65804248	Baalc	140720	brain and acute leukemia, cytoplasmic
U30831	0	0	-3.447019137	-10.59037848	Bk	192189	brain and kidney protein
BC061573	0	0	-1.125091042	-6.036535963	Bre	362704	brain and reproductive organ-expressed protein
X67108	0	0	-1.843614558	-8.858440568	Bdnf	24225	brain derived neurotrophic factor
L10668	0	0	-3.447019137	-7.714194609	Pygb	25739	brain glycogen phosphorylase
AF304429	0	0	-0.282205549	-5.327527821	Brp44l	171087	brain protein 44-like
AF064869	0	0	-4.267723048	-3.23340042	Begain	79146	brain-enriched guanylate kinase-associated
AY037934	0	0	-7.050389874	-0.332272111	Baiap2	117542	brain-specific angiogenesis inhibitor 1-associated protein 2
AJ278701	0	0	-2.251272527	-4.349349922	Bcat1	29592	branched chain aminotransferase 1, cytosolic
U68417	0	0	-2.246661432	-8.507941882	Bcat2	64203	branched chain aminotransferase 2, mitochondrial
M94040	0	0	-4.62519526	-6.153622634	Bckdhb	29711	branched chain keto acid dehydrogenase E1, beta polypeptide
M93271	0	0	-2.196475675	-2.578593731	Bckdk	29603	branched chain keto acid dehydrogenase kinase
J02827	0	0	-3.350295302	-9.622752369	Bckdha	25244	branched chain ketoacid dehydrogenase E1, alpha polypeptide
AF182946	0	0	-1.125091042	-11.96338831	Bard1	64557	BRCA1 associated RING domain 1
AF036760	1	0	4.216045318	-8.025315528	Brca1	24227	breast cancer 1
D29766	0	0	-3.497204894	-1.940839981	Bcar1	25414	breast cancer anti-estrogen resistance 1
AB029897	1	0	0.177447057	-13.62844012	Bcas1	246755	breast carcinoma amplified sequence 1
X79881	0	0	-1.125091042	-4.543743325	Bcan	25393	brevican
Y13380	0	0	-1.843614558	-4.661969615	Bin1	117028	bridging integrator 1
BC065308	0	0	-7.943461124	-7.288946484	RGD:1303252	291259	BS69 protein
AB162617	0	0	-7.943461124	-15.98214724	RGD:1303252	291259	BS69 protein
AF015911	0	0	-1.125091042	-5.75839547	Btbd14b	171454	BTB (POZ) domain containing 14B
U83666	0	0	-6.033257794	-6.313633788	Bub1b	171576	budding uninhibited by benzimidazoles 1 homolog, beta (S. cerevisiae)
AY325173	0	0	-2.196475675	-8.628699427	Bub3_predicted	361662	budding uninhibited by benzimidazoles 3 homolog (S. cerevisiae) (predicted)
AF160958	0	0	-7.147458855	-12.21907701	Bbox1	64564	butyrobetaine (gamma), 2-oxoglutarate dioxygenase 1 (gamma-butyrobetaine hydroxylase)
AF244349	0	0	-7.050389874	-11.60787709	Bche	65036	butyrylcholinesterase
AY156921	0	0	-3.609149305	-2.877906893	RGD:735024	296466	BWK-1
AB017696	0	0	-6.692917662	-4.790884724	Cdh1	83502	cadherin 1
AF468011	1	0	4.216045318	-7.543766417	Cdh10	29181	cadherin 10
AF177676	0	0	-5.343113592	-11.6479265	Cdh10	29181	cadherin 10
AF177677	0	0	-5.844920756	-1.187495432	Cdh11	84407	cadherin 11
AF494095	0	0	-6.692917662	-15.24466863	Cdh13	192248	cadherin 13
X78997	0	0	-1.125091042	-13.2851635	Cdh17	117048	cadherin 17
L46874	0	0	-2.246661432	-12.60320822	Cdh17	117048	cadherin 17
AB017695	0	0	-2.604133644	-17.12998018	Cdh2	83501	cadherin 2
D83349	0	0	-3.661143942	-6.16042189	Cdh22	29182	cadherin 22
AB053447	0	0	-6.692917662	-3.17929125	Cdh23	114102	cadherin 23 (otocadherin)
AF177683	0	0	-2.196475675	-5.586892193	Cdh3	116777	cadherin 3, type 1, P-cadherin (placental)
D86742	0	0	-6.729233695	-4.349349922	Cdh4	114588	cadherin 4
D25290	0	0	-4.372798448	-6.359099233	Cdh6	25409	cadherin 6
AF177679	0	0	-4.267723048	-11.54847488	Cdh8	84408	cadherin 8
AB011529	1	0	0.923263569	-0.294205546	Celsr2	83465	cadherin EGF LAG seven-pass G-type receptor 2
AB011528	1	0	3.373159825	-0.332272111	Celsr3	83466	cadherin EGF LAG seven-pass G-type receptor 3
AB086233	0	0	-4.675381017	-9.220025879	Cdig1l	266731	cadmium-inducible gene 1L
AB086233	0	0	-0.230210912	-9.220025879	Cdig1l	266731	cadmium-inducible gene 1L
AB086233	0	0	-0.230210912	-11.73405405	Cdig1l	266731	cadmium-inducible gene 1L
M31178	0	0	-4.165542653	-6.843296955	Calb1	83839	calbindin 1
X66974	0	0	-4.32080381	-10.55141192	Calb2	117059	calbindin 2
J02954	0	0	-1.480754373	-7.286046869	Calb3	24249	calbindin 3, (vitamin D-dependent calcium binding protein)
AB086189	0	1	-4.267723048	2.583764991	Chp2	308965	calcineurin B homologous protein 2
AF061947	0	0	-6.7449123	-2.37758143	Cabin1	94165	calcineurin binding protein 1
AF440799	0	0	-2.654319401	-7.355072555	Crcp	114205	calcitonin gene-related peptide-receptor component protein
L14617	0	0	-3.497204894	-8.979730537	Calcr	116506	calcitonin receptor
X70658	0	0	-2.604133644	-7.100341714	Calcrl	25029	calcitonin receptor-like
M11597	0	0	-5.371356917	-11.38665669	Calca	24241	calcitonin/calcitonin-related polypeptide, alpha
M11596	0	0	-7.095464217	-7.903970115	Calcb	171519	calcitonin-related polypeptide, beta
AJ312207	1	0	0.837106925	-11.07327558	Cant1	246272	calcium activated nucleotidase 1
AF136585	0	0	-1.125091042	-3.098658855	Cib1	81823	calcium and integrin binding 1 (calmyrin)
AJ315657	0	0	-2.942637333	-1.969998466	Cabp1	171051	calcium binding protein 1
U39875	0	0	-1.398664526	-1.06451246	Chp	64152	calcium binding protein p22
AF365975	0	0	-1.532749011	-11.16567273	Cacna1f	114493	calcium channel, voltage-dependent, alpha 1F subunit
AY128644	0	0	-1.125091042	-10.36307506	Cacna1i	56827	calcium channel, voltage-dependent, alpha 1I subunit
AF346817	0	0	-2.246661432	-4.432228473	Cacna1i	56827	calcium channel, voltage-dependent, alpha 1I subunit
AF486278	0	0	-4.62519526	-6.587780041	Cacna2d3	306243	calcium channel, voltage-dependent, alpha 2/delta 3 subunit
AF486276	0	0	-2.604133644	-5.086409458	Cacna2d1	25399	calcium channel, voltage-dependent, alpha2/delta subunit 1
X61394	0	0	-7.4408882	-1.48693583	Cacnb1	50688	calcium channel, voltage-dependent, beta 1 subunit
M80545	0	0	-3.497204894	-12.67358882	Cacnb2	116600	calcium channel, voltage-dependent, beta 2 subunit
AF423193	0	0	-0.230210912	-14.37279992	Cacnb2	116600	calcium channel, voltage-dependent, beta 2 subunit
AY190120	1	0	4.216045318	-6.817521182	Cacnb2	116600	calcium channel, voltage-dependent, beta 2 subunit
M88751	0	0	-3.395024499	-7.109077019	Cacnb3	25297	calcium channel, voltage-dependent, beta 3 subunit
Y09453	0	0	-2.246661432	-9.853145092	Cacng1	29658	calcium channel, voltage-dependent, gamma subunit 1
AF118818	0	0	-6.692917662	-2.897605805	Cacng2	84347	calcium channel, voltage-dependent, gamma subunit 2
AF361343	0	0	-6.642731905	-12.78059353	Cacng6	140727	calcium channel, voltage-dependent, gamma subunit 6
AF361345	0	0	-2.246661432	-2.71124719	Cacng7	140728	calcium channel, voltage-dependent, gamma subunit 7
AF361346	0	0	-2.196475675	-7.543766417	Cacng8	140729	calcium channel, voltage-dependent, gamma subunit 8
M59786	0	0	-2.196475675	-11.19872671	Cacna1c	24239	calcium channel, voltage-dependent, L type, alpha 1C subunit
L15453	0	0	-2.246661432	-5.628787441	RGD:2246	54234	calcium channel, voltage-dependent, L type, alpha 1E subunit
AF055477	0	0	-2.144481038	-0.013260037	Cacna1b	257648	calcium channel, voltage-dependent, N type, alpha 1B subunit
AF051526	0	0	-1.073096404	-7.262820908	Cacna1a	25398	calcium channel, voltage-dependent, P/Q type, alpha 1A subunit
AF027984	0	0	-3.447019137	-8.129084014	Cacna1g	29717	calcium channel, voltage-dependent, T type, alpha 1G subunit
AF290213	0	1	-1.125091042	0.113377419	Cacna1h	114862	calcium channel, voltage-dependent, T type, alpha 1H subunit
AF302085	0	1	-1.532749011	0.297590137	Camlg	81715	calcium modulating ligand
AF115346	0	0	-2.246661432	-5.579977341	Carhsp1	260416	calcium regulated heat stable protein 1
AB101231	0	0	-6.7449123	-8.243797774	Camk1g	171358	calcium/calmodulin-dependent protein kinase I gamma
J02942	0	0	-4.573200622	-5.000418261	Camk2a	25400	calcium/calmodulin-dependent protein kinase II alpha subunit
U73503	0	0	-4.675381017	-11.51892511	Camk2g	171140	calcium/calmodulin-dependent protein kinase II gamma
S69668	1	0	3.373159825	-13.08648616	Camk2d	24246	calcium/calmodulin-dependent protein kinase II, delta
S81421	0	0	-3.497204894	-8.999689377	Camk2d	24246	calcium/calmodulin-dependent protein kinase II, delta
M63334	0	0	-4.62519526	-10.80420679	Camk4	25050	calcium/calmodulin-dependent protein kinase IV
AB023658	0	0	-3.609149305	-5.744681362	Camkk1	60341	calcium/calmodulin-dependent protein kinase kinase 1, alpha
AB018081	0	0	-2.246661432	-3.323206619	Camkk2	83506	calcium/calmodulin-dependent protein kinase kinase 2, beta
Y08769	1	0	2.194983703	-7.324119678	Cask	29647	calcium/calmodulin-dependent serine protein kinase
AF063103	0	0	-2.604133644	-8.412791039	Lphn3	170641	calcium-independent alpha-latrotoxin receptor homolog 3
U10354	0	0	-3.574987299	-8.864438257	Casr	24247	calcium-sensing receptor
X13933	0	0	-1.125091042	-6.829582847	Calm1	24242	calmodulin 1
BC058485	0	0	-7.050389874	-14.56282851	Calm2	50663	calmodulin 2
BC063187	0	0	-1.480754373	-6.935562151	Calm3	24244	calmodulin 3
L18889	0	0	-4.675381017	-12.99355935	Canx	29144	calnexin
U53858	0	0	-4.780456417	-2.50255042	Capn1	29153	calpain 1
L09120	0	0	-7.945270004	-7.327967364	Capn2	29154	calpain 2
J05121	0	0	-3.447019137	-7.708470438	Capn3	29155	calpain 3
AF061726	0	0	-6.033257794	-10.21556627	Capn3	29155	calpain 3
AF484958	0	0	-1.125091042	-7.798148245	Capn5	171495	calpain 5
AF067793	0	0	-6.692917662	-10.87300946	Capn6	83685	calpain 6
D14479	0	0	-3.497204894	-7.543766417	Capn8	170808	calpain 8
U89514	0	0	-5.983072037	-11.68924206	Capn9	116694	calpain 9 (nCL-4)
U53859	0	1	-6.692917662	2.288359193	Capns1	29156	calpain, small subunit 1
D14437	0	0	-1.125091042	-5.879900937	Cnn1	65204	calponin 1
U06755	0	0	-3.497204894	-4.115988881	Cnn3	54321	calponin 3, acidic
D78308	0	0	-5.896915393	-7.689072779	Calr	64202	calreticulin
AF297118	1	0	4.216045318	-6.559801634	Csen	65199	calsenilin, presenilin binding protein, EF hand transcription factor
U33287	0	0	-3.497204894	-8.699209584	Casq2	29209	calsequestrin 2
AJ431642	2	0	4.623703287	-4.790884724	Clstn3	171393	calsyntenin 3
AJ001929	0	0	-5.947101151	-3.909312605	Calu	64366	calumenin
AF163318	0	0	-2.196475675	-2.831789236	Cml1	171084	camello-like 1
AF185569	0	0	-3.447019137	-6.085390168	Cml2	59300	Camello-like 2
AF187814	0	0	-5.983072037	-8.642741237	Cml3	113892	camello-like 3
AF187100	0	0	-1.125091042	-11.1707483	Cml5	114020	camello-like 5
AF041854	0	0	-2.196475675	-3.806182777	RGD:708411	59314	CaM-KII inhibitory protein
X14788	0	0	-2.251272527	-1.240849083	Creb1	81646	cAMP responsive element binding protein 1
BC062241	1	0	0.12545242	-7.050566806	Creb3_predicted	298400	cAMP responsive element binding protein 3 (predicted)
U04835	0	0	-6.7449123	-7.543766417	Crem	25620	cAMP responsive element modulator
S66024	1	0	4.623703287	-12.48723021	Crem	25620	cAMP responsive element modulator
U78167	1	0	2.194983703	-5.108842146	Rapgef3	59326	cAMP-regulated guanine nucleotide exchange factor I (cAMP-GEFI)
U78517	0	0	-2.654319401	-5.230799367	Rapgef4	252857	cAMP-regulated guanine nucleotide exchange factor II
BC058461	0	0	-2.246661432	-5.663992549	Arpp19	60336	cAMP-regulated phosphoprotein 19
X73292	0	0	-2.246661432	-9.606302457	Cpg1	299247	candidate plasticity gene 1
X55812	0	0	-2.196475675	-5.688633236	Cnr1	25248	cannabinoid receptor 1 (brain)
AF218846	0	0	-3.661143942	-12.43013358	Cnr2	57302	cannabinoid receptor 2 (macrophage)
M11710	0	0	-2.654319401	-8.692817203	Cps1	24956	carbamoyl-phosphate synthetase 1, mitochondrial
AF178689	0	0	-2.246661432	-12.25468183	Chst3	84468	carbohydrate (chondroitin 6/keratan) sulfotransferase 3
AY216524	0	0	-8.403113731	-5.628787441	RGD:1303028	302302	carbohydrate (N-acetylglucosamine 6-O) sulfotransferase 7
AF022729	0	0	-3.904862863	-8.129084014	Chst10	140568	carbohydrate sulfotransferase 10
AY075025	0	0	-2.196475675	-3.606619995	Car11	308588	carbonic anhydrase 11
X58294	0	0	-6.7449123	-4.41512698	Ca2	54231	carbonic anhydrase 2
AB030829	0	0	-0.282205549	-4.449100302	Ca3	54232	carbonic anhydrase 3
S68245	0	0	-5.596048914	-8.642741237	Ca4	29242	carbonic anhydrase 4
U12268	0	0	-1.125091042	-14.57772394	Ca5a	54233	carbonic anhydrase 5
X84349	1	0	0.12545242	-7.031240486	Cbr1	29224	carbonyl reductase 1
AF181956	1	0	0.177447057	-12.80554065	Cbr1	29224	carbonyl reductase 1
X84349	0	0	-2.654319401	-10.84687033	Cbr1	29224	carbonyl reductase 1
AF023086	0	0	-1.843614558	-12.80554065	Cbr1	29224	carbonyl reductase 1
X16054	0	0	-1.125091042	-11.29966341	Cel	24254	carboxyl ester lipase
X81825	0	0	-4.372798448	-12.09357602	RGD:621508	29225	carboxylesterase 1
X81395	0	0	-2.654319401	-7.543766417	RGD:621508	29225	carboxylesterase 1
AB010635	0	0	-3.447019137	-9.534861229	Ces2	171118	carboxylesterase 2 (intestine, liver)
BC061789	0	0	-4.675381017	-10.18936935	Ces3	113902	carboxylesterase 3
D50580	0	0	-2.196475675	-8.46436204	Ces5	192257	carboxylesterase 5
AY034877	0	0	-0.282205549	-5.862669892	Ces6	246252	carboxylesterase 6
J00713	0	0	-2.654319401	-9.315525153	Cpa1	24269	carboxypeptidase A1
U67914	0	0	-3.497204894	-8.699616459	Cpa3	54242	carboxypeptidase A3
NM_012533	0	0	-2.196475675	-9.09487587	Cpb1	24271	carboxypeptidase B1
AB042598	1	0	4.623703287	-10.28060339	Cpb2	113936	carboxypeptidase B2 (plasma)
U62897	0	0	-3.609149305	-3.258098897	Cpd	25306	carboxypeptidase D
AF284830	0	0	-2.246661432	-7.871164783	Cpd	25306	carboxypeptidase D
NM_013128	0	0	-1.097798047	-8.654838552	Cpe	25669	carboxypeptidase E
AB042599	0	0	-2.196475675	-3.297336198	Cpn1	365466	carboxypeptidase N, polypeptide 1, 50kD
AF017638	0	0	-5.571347272	-2.30211252	Cpz	83575	carboxypeptidase Z
U09815	0	0	-4.32080381	-10.60420627	Cgm3	24256	Carcinoembryonic antigen gene family (CGM3)
M32474	0	0	-4.82553076	-9.771437611	Ceacam3	24926	carcinoembryonic antigen-related cell adhesion molecule 3
AY303692	0	0	-0.282205549	-15.46611469	Cark	295531	cardiac ankyrin repeat kinase
D78591	0	1	-6.692917662	0.873950868	Ctf1	29201	cardiotrophin 1
AY345164	0	0	-2.196475675	-8.785179101	Cdv1	373066	carnitine deficiency-associated gene expressed in ventricle 1
U26033	1	1	0.12545242	0.085666926	Crot	83842	carnitine O-octanoyltransferase
L07736	0	0	-2.246661432	-6.60728278	Cpt1a	25757	carnitine palmitoyltransferase 1, liver
D43623	0	0	-3.497204894	-0.332272111	Cpt1b	25756	carnitine palmitoyltransferase 1b
J05470	0	0	-5.62334191	-3.091859599	Cpt2	25413	carnitine palmitoyltransferase 2
U78304	1	0	0.12545242	-9.381356437	Crtac1	171438	cartilage acidic protein 1
J00710	0	0	-7.152570269	-19.98566938	CSN1S1	24284	casein alpha s1
J00711	0	0	-3.350295302	-11.70566876	Csn2	29173	casein beta
AY154894	0	0	-2.246661432	-7.327858029	Csnd	286759	casein delta
K02598	1	0	0.12545242	-6.362837584	Csn10	29188	casein kappa
U77582	0	0	-1.480754373	-7.714194609	Csnk1a1	113927	casein kinase 1, alpha 1
AB056113	0	0	-2.246661432	-5.823432591	Csnk1e	58822	casein kinase 1, epsilon
U22296	0	0	-6.642731905	-12.64762148	Csnk1g1	64086	casein kinase 1, gamma 1
U22297	0	0	-1.125091042	-11.02503986	Csnk1g2	65278	casein kinase 1, gamma 2
U22321	0	0	-0.327279893	-1.421595053	Csnk1g3	64823	casein kinase 1, gamma 3
L15619	0	0	-2.654319401	-6.478898494	Csnk2b	81650	casein kinase 2, beta subunit
L15618	0	0	-2.604133644	-9.407662687	Csnk2a1	116549	casein kinase II, alpha 1 polypeptide
AB071283	0	0	-7.943461124	-1.969329921	Cblb	171136	Casitas B-lineage lymphoma b
AY227205	0	0	-2.914394007	-7.424347264	Cip98	313255	CASK-interacting protein CIP98
AF244366	0	0	-1.125091042	-6.373006739	Cflar	117279	CASP8 and FADD-like apoptosis regulator
D85899	0	0	-5.571347272	-14.21472252	Casp1	25166	caspase 1
AY029283	0	0	-7.100575631	-9.665675408	Casp11	114555	caspase 11
AF317633	0	0	-4.675381017	-11.2936685	Casp12	156117	caspase 12
U77933	0	0	-6.7449123	-0.606418363	Casp2	64314	caspase 2
U49930	1	0	0.12545242	-12.45399639	Casp3	25402	caspase 3
AF025670	0	0	-2.246661432	-4.253322574	Casp6	83584	caspase 6
AF072124	0	0	-3.497204894	-14.15147207	Casp7	64026	caspase 7
AF279308	0	0	-3.661143942	-10.04406299	Casp8	64044	caspase 8
AF311288	0	0	-2.654319401	-6.105118036	Card9	64171	caspase recruitment domain family, member 9
AJ010750	1	0	4.623703287	-16.06491833	Cipar1	286894	castration induced prostatic apoptosis-related protein 1
M11670	0	0	-2.246661432	-9.994913055	Cat	24248	catalase
M60753	0	0	-6.642731905	-13.83747258	Comt	24267	catechol-O-methyltransferase
AB008752	0	0	-2.246661432	-14.44565188	Ctnnd2	114028	catenin (cadherin-associated protein), delta 2
AF121265	0	0	-0.230210912	-1.697022949	Catnb	84353	catenin beta
X82396	0	0	-3.802682468	-4.672801065	Ctsb	64529	cathepsin B
D90404	0	0	-7.36158366	-12.35457675	Ctsc	25423	cathepsin C
X54467	0	0	-4.675381017	-8.215068934	Ctsd	171293	cathepsin D
BC062002	0	0	-3.854677106	-9.408223774	Ctse	25424	cathepsin E
Y00708	1	0	0.837106925	-10.83527059	Ctsh	25425	cathepsin H
AF010306	0	0	-0.230210912	-9.661247294	Ctsk	29175	cathepsin K
BC063175	0	0	-5.544054276	-0.332272111	Ctsl	25697	cathepsin L
AF456462	0	0	-3.854677106	-14.39432953	Ctsm	306720	cathepsin M
AF187323	0	0	-4.600838763	-12.76734429	Ctsq	246147	cathepsin Q
AF456460	0	1	-4.675381017	4.085987142	Ctsq	246147	cathepsin Q
BC059142	0	0	-2.246661432	-4.777379673	Ctss	50654	cathepsin S
AB024430	0	0	-6.7449123	-7.579665999	Slc12a8	266733	cation-chloride cotransporter 9
M16624	0	0	-5.844920756	-13.92029472	RGD:708437	286911	cationic trypsinogen
AJ278466	0	0	-2.604133644	-10.01608458	Cdx2	66019	caudal type homeo box 2
Z46614	0	0	-6.7449123	-6.677575837	Cav	25404	caveolin
AF439779	0	0	-5.571347272	-5.42561287	Cav	25404	caveolin
BC062059	0	0	-1.073096404	-10.59064922	Cav2	363425	caveolin 2
BC062059	0	0	-1.073096404	-10.59064922	Cav2	363425	caveolin 2
AF104399	0	0	-4.217537291	-7.457638866	Cited1	64466	Cbp/p300-interacting transactivator with Glu/Asp-rich carboxy-terminal domain 1
AF361476	0	0	-8.611193699	-7.267676205	Cited2	114490	Cbp/p300-interacting transactivator, with Glu/Asp-rich carboxy-terminal domain, 2
AF361477	0	0	-1.125091042	-12.02026353	Cited4	114491	Cbp/p300-interacting transactivator, with Glu/Asp-rich carboxy-terminal domain, 4
AF361490	0	0	-2.303267165	-10.48971252	Ccl28	114492	CC chemokine CCL28
AB000199	0	0	-4.372798448	-7.034564656	Hsd3b7	246211	CCA2 protein
NM_012524	0	0	-4.193180794	-2.096635921	Cebpa	24252	CCAAT/enhancer binding protein (C/EBP), alpha
M57235	0	0	-2.251272527	-2.096635921	Cebpb	24253	CCAAT/enhancer binding protein (C/EBP), beta
X64403	0	0	-7.050389874	-9.037660987	Cebpg	25301	CCAAT/enhancer binding protein (C/EBP), gamma
AF133731	1	0	0.177447057	-8.448096088	Ctcf	83726	CCCTC-binding factor
AF199495	1	0	0.12545242	-10.05086225	Ccrn4l	171555	CCR4 carbon catabolite repression 4-like (S. cerevisiae)
U19894	0	0	-7.968162766	-7.640237972	Cd81	25621	CD 81 antigen
U51804	0	0	-5.983072037	-10.38118963	Cd14	60350	CD14 antigen
AF192547	1	0	0.12545242	-6.363559241	Cd151	64315	CD151 antigen
BC062064	0	0	-5.896915393	-3.806182777	Cd164	83689	CD164 antigen
D26439	0	0	-3.447019137	-11.84630164	Cd1d1	25109	CD1d1 antigen
X05111	0	0	-5.571347272	-12.83763939	Cd2	25299	CD2 antigen
U49062	0	0	-6.390730006	-2.578593731	Cd24	25145	CD24 antigen
AF156988	0	0	-2.654319401	-9.854280178	Cd244	64025	CD244 natural killer cell receptor 2B4
AF209406	0	0	-2.654319401	-9.854280178	Cd244	64025	CD244 natural killer cell receptor 2B4
X55288	0	0	-4.82553076	-10.23021235	Cd28	25660	CD28 antigen
AY205155	0	0	-3.447019137	-10.31531665	Cd2ap	316258	CD2-associated protein
S79711	0	0	-2.246661432	-10.74409435	Cd3g_predicted	300678	CD3 antigen, gamma polypeptide (predicted)
L19658	0	0	-1.125091042	-7.543766417	Cd36	29184	cd36 antigen
X53517	0	0	-2.246661432	-13.18279059	Cd37	29185	CD37 antigen
D29646	1	0	2.965501857	-11.51892511	Cd38	25668	CD38 antigen
M15768	0	0	-5.947101151	-6.537136359	Cd4	24932	CD4 antigen
M61874	0	0	-4.572595438	-4.158082221	Cd44	25406	CD44 antigen
AF017437	0	0	-2.196475675	-1.167923756	Cd47	29364	CD47 antigen (Rh-related antigen, integrin-associated signal transducer)
X13016	0	0	-5.979005241	-4.877878003	Cd48	245962	CD48 antigen
D10728	0	0	-2.246661432	-11.96122133	Cd5	54236	CD5 antigen
X76697	0	0	-2.196475675	-1.633144962	Cd52	117054	CD52 antigen
M57276	0	0	-4.82553076	-14.59300687	Cd53	24251	CD53 antigen
AF488727	0	0	-2.196475675	-6.434568143	Cd6	25752	CD6 antigen
X61654	0	1	-0.327279893	1.236345469	Cd63	29186	CD63 antigen
AF159104	0	0	-2.246661432	-5.971687568	Cd63	29186	CD63 antigen
AF440759	0	0	-2.604133644	-11.36435008	Cd69	29187	CD69 antigen
X13044	0	0	-6.642731905	-1.128070523	Cd74	25599	CD74 antigen (invariant polpypeptide of major histocompatibility class II antigen-associated)
X03015	0	0	-0.282205549	-11.55755008	Cd8a	24930	CD8 antigen, alpha chain
U05593	0	0	-2.196475675	-10.34532223	Cd80	25408	CD80 antigen
X76489	0	0	-5.596048914	-8.979730537	Cd9	24936	CD9 antigen
AY072294	0	0	-2.654319401	-6.446495582	Crk7	192350	CDC2-related kinase 7
AJ250425	0	0	-9.066840395	-5.879900937	Arhgef9	66013	Cdc42 guanine nucleotide exchange factor (GEF) 9
AY277590	0	0	-1.843614558	-5.744624944	Cdc42bpb	113960	Cdc42-binding protein kinase beta
AB086841	1	0	0.923263569	-6.818656268	Cdc91l1	353304	CDC91 cell division cycle 91-like 1 (S. cerevisiae)
X94351	0	0	-6.7449123	-2.37758143	Clk3	171305	CDC-like kinase 3
AB086193	0	0	-3.395024499	-6.587780041	RGD:628693	266732	Cdig2 protein
Y17325	0	0	-2.942637333	-5.478581766	RGD:621335	171456	CDK105 protein
AF177478	0	0	-4.217537291	-9.512428541	Cdk5rap2	286919	CDK5 activator-binding protein
AF177477	0	0	-6.642731905	-0.558659946	Cdk5rap1	252827	CDK5 regulatory subunit associated protein 1
AB052898	1	0	2.602641672	-8.979730537	Cds2	114101	CDP-diacylglycerol synthase (phosphatidate cytidylyltransferase) 2
D82928	1	0	2.194983703	-4.420745241	Cdipt	192260	CDP-diacylglycerol--inositol 3-phosphatidyltransferase (phosphatidylinositol synthase)
Z12019	0	0	-6.801518032	-8.699616459	Ceacam1	81613	CEA-related cell adhesion molecule 1
U23056	0	0	-6.801518032	-11.6187319	Ceacam10	287009	CEA-related cell adhesion molecule 10
AF172446	0	0	-6.033257794	-7.895790536	Ceacam9	116711	CEA-related cell adhesion molecule 9
AY325233	0	1	-2.654319401	0.938987989	RGD:1359642	304000	cell adhesion molecule JCAM
AF004840	0	0	-3.447019137	-11.61132226	Cdon	50938	cell adhesion molecule-related/down-regulated by oncogenes
X60767	0	0	-4.675381017	-11.28918396	Cdc2a	54237	cell division cycle 2 homolog A (S. pombe)
D16236	0	0	-2.654319401	-9.123645906	Cdc25a	171102	cell division cycle 25 homolog A (S. cerevisiae)
D16237	0	0	-3.497204894	-7.034564656	Cdc25b	171103	cell division cycle 25 homolog B (S. cerevisiae)
AY156922	1	0	0.12545242	-10.22752981	Cdc26_predicted	366381	cell division cycle 26 (predicted)
D26564	0	0	-3.661143942	-7.042859737	Cdc37	114562	cell division cycle 37 homolog (S. cerevisiae)
BC060535	1	0	4.623703287	-4.184221346	Cdc42	64465	cell division cycle 42 homolog (S. cerevisiae)
AF000578	0	0	-1.843614558	-3.451737541	Cdc5l	85434	cell division cycle 5-like (S. pombe)
U66470	0	0	-6.692917662	-6.21491516	Cgref1	245918	cell growth regulator with EF hand domain 1
U66471	0	0	-1.125091042	-11.03827416	Cgrrf1	116679	cell growth regulator with ring finger domain 1
D45254	0	0	-7.050389874	-8.644048104	Cnbp1	64530	cellular nucleic acid binding protein 1
U23407	0	0	-1.125091042	-0.332272111	Crabp2	29563	cellular retinoic acid binding protein 2
U51013	0	0	-4.773536123	-6.926705984	Centa1	171097	centaurin, alpha 1
AY128688	0	0	-8.819054678	-1.167923756	Centg1	65218	centaurin, gamma 1
AF334107	0	0	-1.125091042	-7.969747173	Cetn1	84592	centrin 1
AF334108	0	0	-3.854677106	-13.65553752	Cetn2	84593	centrin 2
AF335277	0	0	-3.904862863	-5.006793111	Cetn3	170895	centrin 3
AF370442	0	0	-5.596048914	-16.72882813	Cenpf	257649	centromere autoantigen F
AF287357	0	0	-2.196475675	-6.07857828	Cap350	246304	centrosome-associated protein 350
AB043870	1	0	0.837106925	-9.285898865	Cln2	83534	ceroid-lipofuscinosis, neuronal 2
L33869	0	0	-6.692917662	-13.18279059	Cp	24268	ceruloplasmin
Y12178	1	0	0.12545242	-12.67376061	Cp	24268	ceruloplasmin
AF014827	0	0	-7.100575631	-7.581832982	Figf	360457	c-fos induced growth factor
BC062391	0	0	-2.604133644	-7.723660426	RGD:735139	362065	CG6210-like
BC062080	0	0	-1.480754373	-2.036647495	Cgi12	299514	CGI-12 protein
BC063178	0	0	-1.125091042	-8.081369703	Cct3	295230	chaperonin subunit 3 (gamma)
AY223861	1	0	4.623703287	-4.20591317	Cct4	29374	chaperonin subunit 4 (delta)
BC059165	1	0	0.837106925	-6.681587198	Cct5	294864	chaperonin subunit 5 (epsilon)
AF414135	0	0	-0.230210912	-9.814426945	Chek1	140583	checkpoint kinase 1 homolog (S. pombe)
M57441	0	0	-6.642731905	-7.301718904	Ccl2	24770	chemokine (C-C motif) ligand 2
AF053312	0	0	-4.372798448	-10.78702454	Ccl20	29538	chemokine (C-C motif) ligand 20
AF163477	0	0	-2.246661432	-2.870687232	Ccl22	117551	chemokine (C-C motif) ligand 22
U22414	0	0	-2.196475675	-10.57939033	Ccl3	25542	chemokine (C-C motif) ligand 3
U06436	0	0	-3.904862863	-7.543766417	Ccl5	81780	chemokine (C-C motif) ligand 5
NM_021866	0	0	-2.604133644	-8.224395326	Ccr2	60463	chemokine (C-C motif) receptor 2
Y13400	0	0	-2.196475675	-12.57614931	Ccr3	117027	chemokine (C-C motif) receptor 3
AY379972	0	0	-2.196475675	-4.894749832	Ccr7	287673	chemokine (C-C motif) receptor 7
AF458780	0	0	-2.654319401	-7.034564656	Ccr9	282832	chemokine (C-C motif) receptor 9
Y12009	0	0	-2.654319401	-8.549559227	Ccr5	117029	chemokine (C-C) receptor 5
AF030358	0	0	-7.050389874	-4.777379673	Cx3cl1	89808	chemokine (C-X3-C motif) ligand 1
U04808	0	0	-6.7449123	-5.553838216	Cx3cr1	171056	chemokine (C-X3-C) receptor 1
U17035	0	0	-7.945270004	-12.86377851	Cxcl10	245920	chemokine (C-X-C motif) ligand 10
AF537209	0	1	-4.62519526	1.319600397	Cxcl11	305236	chemokine (C-X-C motif) ligand 11
AF217564	0	0	-6.033257794	-6.031215764	Cxcl12	24772	chemokine (C-X-C motif) ligand 12
U45965	0	0	-4.217537291	-4.643493705	Cxcl2	114105	chemokine (C-X-C motif) ligand 2
U90448	0	0	-2.196475675	-9.62340395	Cxcl5	60665	chemokine (C-X-C motif) ligand 5
AF537208	0	0	-1.843614558	-12.91131822	Cxcl9	246759	chemokine (C-X-C motif) ligand 9
AF223642	0	0	-2.654319401	-11.12386972	Cxcr3	84475	chemokine (C-X-C motif) receptor 3
U54791	0	0	-2.246661432	-3.451737541	Cxcr4	60628	chemokine (C-X-C motif) receptor 4
U92803	0	0	-4.016807274	-7.113497089	Ccbp2	140473	chemokine binding protein 2
AJ010828	1	0	0.923263569	-9.434769774	Cmkor1	84348	chemokine orphan receptor 1
AF253065	0	0	-6.393860063	-6.03755431	Cklf1	245978	chemokine-like factor 1
AY325262	1	0	0.12545242	-7.963276821	Cklfsf6_predicted	316035	chemokine-like factor super family 6 (predicted)
AF538323	0	0	-3.574987299	-5.718542237	Cklfsf8	301045	chemokine-like factor super family 8
X67250	1	0	0.429448956	-3.419293419	Chn1	84030	chimerin (chimaerin) 1
X69489	1	0	0.923263569	-9.117257045	Chn2	84031	chimerin (chimaerin) 2
AY486074	0	0	-4.32080381	-11.54452876	RGD:1303058	113901	chitinase, acidic
M95768	0	0	-3.661143942	-11.96379519	Ctbs	81652	chitobiase, di-N-acetyl-
X62894	0	0	-3.497204894	-11.62442044	Clcn1	25688	chloride channel 1
X64139	0	0	-3.497204894	-4.94888295	Clcn2	29232	chloride channel 2
AF142778	1	0	4.623703287	-1.041286301	Clcn3	84360	chloride channel 3
D50497	0	0	-1.480754373	-14.98752678	Clcn5	25749	chloride channel 5
Z67744	0	0	-5.947101151	-13.54536999	Clcn7	29233	chloride channel 7
AB119249	0	0	-7.147458855	-10.90795318	RGD:621100	362052	chloride channel calcium activated 2
AY333961	0	0	-5.896915393	-8.953591412	Clca6	362053	chloride channel calcium activated 6
D13927	0	0	-5.896915393	-8.699616459	Clcnk1	79425	chloride channel K1
Z30663	0	0	-3.497204894	-9.742169683	Clcnkb	79430	chloride channel Kb
L26450	0	0	-3.661143942	-7.484724212	Clns1a	65160	chloride channel, nucleotide-sensitive, 1A
AF104119	0	0	-2.246661432	-2.897605805	Clic4	83718	chloride intracellular channel 4
AF323174	0	0	-6.341865426	-10.04406299	Clic5	94272	chloride intracellular channel 5
AY191249	0	0	-1.125091042	-11.00780881	CLIC6	304081	chloride intracellular channel 6
AF332142	0	0	-5.947101151	-6.446495582	Pcyox1	246302	chloride ion pump-associated 55 kDa protein
X01032	0	0	-6.692917662	-9.601394175	Cck	25298	cholecystokinin
M88096	0	0	-7.945270004	-6.192520629	Cckar	24889	cholecystokinin A receptor
M99418	0	0	-6.642731905	-3.372805108	Cckbr	25706	cholecystokinin B receptor
AY365023	0	0	-2.246661432	-8.483301196	Chdh	290551	choline dehydrogenase
AB006607	0	0	-5.571347272	-8.482521749	Chkb	29367	choline kinase beta
X66494	0	0	-2.196475675	-5.832491532	Slc6a8	50690	choline transporter
AJ006522	0	0	-4.32080381	-1.650986392	Chrm1	25229	cholinergic receptor, muscarinic 1
NM_080773	0	0	-2.654319401	-16.35118404	Chrm1	25229	cholinergic receptor, muscarinic 1
J03025	0	0	-7.197644612	-15.93526982	Chrm2	81645	cholinergic receptor, muscarinic 2
M16407	0	0	-6.694726543	-10.45314161	Chrm3	24260	cholinergic receptor, muscarinic 3
M16409	0	0	-2.246661432	-12.900781	Chrm4	25111	cholinergic receptor, muscarinic 4
M22926	0	0	-7.152570269	-5.377783061	Chrm5	53949	cholinergic receptor, muscarinic 5
X74832	0	0	-2.246661432	-3.928690882	Chrna1	79557	cholinergic receptor, nicotinic, alpha polypeptide 1 (muscle)
AF196344	0	0	-4.728461779	-10.53452055	Chrna10	64574	cholinergic receptor, nicotinic, alpha polypeptide 10
L10077	0	0	-2.246661432	-9.537276399	Chrna2	170945	cholinergic receptor, nicotinic, alpha polypeptide 2 (neuronal)
L31621	0	0	-8.403113731	-6.549061894	Chrna3	25101	cholinergic receptor, nicotinic, alpha polypeptide 3
L31620	0	0	-2.251272527	-5.784534595	Chrna4	25590	cholinergic receptor, nicotinic, alpha polypeptide 4
J05231	0	0	-6.692917662	-6.559801634	Chrna5	25102	cholinergic receptor, nicotinic, alpha polypeptide 5
L08227	0	0	-1.125091042	-8.09900061	Chrna6	81721	cholinergic receptor, nicotinic, alpha polypeptide 6
S53987	0	0	-6.692917662	-2.395512802	Chrna7	25302	cholinergic receptor, nicotinic, alpha polypeptide 7
U12336	0	0	-5.596048914	-5.879900937	Chrna9	65024	cholinergic receptor, nicotinic, alpha polypeptide 9
X74833	0	0	-2.654319401	-10.80655761	Chrnb1	24261	cholinergic receptor, nicotinic, beta polypeptide 1 (muscle)
L31622	0	0	-4.068801911	-7.708470438	Chrnb2	54239	cholinergic receptor, nicotinic, beta polypeptide 2 (neuronal)
J04636	0	0	-2.942637333	-8.782088135	Chrnb3	171131	cholinergic receptor, nicotinic, beta polypeptide 3
U42976	0	0	-4.82553076	-2.096635921	Chrnb4	25103	cholinergic receptor, nicotinic, beta polypeptide 4
X74835	0	0	-1.532749011	-9.987252225	Chrnd	54240	cholinergic receptor, nicotinic, delta polypeptide
X74836	0	0	-1.125091042	-7.410903705	Chrne	29422	cholinergic receptor, nicotinic, epsilon polypeptide
X74834	0	0	-3.522992661	-9.827005966	Chrng	25753	cholinergic receptor, nicotinic, gamma polypeptide
AF004953	0	0	-4.82553076	-4.452453608	Chad	29195	chondroadherin
AF062402	0	0	-4.573200622	-11.6511755	Cspg2	114122	chondroitin sulfate proteoglycan 2
M97161	0	0	-5.896915393	-5.917967502	Cspg3	58982	chondroitin sulfate proteoglycan 3
AF060879	0	0	-3.497204894	-3.968064314	Cspg3	58982	chondroitin sulfate proteoglycan 3
X56541	0	0	-5.896915393	-9.09487587	Cspg4	81651	chondroitin sulfate proteoglycan 4
U82626	0	0	-5.947101151	-3.85923664	Cspg6	29486	chondroitin sulfate proteoglycan 6
AB073715	0	0	-3.447019137	-4.133441535	Chrd	117275	chordin
D21103	0	0	-2.654319401	-6.79622358	Csh1	53950	chorionic somatomammotropin hormone 1
D21103	0	0	-2.654319401	-6.79622358	Csh1	53950	chorionic somatomammotropin hormone 1
U32679	0	0	-2.654319401	-9.488314558	Csh1v	24282	Chorionic somatomammotropin hormone 1 variant; Placental lactogen-1
M13749	0	0	-2.246661432	-8.333650839	Csh2	24283	chorionic somatomammotropin hormone 2
BC062392	0	0	-1.895609196	-6.935562151	Cbx7	362962	chromobox homolog 7
AJ010024	0	0	-2.246661432	-7.870385316	Chd4	117535	chromodomain helicase DNA binding protein 4
AF145445	1	0	4.216045318	-1.996137591	Chga	24258	chromogranin A
AF019974	1	0	4.623703287	-6.391197972	Chgb	24259	chromogranin B
AY093422	0	0	-2.706051164	-4.672801065	C11orf8	362185	chromosome 11 open reading frame 8
U82591	0	0	-2.246661432	-4.672801065	C6orf108	171047	chromosome 6 open reading frame 108
BC061766	0	0	-3.419726141	-9.948035642	Chc1l	290363	chromosome condensation 1-like
D38495	0	0	-4.372798448	-15.20726006	Cma1	25627	chymase 1, mast cell
S80379	0	1	-4.32080381	2.874448201	Ctrc_predicted	362653	chymotrypsin C (caldecrin) (predicted)
AB020757	1	0	3.373159825	-6.07857828	Ctrl	117184	chymotrypsin-like
X17457	0	0	-2.604133644	-4.452395819	Cntf	25707	ciliary neurotrophic factor
U35022	0	0	-2.246661432	-4.362340251	Golga2	64528	cis-Golgi matrix protein GM130
AF461496	0	0	-2.246661432	-7.540028066	Cs	170587	citrate synthase
AF039218	0	0	-4.267723048	-10.27380413	Cit	83620	citron
AF070065	0	0	-4.62519526	-7.042859737	Cit	83620	citron
J03583	1	1	2.194983703	3.424429224	Cltc	54241	clathrin, heavy polypeptide (Hc)
M15882	0	0	-4.728461779	-11.52669565	Clta	83800	clathrin, light polypeptide (Lca)
AF195500	0	0	-9.066840395	-7.581832982	Cldn1	65129	claudin 1
AF324043	0	1	-4.935455623	1.591227451	Cldn11	84588	claudin 11
AF333099	0	0	-3.661143942	-11.24985632	Cldn16	155268	claudin 16
M74067	0	0	-4.193180794	-6.756034317	Cldn3	65130	claudin 3
AF241260	0	0	-1.843614558	-5.95883337	Cldn5	65131	claudin 5
AJ011811	1	0	4.623703287	-8.332924236	Cldn7	65132	claudin 7
Y17326	0	0	-1.895609196	-0.013260037	Cpsf4	252943	cleavage and polyadenylation specific factor 4
AJ288060	0	0	-2.246661432	-8.483301196	Clasp2	114514	CLIP associating protein 2
AB019258	0	0	-3.497204894	-7.187776554	Clock	60447	clock homolog (mouse)
M16975	0	0	-4.780456417	-6.051440198	Clu	24854	clusterin
AF314657	0	0	-1.480754373	-10.21556627	Clu	24854	clusterin
AF208235	1	0	0.177447057	-11.07265721	Mertk	65037	c-mer proto-oncogene tyrosine kinase
M81397	0	0	-3.497204894	-9.215541545	F2	29251	coagulation factor 2
U07619	0	0	-3.497204894	-1.167923756	F3	25584	coagulation factor 3
AY321333	1	0	2.965501857	-5.29484672	F5	304929	coagulation factor 5
M26247	0	0	-2.654319401	-10.13385879	F9	24946	coagulation factor 9
M81642	0	0	-3.447019137	-13.23451982	F2r	25439	coagulation factor II (thrombin) receptor
U61373	1	0	0.12545242	-8.90872559	F2rl1	116677	coagulation factor II (thrombin) receptor-like 1
AF310076	0	0	-2.246661432	-11.06310642	F2rl2	29636	coagulation factor II (thrombin) receptor-like 2
AF532184	0	0	-1.125091042	-10.87300946	F7	260320	coagulation factor VII
X79807	1	0	0.12545242	-8.027482512	F10	29243	coagulation factor X
AY387072	0	0	-2.246661432	-12.88966899	F11_predicted	290757	coagulation factor XI (predicted)
Y12502	0	0	-2.303267165	-5.823432591	F13a	60327	coagulation factor XIII, A1 subunit
X92097	0	0	-5.596048914	-5.628787441	Rnp24	65165	coated vesicle membrane protein
X57228	0	0	-5.979005241	-5.598955428	Copb1	114023	coatomer protein complex, subunit beta 1
AF353305	1	0	0.177447057	-1.447734179	Cbwd1	171057	COBW domain containing 1
U10071	1	0	4.623703287	-11.3018304	Cart	29131	cocaine and amphetamine regulated transcript
L20427	0	0	-4.675381017	-12.5008738	Coq3	29309	coenzyme Q3 homolog, methyltransferase (yeast)
BC059143	0	0	-2.246661432	-5.917967502	Cfl1	29271	cofilin 1
X62908	0	0	-1.532749011	-9.534861229	Cfl1	29271	cofilin 1
AF092207	0	0	-3.447019137	-4.922743824	Ccdc5	192228	coiled-coil domain containing 5
AF399643	0	0	-3.574987299	-5.095360047	Coil	50998	coilin
AB000362	0	0	-4.675381017	-5.962779488	Cirbp	81825	cold inducible RNA binding protein
AY136824	0	1	-1.097798047	0.297590137	Cthrc1	282836	collagen triple helix repeat containing 1
Z78279	0	0	-1.480754373	-8.030240088	Col1a1	29393	collagen, type 1, alpha 1
M12199	1	0	0.12545242	-18.23214423	Col1a1	29393	collagen, type 1, alpha 1
X70369	0	0	-6.692917662	-12.70129932	Col3a1	84032	collagen, type III, alpha 1
L47281	0	0	-2.251272527	-5.866408243	Col4a3	116559	collagen, type IV, alpha 3
AF272662	0	0	-2.604133644	-6.16042189	Col5a1	85490	collagen, type V, alpha 1
AF272661	0	0	-6.033257794	-7.169065444	Col5a3	60379	collagen, type V, alpha 3
AF189709	1	0	0.12545242	-9.736058421	Col18a1	85251	collagen, type XVIII, alpha 1
AF007583	0	0	-2.654319401	-10.58611365	Colq	29755	collagen-like tail subunit (single strand of homotrimer) of asymmetric acetylcholinesterase
U52102	0	0	-6.692917662	-8.051454653	Crmp1	25415	collapsin response mediator protein 1
AB080968	0	0	-6.033257794	-10.46406818	Colec12	361289	collectin sub-family member 12
AY266116	0	0	-4.62519526	-9.847480922	Colm	315675	collomin
AF515736	0	0	-7.102384512	-4.637705072	Csf1	78965	colony stimulating factor 1 (macrophage)
U00620	0	0	-7.995455762	-12.75470305	Csf2	116630	colony stimulating factor 2 (granulocyte-macrophage)
AJ000555	0	0	-4.217537291	-0.975945524	Csf2rb1	171081	colony stimulating factor 2 receptor, beta 1, low-affinity (granulocyte-macrophage)
U37101	0	0	-1.895609196	-5.962779488	Csf3	25610	colony stimulating factor 3 (granulocyte)
AF290194	0	0	-1.532749011	-5.562746296	Commd5	245974	COMM domain containing 5
AJ001102	0	0	-5.896915393	-6.21491516	C1qbp	29681	complement component 1, q subcomponent binding protein
X71127	0	0	-3.661143942	-9.853873303	C1qb	29687	complement component 1, q subcomponent, beta polypeptide
D88250	0	0	-3.661143942	-13.64787669	C1s	192262	complement component 1, s subcomponent
AY149994	0	0	-1.480754373	-9.037968402	C2	24231	complement component 2
X52477	0	0	-1.895609196	-6.362837584	C3	24232	complement component 3
U86379	0	0	-6.7449123	-11.02503986	C3ar1	84007	complement component 3a receptor 1
Z50051	0	0	-4.267723048	-9.458817919	C4bpa	24235	complement component 4 binding protein, alpha
Z50052	1	0	3.373159825	-13.34637274	C4bpb	24236	complement component 4 binding protein, beta
AY149995	0	0	-1.125091042	-10.87300946	C4a	24233	complement component 4a
X91892	0	0	-2.654319401	-11.20552597	C5	362119	complement component 5
AY230250	0	0	-3.447019137	-10.65647097	C6	24237	complement component 6
AF309948	0	0	-2.196475675	-11.20552597	C7	117517	complement component 7
U52948	0	0	-6.7449123	-5.816633334	C9	117512	complement component 9
AF436847	0	0	-2.654319401	-9.537419031	Cfh	155012	complement component factor H
AJ320522	0	0	-7.050389874	-15.38327213	Cfh	155012	complement component factor H
AY325206	0	0	-3.447019137	-14.46409176	Cfhl1_predicted	289057	complement component factor h-like 1 (predicted)
Y18965	0	0	-6.033257794	-7.33468881	Cfi	79126	complement factor I
D42114	0	0	-3.854677106	-4.196184893	Crry	54243	complement receptor related protein
D70817	0	0	-3.447019137	-4.762524335	Cplx1	64832	complexin 1
D70816	0	0	-2.246661432	-5.823432591	Cplx2	116657	complexin 2
AF135838	1	0	2.965501857	-1.602081163	Crx	60446	cone-rod homeobox protein
AF120275	0	0	-6.694726543	-7.526535372	Ctgf	64032	connective tissue growth factor
AF536558	0	0	-2.196475675	-4.777379673	Cx39	266707	connexin 39
D38492	0	0	-2.246661432	-13.97088886	Cntn1	117258	contactin 1
M31725	0	0	-2.246661432	-8.692817203	Cntn2	25356	contactin 2
U11031	0	0	-6.694726543	-13.30942804	Cntn3	54279	contactin 3
U35371	0	0	-2.251272527	-12.36801147	Cntn4	116658	contactin 4
D87212	0	0	-6.7449123	-3.003659279	Cntn5	114589	contactin 5
D87248	0	0	-4.728461779	-9.911200278	Cntn6	27256	contactin 6
AB081072	0	0	-2.196475675	-11.41634607	Cops2	261736	COP9 (constitutive photomorphogenic) homolog, subunit 2 (Arabidopsis thaliana)
BC063182	1	0	0.12545242	-4.729621256	Cops8_predicted	363283	COP9 (constitutive photomorphogenic) homolog, subunit 8 (Arabidopsis thaliana) (predicted)
AF255305	0	0	-2.246661432	-7.476890015	Ccs	84485	copper chaperone for superoxide dismutase
AF001417	0	0	-2.196475675	-0.078297158	Copeb	58954	core promoter element binding protein
AY251285	0	0	-1.125091042	-11.58342051	Corin	289596	corin
AF272892	0	0	-3.497204894	-7.227822972	Mak10	64472	corneal wound healing related protein
Y15054	0	0	-0.282205549	-9.325917634	Coro7	192276	coronin 7
AF495469	0	0	-6.642731905	-8.58935467	Coro1a	155151	coronin, actin binding protein 1A
AF140359	0	0	-6.692917662	-10.27380413	Coro6	245982	coronin, actin binding protein 6
AF053768	0	0	-5.896915393	-1.167923756	Cttnbp2	282587	cortactin binding protein 2
AF054618	0	0	-2.604133644	-10.69518912	Cttn	60465	cortactin isoform B
L15011	0	0	-2.246661432	-6.134282765	Ctxn	29145	cortexin
X03036	1	0	4.623703287	-4.381943452	Crh	81648	corticotropin releasing hormone
NM_139183	0	0	-2.246661432	-10.50294683	Crhbp	29625	corticotropin releasing hormone binding protein
L24096	0	0	-2.251272527	-4.052269524	Crhr1	58959	corticotropin releasing hormone receptor 1
U53499	0	0	-4.32080381	-10.56215928	Crhr1	58959	corticotropin releasing hormone receptor 1
U53500	0	0	-6.692917662	-8.886360118	Crhr1	58959	corticotropin releasing hormone receptor 1
U16253	0	0	-6.692917662	-6.127483509	Crhr2	64680	corticotropin releasing hormone receptor 2
AB032178	0	0	-7.100575631	-8.2699369	Cox17	89786	COX17 homolog, cytochrome c oxidase assembly protein (yeast)
AF109643	0	1	-1.073096404	0.932188732	Cxadr	89843	coxsackie virus and adenovirus receptor
BC063181	0	0	-2.604133644	-8.417484628	Cxadrl1	361873	coxsackie virus and adenovirus receptor-like 1
BC063181	0	0	-2.604133644	-8.417484628	Cxadrl1	361873	coxsackie virus and adenovirus receptor-like 1
AF452647	0	0	-3.609149305	-8.323729164	RGD:621597	499010	CPG2 protein
X95466	0	0	-7.152570269	-10.16210475	RGD:621597	499010	CPG2 protein
AB125856	0	0	-3.447019137	-6.026985178	Cfdp1	292027	craniofacial development protein 1
M83176	0	0	-4.82553076	-11.00780881	Crp	25419	C-reactive protein, petaxin related
BC065307	0	0	-4.675381017	-4.904017128	Ckb	24264	creatine kinase, brain
M10140	0	0	-5.979005241	-9.474000832	Ckm	24265	creatine kinase, muscle
AF245018	0	0	-6.033257794	-7.042859737	Crnkl1	116481	crooked neck protein
AF545855	0	0	-4.935455623	-3.850238875	Cry1	299691	cryptochrome 1 (photolyase-like)
AY033877	0	0	-6.642731905	-1.15011831	Cry2	170917	cryptochrome 2 (photolyase-like)
M24092	0	0	-6.7449123	-11.00780881	Cryab	25420	crystallin, alpha B
X15143	0	0	-1.125091042	-7.863109435	Cryba1	25583	crystallin, beta A1
AY158891	0	0	-6.642731905	-9.904409658	Cryba2	286925	crystallin, beta A2
J00717	0	0	-4.728461779	-11.6644098	Crygc	24277	crystallin, gamma C
X57169	0	0	-5.571347272	-16.27898744	Crygd	24278	crystallin, gamma D
J00716	0	0	-5.571347272	-13.55865817	Cryge	24279	crystallin, gamma E
AY040223	0	0	-3.447019137	-3.911531599	Cryl1	290277	crystallin, lamda 1
U49057	0	0	-5.947101151	-4.672801065	RGD:708360	245925	CTD-binding SR-like protein rA9
U49056	0	0	-2.246661432	-6.60710636	RGD:708405	56081	CTD-binding SR-like rA1
AF222712	0	0	-3.854677106	-9.220025879	Ctbp2	81717	C-terminal binding protein 2
D17370	0	0	-3.661143942	-12.57614931	Cth	24962	CTL target antigen
J03734	1	0	0.12545242	-8.709689031	Clecsf13	114598	C-type (calcium dependent, carbohydrate recognition domain) lectin, superfamily member 13
AF022147	0	0	-7.100575631	-13.82949317	Cuzd1	117179	CUB and zona pellucida-like domains 1
AF022247	0	0	-2.654319401	-13.77378868	Cubn	80848	cubilin (intrinsic factor-cobalamin receptor)
AJ010351	0	0	-3.497204894	-7.543766417	Cugbp2	29428	CUG triplet repeat,RNA-binding protein 2
AF169013	0	0	-6.7449123	-7.581832982	Cugbp2	29428	CUG triplet repeat,RNA-binding protein 2
AF135115	1	0	0.177447057	-3.605916657	Cul5	64624	cullin 5
U09229	0	0	-2.246661432	-9.690316094	Cutl1	116639	cut-like 1 (Drosophila)
AF272158	0	0	-3.447019137	-0.013260037	Cxxc4	83824	CXXC finger 4
X55519	0	0	-7.943461124	-9.011829276	Cnga2	25411	cyclic nucleotide gated channel alpha 2
AJ272428	0	0	-4.62519526	-12.99370198	Cnga3	85257	cyclic nucleotide gated channel alpha 3
AF031943	0	0	-2.604133644	-15.12879391	Cnga3	85257	cyclic nucleotide gated channel alpha 3
U12623	0	0	-2.196475675	-7.563092737	Cnga4	85258	cyclic nucleotide gated channel alpha 4
AJ000496	0	0	-3.447019137	-12.80554065	Cngb1	83686	cyclic nucleotide gated channel beta 1
AF068572	1	0	0.923263569	-11.45929186	Cngb1	83686	cyclic nucleotide gated channel beta 1
AF015728	0	0	-2.246661432	-11.71589434	Cngb1	83686	cyclic nucleotide gated channel beta 1
L16532	0	0	-1.843614558	-1.467236918	Cnp1	25275	cyclic nucleotide phosphodiesterase 1
U93851	0	0	-7.197644612	-10.76666129	Cnga1	85259	cyclic nucleotide-gated cation channel
U70257	0	0	-5.185260888	-6.897495586	Cnga1	85259	cyclic nucleotide-gated cation channel
AF367448	1	0	4.623703287	-4.33395497	Ccna2	114494	cyclin A2
X64589	1	0	0.12545242	-3.627186936	Ccnb1	25203	cyclin B1
AF352170	0	0	-2.604133644	-15.55360276	Dmtf1	114485	cyclin D binding myb-like transcription factor 1
AF352169	0	0	-6.7449123	-11.2237172	Dmtf1	114485	cyclin D binding myb-like transcription factor 1
AF352170	0	0	-2.654319401	-1.180696176	Dmtf1	114485	cyclin D binding myb-like transcription factor 1
AF352171	0	0	-2.196475675	-16.57783217	Dmtf1	114485	cyclin D binding myb-like transcription factor 1
L09752	0	0	-5.896915393	-4.910816384	Ccnd2	64033	cyclin D2
D38560	1	0	0.12545242	-2.860279176	Gak	81659	cyclin G associated kinase
X70871	0	0	-5.596048914	-8.90872559	Ccng1	25405	cyclin G1
AJ276495	0	0	-5.844920756	-6.842161869	Ccnh	84389	cyclin H
U50707	0	0	-1.532749011	-0.332272111	Cdk5r	116671	cyclin-dependent kinase 5, regulatory subunit 1 (p35)
AF352168	0	0	-3.497204894	-5.397290055	Cdk6	114483	cyclin-dependent kinase 6
X83579	0	0	-1.532749011	-6.177258417	Cdk7	171150	cyclin-dependent kinase 7 (homolog of Xenopus MO15 cdk-activating kinase)
U24174	0	0	-2.196475675	-0.332272111	Cdkn1a	114851	cyclin-dependent kinase inhibitor 1A
D83792	0	0	-7.943461124	-6.127483509	Cdkn1b	83571	cyclin-dependent kinase inhibitor 1B
AF474979	1	1	4.623703287	0.461554221	Cdkn2b	25164	cyclin-dependent kinase inhibitor 2B (p15, inhibits CDK4)
AF474980	0	0	-2.303267165	-7.518222961	Cdkn2c	54238	cyclin-dependent kinase inhibitor 2C (p18, inhibits CDK4)
AY383681	0	0	-4.728461779	-11.06310642	Cdkl2_predicted	305242	cyclin-dependent kinase-like 2 (CDC2-related kinase) (predicted)
AF112183	0	0	-4.572595438	-10.10825513	Cdkl3	60396	cyclin-dependent kinase-like 3
AF501290	0	0	-2.246661432	-8.858440568	Cst11	245916	cystatin 11
AF090692	0	0	-4.675381017	-7.543766417	Cst8	29679	cystatin 8
X54737	0	0	-3.904862863	-10.42550287	Cstb	25308	cystatin B
X16957	0	0	-3.447019137	-7.288946484	Cst3	25307	cystatin C
AY046415	0	1	-1.125091042	2.269765505	Cst6	171096	cystatin E/M
M58169	0	0	-2.654319401	-6.818656268	RGD:727814	296229	cystatin related protein 2
J04206	0	0	-1.532749011	-10.36307506	RGD:735160	296234	cystatin S
AF442205	0	0	-4.164937469	-5.21834302	RGD:708555	257643	cystatin SC
AF440736	0	0	-4.32080381	-6.373006739	RGD:708514	266776	cystatin TE-1
U09567	0	0	-2.196475675	-8.483301196	Csrp1	29276	cysteine and glycine-rich protein 1
U44948	0	0	-2.196475675	-10.74409435	Csrp2	29317	cysteine and glycine-rich protein 2
S61960	1	0	0.837106925	-11.51151353	Ccbl1_predicted	311844	cysteine conjugate-beta lyase (predicted)
AF218568	0	0	-2.914394007	-8.699616459	Cyr61	83476	cysteine rich protein 61
U39320	0	0	-3.447019137	-1.996137591	Dnajc5	79130	cysteine string protein
D17512	0	0	-6.033257794	-0.359982603	RGD:1302959	338401	cysteine-rich protein 2
X81193	0	0	-2.246661432	-13.64787669	Csrp3	117505	cysteine-rich protein 3
M31173	0	0	-1.125091042	-12.32152277	Crisp1	64827	cysteine-rich secretory protein 1
AF078552	0	0	-6.614833725	-12.94652333	Crisp2	81923	cysteine-rich secretory protein 2
AB052685	0	0	-3.661143942	-9.595425544	Cysltr1	114099	cysteinyl leukotriene receptor 1
AB052661	0	0	-2.604133644	-6.587780041	Cysltr2	170926	cysteinyl leukotriene receptor 2
M89906	0	0	-4.62519526	-14.33448373	Cftr	24255	cystic fibrosis transmembrane conductance regulator homolog
X64827	0	0	-3.497204894	-10.45308382	Cox8h	25250	Cytochrom c oxidase subunit VIII-H (heart/muscle)
AJ295951	0	0	-6.642731905	-5.607117328	Cyba	79129	cytochrome b-245, alpha polypeptide
AF298656	0	0	-2.604133644	-12.17347543	Cybb	66021	cytochrome b-245, beta polypeptide
D13205	0	0	-4.267723048	-7.972184901	Cyb5	64001	cytochrome b-5
Y12517	0	0	-2.654319401	-4.980981689	Cyb5m	80773	cytochrome b5, outer mitochondrial membrane isoform
X14209	0	0	-1.843614558	-1.447082597	Cox4i1	29445	cytochrome c oxidase subunit IV isoform 1
AF255347	0	0	-2.246661432	-1.48693583	Cox4i2	84683	cytochrome c oxidase subunit IV isoform 2
D10952	0	0	-5.844920756	-8.979730537	Cox5b	94194	cytochrome c oxidase subunit Vb
M20183	0	0	-6.033257794	-9.534861229	Cox6c1	286962	cytochrome c oxidase subunit VIc-1
AY161005	0	0	-3.497204894	-7.543766417	RGD:727840	360229	cytochrome c oxidase subunit VIII isoform 3
X54080	0	0	-2.196475675	-12.17013771	Cox7a3	29507	cytochrome c oxidase, subunit 7a 3
X15030	0	0	-4.82553076	-7.123167577	Cox5a	252934	cytochrome c oxidase, subunit Va
X12553	0	0	-2.196475675	-2.165705235	Cox6a1	25282	cytochrome c oxidase, subunit VIa, polypeptide 1
X12554	0	0	-2.246661432	-4.079980017	Cox6a2	25278	cytochrome c oxidase, subunit VIa, polypeptide 2
M27466	1	0	0.923263569	-8.185904205	Cox6c	54322	cytochrome c oxidase, subunit VIc
L48209	1	0	4.623703287	-7.072631221	Cox8a	171335	cytochrome c oxidase, subunit VIIIa
M20622	0	0	-3.497204894	-7.682331312	Cycs	25309	cytochrome c, somatic
M20622	0	0	-1.895609196	-7.682331312	Cycs	25309	cytochrome c, somatic
U39206	0	0	-6.692917662	-7.563092737	RGD:708363	286904	cytochrome P450 4F4
U39207	1	0	0.12545242	-4.458367599	RGD:708364	286905	cytochrome P450 4F5
AF439343	0	0	-2.914394007	-10.7508936	RGD:628719	246767	cytochrome P450 4X1
AF159245	0	0	-6.692917662	-10.90642396	RGD:735174	292728	cytochrome P450 CYP2B21
J02669	0	0	-2.654319401	-10.50955216	Cyp2a1	24894	Cytochrome P450 IIA1 (hepatic steroid hydroxylase IIA1) gene
AF368269	0	0	-6.440915763	-6.889039281	RGD:620086	171380	cytochrome P450 monooxygenase CYP2T1
D38381	0	0	-7.147458855	-12.02142431	RGD:628709	252931	cytochrome P450, 3a18
M37828	1	0	0.12545242	-11.87766764	RGD:628846	266674	cytochrome P450, 4a12
X00469	0	0	-1.125091042	-10.04406299	Cyp1a1	24296	cytochrome P450, family 1, subfamily a, polypeptide 1
U09540	0	0	-2.144481038	-2.820431992	Cyp1b1	25426	cytochrome P450, family 1, subfamily b, polypeptide 1
J05156	0	0	-2.246661432	-5.862669892	Cyp11a1	29680	cytochrome P450, family 11, subfamily a, polypeptide 1
M22615	0	0	-5.896915393	-7.543766417	Cyp11a1	29680	cytochrome P450, family 11, subfamily a, polypeptide 1
X14086	0	0	-2.649207988	-10.04406299	Cyp17a1	25146	cytochrome P450, family 17, subfamily a, polypeptide 1
M33986	0	0	-2.604133644	-16.17416092	Cyp19a1	25147	cytochrome P450, family 19, subfamily a, polypeptide 1
M37134	0	0	-3.497204894	-10.50843922	Cyp2b15	29295	cytochrome P450, family 2, subfamily b, polypeptide 15
X63545	0	0	-2.246661432	-10.78389233	Cyp2b15	29295	cytochrome P450, family 2, subfamily b, polypeptide 15
M26853	0	0	-3.661143942	-1.971169202	Cyp2b2	361523	Cytochrome P450, family 2, subfamily b, polypeptide 2
M34452	0	0	-4.675381017	-13.79659009	Cyp2b2	361523	Cytochrome P450, family 2, subfamily b, polypeptide 2
K01721	0	0	-7.943461124	-5.113953736	Cyp2b2	361523	Cytochrome P450, family 2, subfamily b, polypeptide 2
M13650	1	0	0.12545242	-11.79609275	Cyp2b2	361523	Cytochrome P450, family 2, subfamily b, polypeptide 2
X55446	1	0	0.12545242	-11.35870562	Cyp2c23	83790	cytochrome P450, family 2, subfamily c, polypeptide 23
J03786	0	0	-3.904862863	-13.93722296	Cyp2c40	25011	cytochrome P450, family 2, subfamily c, polypeptide 40
M18335	0	0	-7.102384512	-13.47175274	Cyp2c7	29298	cytochrome P450, family 2, subfamily c, polypeptide 7
X53477	0	0	-2.246661432	-13.31257142	Cyp2c70	171518	cytochrome P450, family 2, subfamily c, polypeptide 70
NM_173304	0	0	-5.62334191	-10.48971252	Cyp2d10	286963	cytochrome P450, family 2, subfamily d, polypeptide 10
AB008424	0	0	-3.661143942	-8.858440568	Cyp2d13	24303	cytochrome P450, family 2, subfamily d, polypeptide 13
U48220	0	0	-6.033257794	-15.680888	Cyp2d22	171522	cytochrome P450, family 2, subfamily d, polypeptide 22
AB008423	0	0	-1.125091042	-10.40662472	Cyp2d26	25053	cytochrome P450, family 2, subfamily d, polypeptide 26
AB008422	0	0	-5.62334191	-10.48971252	Cyp2d9	266684	cytochrome P450, family 2, subfamily d, polypeptide 9
AF061442	0	0	-1.532749011	-2.416818731	Cyp2e1	25086	cytochrome P450, family 2, subfamily e, polypeptide 1
AF056333	0	0	-6.642731905	-16.90435438	Cyp2e1	25086	cytochrome P450, family 2, subfamily e, polypeptide 1
AF017393	1	0	0.12545242	-11.574614	Cyp2f2	54246	cytochrome P450, family 2, subfamily f, polypeptide 2
U39943	0	0	-6.749523395	-3.606619995	Cyp2j9	313375	cytochrome P450, family 2, subfamily j, polypeptide 9
BC061716	0	0	-3.609149305	-3.569293366	Cyp20a1	316435	cytochrome P450, family 20, subfamily A, polypeptide 1
AF439720	0	0	-7.147458855	-1.969329921	Cyp26a1	154985	cytochrome P450, family 26, subfamily A, polypeptide 1
AY245532	0	0	-6.033257794	-10.01608458	Cyp26b1	312495	cytochrome P450, family 26, subfamily b, polypeptide 1
M73231	0	0	-5.596048914	-8.898293801	Cyp27a1	301517	cytochrome P450, family 27, subfamily a, polypeptide 1
U09742	0	0	-1.895609196	-13.93911394	Cyp3a11	266682	cytochrome P450, family 3, subfamily a, polypeptide 11
M33936	0	0	-2.246661432	-11.45310854	Cyp4a14	298423	cytochrome P450, family 4, subfamily a, polypeptide 14
M29853	0	0	-1.125091042	-12.77779359	Cyp4b1	24307	cytochrome P450, family 4, subfamily b, polypeptide 1
M94548	0	0	-2.246661432	-4.653448869	Cyp4f2	56266	cytochrome P450, family 4, subfamily F, polypeptide 2
J05460	0	0	-6.7449123	-5.9822567	Cyp7a1	25428	cytochrome P450, family 7, subfamily a, polypeptide 1
U36992	0	0	-2.654319401	-7.845025658	Cyp7b1	25429	cytochrome P450, family 7, subfamily b, polypeptide 1
AB009686	0	0	-7.050389874	-2.965222143	Cyp8b1	81924	cytochrome P450, family 8, subfamily b, polypeptide 1
X15431	0	0	-1.073096404	-6.587780041	Cyp11b1	24293	cytochrome P450, subfamily 11B, polypeptide 1
D00567	1	0	0.923263569	-7.989415946	Cyp11b1	24293	cytochrome P450, subfamily 11B, polypeptide 1
U14907	0	0	-1.073096404	-10.69518912	RGD:727886	353498	cytochrome P450, subfamily 11B, polypeptide 3
U56853	0	0	-6.440915763	-9.263427574	Cyp21a1	24298	cytochrome P450, subfamily 21A, polypeptide 1
NM_201635	0	0	-6.642731905	-0.359982603	Cyp24a1	25279	cytochrome P450, subfamily 24
J04187	0	0	-2.654319401	-10.50955216	Cyp2a2	24895	cytochrome P450, subfamily 2A, polypeptide 1
M33296	0	0	-6.692917662	-7.930373741	Cyp2g1	25251	cytochrome P450, subfamily 2G, polypeptide 1
X96721	1	0	0.177447057	-6.842161869	Cyp3a3	25642	cytochrome P450, subfamily 3A, polypeptide 3
D55681	2	0	0.837106925	-8.634579338	Cyp51	25427	cytochrome P450, subfamily 51
NM_012542	0	0	-3.497204894	-11.60758391	Cyp2a3a	24299	Cytochrome P450, subfamily IIA (phenobarbital-inducble)/ (Cytochrome P450 IIA3)
M19973	0	0	-6.440915763	-7.143582333	RGD:619923	252927	cytochrome P450, subfamily IIB (phenobarbital-inducible), polypeptide 6
J02657	0	0	-2.604133644	-11.40851205	Cyp2c	29277	Cytochrome P450, subfamily IIC (mephenytoin 4-hydroxylase)
AF311886	0	0	-3.497204894	-7.581832982	RGD:708530	266761	cytochrome P450-like protein
AJ245663	0	0	-5.983072037	-1.9319319	Cygb	170520	cytoglobin
AF065161	0	0	-3.574987299	-15.23190075	Cish	83681	cytokine inducible SH2-containing protein
AY049038	0	0	-9.121637247	-8.161954164	RGD:708372	259269	cytomatrix protein p110
AJ000485	0	0	-2.246661432	-4.561471285	Cyln2	29264	cytoplasmic linker 2
AB010428	0	0	-2.246661432	-14.69200559	Cte1	50559	cytosolic acyl-CoA thioesterase 1
M35266	0	0	-2.246661432	-7.411112958	Cdo1	81718	cytosolic cysteine dioxygenase 1
U37121	0	0	-5.896915393	-11.56504794	Ctla4	63835	cytotoxic T-lymphocyte-associated protein 4
J03179	0	0	-4.267723048	-13.49922946	Dbp	24309	D site albumin promoter binding protein
U34843	0	0	-3.904862863	-7.769769208	RGD:619766	116656	D123 gene product
AB003400	0	0	-2.246661432	-7.743630082	Dao1	114027	D-amino acid oxidase
BC062052	0	0	-0.327279893	-3.627186936	Dazap2_predicted	300235	DAZ associated protein 2 (predicted)
AF412817	0	0	-4.193180794	-8.90872559	Dcm5	257653	Dcm5 protein
Z36980	0	0	-2.654319401	-7.19221803	Ddt	29318	D-dopachrome tautomerase
AF222733	0	0	-0.230210912	-11.72264767	Ddx1	84474	DEAD (Asp-Glu-Ala-Asp) box polypeptide 1
AF222732	0	0	-3.854677106	-7.708470438	Ddx1	84474	DEAD (Asp-Glu-Ala-Asp) box polypeptide 1
AY341876	0	0	-4.675381017	-0.558659946	Ddx24	373065	DEAD (Asp-Glu-Ala-Asp) box polypeptide 24
AF142629	0	0	-4.267723048	-4.022091165	Ddx25	58856	DEAD (Asp-Glu-Ala-Asp) box polypeptide 25
S75275	1	0	4.216045318	-4.133441535	Ddx4_predicted	310090	DEAD (Asp-Glu-Ala-Asp) box polypeptide 4 (predicted)
AF220455	0	0	-4.068801911	-2.130609243	RGD:621744	84473	DEAD/H (Asp-Glu-Ala-Asp/His) box polypeptide 20, 103kD
AY383679	0	0	-1.125091042	-13.98538825	Ddx26_predicted	361057	DEAD/H (Asp-Glu-Ala-Asp/His) box polypeptide 26 (predicted)
AY383690	1	0	2.194983703	-10.46847558	Dhx8_predicted	287727	DEAH (Asp-Glu-Ala-His) box polypeptide 8 (predicted)
AF053362	0	0	-4.217537291	-10.81139913	Dedd	83631	death effector domain-containing
U05334	0	0	-2.942637333	-7.201683847	Dap	64322	death-associated protein
AJ006971	0	0	-2.196475675	-5.21834302	Dapk3	64391	death-associated protein kinase 3
AB026904	0	0	-3.854677106	-6.524596526	Daf1	64036	decay accelarating factor 1
X59859	0	0	-2.196475675	-3.86591091	Dcn	29139	decorin
X68101	1	0	0.12545242	-13.02036781	Dock9	259237	dedicator of cytokinesis 9
BC061530	0	1	-3.447019137	0.374151628	Dad1	192275	defender against cell death 1
AF093536	0	0	-2.196475675	-7.838226401	Defb1	83687	defensin beta 1
AF068861	0	0	-5.979005241	-4.668768871	Defb3	64389	defensin beta 3
U16684	0	0	-2.246661432	-13.82648821	Np4	286958	defensin NP-4 precursor
U16686	0	0	-2.246661432	-6.587780041	Defa	286995	defensin, alpha 5, Paneth cell-specific
AF055884	0	0	-6.642731905	-6.332960108	Deaf1	83632	deformed epidermal autoregulatory factor 1 (Drosophila)
AY036902	1	0	0.12545242	-5.255051277	Degs	58970	degenerative spermatocyte homolog (Drosophila)
AB062758	0	0	-6.033257794	-3.372805108	Dhrs4	266686	dehydrogenase/reductase (SDR family) member 4
AF337953	0	0	-4.068801911	-10.0684019	Dhrs9	170635	dehydrogenase/reductase (SDR family) member 9
X57999	0	0	-3.661143942	-12.900781	Dio1	25430	deiodinase, iodothyronine, type I
U53505	1	0	4.623703287	-3.73325745	Dio2	65162	deiodinase, iodothyronine, type II
AB051356	0	0	-2.604133644	-11.6187319	Dbccr1	140610	deleted in bladder cancer chromosome region candidate 1 (human)
U68725	0	0	-5.983072037	-9.391878168	Dcc	25311	deleted in colorectal carcinoma
AF540887	0	0	-2.246661432	-11.03813803	Dmbt1	170568	deleted in malignant brain tumors 1
U32681	0	0	-2.144481038	-6.587780041	Dmbt1	170568	deleted in malignant brain tumors 1
AB025431	1	0	0.177447057	-13.70582254	Dsipi	83514	delta sleep inducing peptide, immunoreactor
U78889	0	0	-3.609149305	-3.098658855	Dll1	84010	delta-like 1 (Drosophila)
D84336	0	2	-4.016807274	5.439781895	Dlk1	114587	delta-like 1 homolog (Drosophila)
AF084576	0	0	-3.497204894	-4.60373175	Dll3	114125	delta-like 3 (Drosophila)
AY383692	0	0	-4.32080381	-8.627216565	Dtx4_predicted	293774	deltex 4 homolog (Drosophila) (predicted)
U46149	0	0	-2.246661432	-11.06310642	Coq7	25249	demethyl-Q 7
Y09000	0	0	-5.947101151	-4.790884724	Ddn	25113	dendrin
U31777	0	0	-7.865377187	-0.013260037	Drpla	29515	dentatorubral pallidoluysian atrophy
L11354	0	0	-2.246661432	-2.927155578	Dmp1	25312	dentin matrix protein 1
AF247187	0	0	-4.164937469	-12.96369602	Dspp	25254	dentin sialophosphoprotein
L33894	0	0	-6.692917662	-7.730125031	Dck	79127	deoxycytidine kinase
AF348701	1	0	4.623703287	-5.905904267	Dnttip1	171437	deoxynucleotidyltransferase, terminal, interacting protein 1
AF397151	0	0	-2.246661432	-7.287811398	Dnase1	25633	deoxyribonuclease I
AF178975	0	0	-3.497204894	-4.482003382	Dnase2	171575	deoxyribonuclease II
U75689	0	0	-4.32080381	-8.628699427	Dnase1l3	116687	deoxyribonuclease I-like 3
U64030	0	0	-2.654319401	-6.373006739	Dutp	94200	deoxyuridine triphosphatase
AF148226	0	0	-3.661143942	-8.953591412	Dhh	84380	desert hedgehog homolog (Drosophila)
BC061872	0	1	-2.246661432	4.182291571	Des	64362	desmin
AY314982	0	0	-3.497204894	-7.543766417	Dsg4	291754	desmoglein 4
AB091769	1	0	3.373159825	-6.16042189	Dmn	308709	desmuslin
L20319	0	0	-2.654319401	-7.032777988	Tpo1	170907	developmentally regulated protein TPO1
AB036990	1	0	0.12545242	-9.369732653	Drb1	266631	developmentally regulated RNA-binding protein 1
D78588	0	0	-3.447019137	-2.64621007	Dgkz	81821	diacylglycerol kinase zeta
S49760	0	1	-2.196475675	2.874448201	Dgka	140866	diacylglycerol kinase, alpha (80 kDa)
D16100	0	0	-4.267723048	-7.514216644	Dgkb	54248	diacylglycerol kinase, beta
D38448	1	1	3.373159825	3.443022913	Dgkg	25666	diacylglycerol kinase, gamma
AB058962	0	0	-7.995455762	-9.959978013	Dgki	362338	diacylglycerol kinase, iota
AF296131	1	0	0.177447057	-1.167923756	Dgat1	84497	diacylglycerol O-acyltransferase 1
AJ487787	0	0	-3.497204894	-10.03033533	Dgat2	252900	diacylglycerol O-acyltransferase homolog 2 (mouse)
BC062066	0	0	-6.642731905	-6.03755431	Dia1	25035	diaphorase 1
M14201	0	0	-5.983072037	-9.850240944	Dbi	25045	diazepam binding inhibitor
AF128531	0	0	-6.033257794	-6.862636824	Dbil5	59116	diazepam binding inhibitor-like 5
AF245040	0	0	-7.100575631	-0.722274227	Dkk3	171548	dickkopf homolog 3 (Xenopus laevis)
AF318150	1	1	0.177447057	1.888175109	Dhfr	24312	dihydrofolate reductase
AB047915	0	0	-6.692917662	-3.971666535	Dbt	29611	dihydrolipoamide branched chain transacylase E2
BC062069	0	0	-3.522992661	-7.329405477	Dld	298942	dihydrolipoamide dehydrogenase
D10655	1	0	0.177447057	-9.853145092	Dlat	81654	dihydrolipoamide S-acetyltransferase (E2 component of pyruvate dehydrogenase complex)
D63704	0	0	-2.604133644	-14.20246928	Dpys	65135	dihydropyrimidinase
D63704	0	0	-3.447019137	-11.22605216	Dpys	65135	dihydropyrimidinase
AF389425	0	0	-7.102384512	-7.117443207	Dpysl3	25418	dihydropyrimidinase-like 3
AF398465	0	0	-5.947101151	-5.579977341	Dpysl3	25418	dihydropyrimidinase-like 3
U52103	0	0	-6.692917662	-10.95403095	Dpysl4	25417	dihydropyrimidinase-like 4
AJ131436	0	0	-5.947101151	-9.179979247	Dpysl5	65208	dihydropyrimidinase-like 5
D85035	0	0	-3.497204894	-6.192520629	Dpyd	81656	dihydropyrimidine dehydrogenase
X55995	0	0	-3.854677106	-4.579033274	Dmgdh	245961	dimethylglycine dehydrogenase precursor
L07315	0	0	-1.125091042	-8.858821405	Dpep1	94199	dipeptidase 1 (renal)
D89340	0	0	-3.447019137	-13.22517507	Dpp3	114591	dipeptidylpeptidase 3
J04591	0	0	-3.447019137	-4.777379673	Dpp4	25253	dipeptidylpeptidase 4
M76426	0	0	-3.661143942	-7.838226401	Dpp6	29272	dipeptidylpeptidase 6
AB048711	0	0	-3.609149305	-6.817521182	Dpp7	83799	dipeptidylpeptidase 7
AB072426	0	0	-2.654319401	-10.66857019	Dab1	266729	disabled homolog 1 (Drosophila)
U95177	0	0	-4.675381017	-11.44830749	Dab2	79128	disabled homolog 2 (Drosophila)
NM_013137	0	0	-3.447019137	-7.012131968	Ddr1	25678	discoidin domain receptor family, member 1
AF387549	0	0	-0.282205549	-14.55336269	Dcbld2	155696	discoidin, CUB and LCCL domain containing 2
U67137	0	0	-2.246661432	-7.526535372	Dlgap1	65040	discs, large (Drosophila) homolog-associated protein 1
U67138	0	0	-4.068801911	-4.672801065	Dlgap2	116681	discs, large (Drosophila) homolog-associated protein 2
U67139	0	0	-2.196475675	-12.57614931	Dlgap3	286923	discs, large (Drosophila) homolog-associated protein 3
U49049	0	0	-6.7449123	-14.02483461	Dlgh2	64053	discs, large homolog 2 (Drosophila)
U50147	0	0	-2.654319401	-8.616773892	Dlgh3	58948	discs, large homolog 3 (Drosophila)
M96853	0	0	-2.246661432	-5.716302129	Dlgh4	29495	discs, large homolog 4 (Drosophila)
U77089	1	0	0.837106925	-10.06338931	Dlgh4	29495	discs, large homolog 4 (Drosophila)
U67140	1	0	0.177447057	-5.586892193	Dlgap4	286930	discs, large homolog-associated protein 4 (Drosophila)
AF143545	1	0	4.623703287	-9.54315631	Dvl1	83721	dishevelled, dsh homolog 1 (Drosophila)
AY177674	0	0	-5.596048914	-8.709689031	Disc1	307940	disrupted in schizophrenia 1
S81923	0	0	-2.246661432	-3.297336198	Dlx1_predicted	296500	distal-less homeobox 1 (predicted)
S81930	0	0	-1.895609196	-4.672801065	Dlx2_predicted	296499	distal-less homeobox 2 (predicted)
D31734	0	0	-7.050389874	-11.00753807	Dlx5	25431	distal-less homeobox 5
AY336075	0	0	-6.033257794	-8.782088135	Acbd3	289312	DMT1-associated protein
D64060	0	0	-3.497204894	-2.838588493	Dnmt1	84350	DNA (cytosine-5-)-methyltransferase 1
L31882	0	0	-6.692917662	-9.637964915	N5	64825	DNA binding protein N5
AF395746	0	0	-5.571347272	-6.039340978	Dclre1c	259171	DNA cross-link repair 1C, PSO2 homolog (S. cerevisiae)
AF136601	0	0	-4.165542653	-8.698430136	Dffa	114214	DNA fragmentation factor, alpha subunit
AF136598	0	0	-7.197644612	-7.288946484	Dffb	84359	DNA fragmentation factor, beta subunit
AJ011608	1	0	0.177447057	-7.683434485	RGD:621380	246327	DNA primase, p49 subunit
U67994	0	0	-3.497204894	-6.587780041	RGD:621380	246327	DNA primase, p49 subunit
AJ011607	0	0	-4.600838763	-4.980981689	Prim2	301323	DNA primase, p58 subunit
AY228474	0	0	-6.692917662	-13.14211471	AY228474	291946	DNA sequence AY228474
U30186	0	0	-3.956594626	-5.008079091	Ddit3	29467	DNA-damage inducible transcript 3
AF334162	0	0	-3.447019137	-3.051249451	Ddit4	140942	DNA-damage-inducible transcript 4
AF327511	0	0	-3.574987299	-2.219176179	Ddit4l	140582	DNA-damage-inducible transcript 4-like
U95727	0	0	-7.152570269	-7.476890015	Dnaja2	84026	DnaJ (Hsp40) homolog, subfamily A, member 2
AY387070	0	0	-2.649207988	-8.300747759	Dnajb11_predicted	360734	DnaJ (Hsp40) homolog, subfamily B, member 11 (predicted)
X98993	1	0	2.194983703	-6.472634708	Dnajb9	24908	DnaJ (Hsp40) homolog, subfamily B, member 9
AF351783	0	0	-4.217537291	-5.204435514	Dnajc14	114481	DnaJ (Hsp40) homolog, subfamily C, member 14
AF154849	1	0	0.12545242	-11.87546637	RGD:708544	56764	dnaj-like protein
U53922	0	0	-1.125091042	-7.206010143	Dnaja1	65028	DnaJ-like protein
AF178974	0	0	-0.282205549	-9.815382183	Dlad	59296	DNaseII-like acid DNase
BC063184	0	0	-5.62334191	-3.25129964	H2afx	300668	dolichyl-phosphate (UDP-N-acetylglucosamine) N-acetylglucosaminephosphotransferase 1 (GlcNAc-1-P transferase)
M27716	0	0	-7.147458855	-10.69518912	Ddc	24311	dopa decarboxylase
L12407	0	0	-6.033257794	-9.444932031	Dbh	25699	dopamine beta hydroxylase
M35077	0	1	-5.596048914	0.423795845	Drd1a	24316	dopamine receptor 1A
X56065	0	0	-3.497204894	-4.877878003	Drd2	24318	dopamine receptor 2
M84009	0	1	-3.802682468	6.689387401	Drd4	25432	dopamine receptor 4
NM_012768	0	0	-4.217537291	-7.468297507	Drd5	25195	dopamine receptor 5
AF303658	0	1	-2.604133644	3.870078754	Drd1ip	192349	dopamine receptor D1 interacting protein
X53944	0	0	-2.246661432	-14.36140868	Drd3	29238	dopamine receptor D3
U70778	0	0	-3.447019137	-10.36307506	Doc2b	81820	double C2, beta
U78857	0	0	-2.942637333	-11.34403307	Dcamkl1	83825	double cortin and calcium/calmodulin-dependent protein kinase-like 1
AF379608	0	0	-6.7449123	-5.976205367	Dmrt1	114498	doublesex and mab-3 related transcription factor 1
AF226864	0	0	-4.62519526	-10.36307506	Strbp	84476	double-stranded RNA-binding protein p74
AF334385	0	0	-3.661143942	-9.597264825	Dscam	171119	Down syndrome cell adhesion molecule
AF459022	0	0	-2.246661432	-10.04406299	Dscr1l1	140666	Down syndrome critical region gene 1-like 1
AF459023	0	0	-0.282205549	-7.034564656	Dscr1l1	140666	Down syndrome critical region gene 1-like 1
AB075973	1	0	4.623703287	-8.699151794	Dscr1	266766	Down syndrome critical region homolog 1 (human)
AB101615	0	0	-1.532749011	-8.012217352	Dre1	303803	Dre1 protein
X59267	0	0	-8.713979278	-5.628787441	Dbn1	81653	drebrin 1
AB038365	0	0	-5.983072037	-4.60373175	Dbnl	83527	drebrin-like
AF542180	0	0	-2.246661432	-4.884677259	Duox1	266807	dual oxidase 1
AF547268	1	0	0.12545242	-8.185904205	Duox2	79107	dual oxidase 2
AF237962	0	0	-7.050389874	-5.663992549	Duox2	79107	dual oxidase 2
X84004	2	0	4.623703287	-9.700484595	Dusp1	114856	dual specificity phosphatase 1
AF217233	0	0	-0.282205549	-6.408429017	Dusp12	64014	dual specificity phosphatase 12
U23438	1	1	2.602641672	1.720752443	Dusp4	60587	dual specificity phosphatase 4
AF013144	0	0	-2.196475675	-5.204435514	Dusp5	171109	dual specificity phosphatase 5
U42627	0	0	-4.32080381	-8.38019751	Dusp6	116663	dual specificity phosphatase 6
X79769	0	0	-6.694726543	-11.03827416	Dyrk1a	25255	dual-specificity tyrosine-(Y)-phosphorylation regulated kinase 1A
X62160	0	0	-1.073096404	-12.70089244	Dctn1	29167	dynactin 1
AF190798	1	0	0.12545242	-4.668361996	Dctn4	84428	dynactin 4
X54531	0	0	-2.654319401	-7.204875057	Dnm1	140694	dynamin 1
AF019043	0	0	-3.854677106	-11.46335675	Dnm1l	114114	dynamin 1-like
L25605	0	0	-2.649207988	-1.48693583	Dnm2	25751	dynamin 2
AF201839	0	0	-2.246661432	-2.671200559	Dnm3	171574	dynamin 3
BC061874	0	0	-6.033257794	-0.332272111	Dlc2	140734	dynein light chain-2
D26494	0	0	-7.995455762	-16.94440101	Dnahc3	117249	dynein, axonemal, heavy chain 3
D26492	0	0	-5.596048914	-7.514216644	Dnah1	171339	dynein, axonemal, heavy polypeptide 1
D26502	0	0	-2.246661432	-8.616773892	Dnah10	117252	dynein, axonemal, heavy polypeptide 10
D26503	0	0	-2.246661432	-7.101097602	Dnah11	117253	dynein, axonemal, heavy polypeptide 11
U32182	0	0	-2.246661432	-4.777379673	Dnah12	252896	dynein, axonemal, heavy polypeptide 12
D26497	0	0	-1.895609196	-8.981301904	Dnah6	117250	dynein, axonemal, heavy polypeptide 6
D26498	0	0	-3.447019137	-5.976205367	Dnah7	252893	dynein, axonemal, heavy polypeptide 7
D26499	0	0	-5.596048914	-7.032777988	Dnah8	207117	dynein, axonemal, heavy polypeptide 8
D26500	0	0	-6.7449123	-11.86570409	Dnah9	117251	dynein, axonemal, heavy polypeptide 9
D26500	0	0	-6.7449123	-11.86570409	Dnah9	117251	dynein, axonemal, heavy polypeptide 9
D13896	0	0	-4.217537291	-7.212041097	Dnch1	29489	dynein, cytoplasmic, heavy chain 1
U61742	0	0	-1.073096404	-4.842455725	Dnch1	29489	dynein, cytoplasmic, heavy chain 1
AB041881	0	0	-2.251272527	-8.992049266	Dnch2	65209	dynein, cytoplasmic, heavy polypeptide 2
X66845	0	1	-6.692917662	0.085666926	Dncic1	29564	dynein, cytoplasmic, intermediate chain 1
U39044	0	0	-1.843614558	-11.50932365	Dncic2	116659	dynein, cytoplasmic, intermediate polypeptide 2
U66461	0	0	-2.196475675	-4.732646859	Dnclc1	58945	dynein, cytoplasmic, light chain 1
AY026512	0	0	-2.196475675	-5.161467798	Dncl2a	170714	dynein, cytoplasmic, light chain 2A
AF181992	0	0	-2.251272527	-6.192520629	Dncli1	252902	dynein, cytoplasmic, light intermediate chain 1
U15138	0	0	-6.694726543	-8.38019751	Dncli2	81655	dynein, cytoplasmic, light intermediate polypeptide 2
AB008521	3	0	0.12545242	-11.3655364	Dncli2	81655	dynein, cytoplasmic, light intermediate polypeptide 2
AY054303	0	0	-4.217537291	-7.543766417	Dyt1	266606	dystonia 1
AF357216	0	0	-2.196475675	-9.263272778	Dag1	114489	dystroglycan 1
AF357215	0	0	-3.904862863	-12.36624694	Dag1	114489	dystroglycan 1
X65468	0	0	-2.246661432	-5.663992549	Dmd	24907	dystrophin
AF195787	0	0	-2.246661432	-9.993777968	RGD:621750	66027	dystrophin-related protein 2 A-form splice variant
AF195789	0	0	-4.728461779	-11.14844169	RGD:621750	66027	dystrophin-related protein 2 A-form splice variant
AB066220	0	0	-4.267723048	-4.672801065	Ep300	170915	E1A binding protein p300
D63165	0	0	-2.196475675	-10.93699193	E2f1	399489	E2F transcription factor 1
U31668	0	0	-2.914394007	-4.672801065	E2f5	116651	E2F transcription factor 5
AY211263	0	0	-2.246661432	-4.794941662	E2f6	313978	E2F transcription factor 6
AJ309150	0	0	-3.447019137	-12.93594795	RGD:708352	171412	E-3 epididymal fluid protein
AB030216	0	0	-1.097798047	-11.00780881	Elf1	85424	E74-like factor 1
L24051	0	0	-1.398664526	-8.884788751	Ebf1	116543	early B-cell factor 1
L24051	0	0	-5.983072037	-11.37022999	Ebf1	116543	early B-cell factor 1
M18416	0	0	-1.073096404	-1.167923756	Egr1	24330	early growth response 1
[truncated: 3,946 more rows]
