# Supplementary material for: A comparative genomics approach to identifying the plasticity transcriptome
Source: BMC Neurosci. 2007 Mar 13;8:20. doi: 10.1186/1471-2202-8-20 (PMC1831778; doi:10.1186/1471-2202-8-20)
Supplement: Additional File 4 — Table of all identified CREB and zif268 target genes in the mouse-human homologene dataset. The file includes all mouse-human homologous genes that were searched, indicating the number of identified CREB or zif268 target sites in each gene. Also noted is the gene ID and a gene description. [file 1471-2202-8-20-S4.txt]

Table S4. Conserved CREB and zif268 hits
	Number of hits
mRNA	CREB	zif268	Symbol	GeneID	Gene Name
AK158659	1	0	LOC434446	434446	-
AK031247	1	0	Xrn2	24128	5'-3' exoribonuclease 2
NM_026203	1	0	Ahi1	52906	Abelson helper integration site
NM_009609	0	1	Actg1	11465	actin, gamma, cytoplasmic 1
NM_027915	1	0	Ap2b1	71770	adaptor-related protein complex 2, beta 1 subunit
NM_054088	1	0	Adpn	116939	adiponutrin
NM_009530	1	0	Atrx	22589	alpha thalassemia/mental retardation syndrome X-linked homolog (human)
NM_028717	1	0	Als2	74018	amyotrophic lateral sclerosis 2 (juvenile) homolog (human)
NM_026904	1	0	Anapc10	68999	anaphase promoting complex subunit 10
AK088928	1	0	Aptx	66408	aprataxin
NM_009705	1	0	Arg2	11847	arginase type II
NM_027106	1	0	Avpi1	69534	arginine vasopressin-induced 1
NM_019927	1	0	Arih1	23806	ariadne ubiquitin-conjugating enzyme E2 binding protein homolog 1 (Drosophila)
NM_001004365	1	0	Actr3b	242894	ARP3 actin-related protein 3 homolog B (yeast)
NM_183020	0	1	Atxn2l	233871	ataxin 2-like
BC079626	0	1	Atp9b	50771	ATPas, class II, type 9B
NM_015731	0	1	Atp9a	11981	ATPase, class II, type 9A
NM_025494	0	1	Atp6v1c1	66335	ATPase, H+ transporting, V1 subunit C, isoform 1
BC032187	0	1	Atp1a1	11928	ATPase, Na+/K+ transporting, alpha 1 polypeptide
NM_053069	1	0	Atg5	11793	autophagy-related 5 (yeast)
AK135245	1	0	Bat2d	226562	BAT2 domain containing 1
AY057069	1	0	Bnip3l	12177	BCL2/adenovirus E1B 19kDa-interacting protein 3-like
AF003942	0	1	Bmpr2	12168	bone morphogenic protein receptor, type II (serine/threonine kinase)
AK145924	0	1	Baiap2	108100	brain-specific angiogenesis inhibitor 1-associated protein 2
NM_175235	1	0	Brunol6	76183	bruno-like 6, RNA binding protein (Drosophila)
NM_138948	0	1	Cabp7	192650	calcium binding protein 7
BC080273	0	1	Camk2b	12323	calcium/calmodulin-dependent protein kinase II, beta
NM_022319	1	0	Clstn2	64085	calsyntenin 2
NM_178661	1	0	Creb3l2	208647	cAMP responsive element binding protein 3-like 2
NM_009879	1	0	Cdv1	12589	carnitine deficiency-associated gene expressed in ventricle 1
AK140317	1	0	Csnk1d	104318	casein kinase 1, delta
NM_011997	1	0	Casp8ap2	26885	caspase 8 associated protein 2
NM_015733	0	1	Casp9	12371	caspase 9
NM_009847	1	0	Cd2ap	12488	CD2-associated protein
NM_007653	0	1	Cd63	12512	Cd63 antigen
AK004577	0	1	Cd97	26364	CD97 antigen
NM_007713	0	1	Clk3	102414	CDC-like kinase 3
NM_026373	1	0	Cdk2ap2	52004	CDK2-associated protein 2
NM_145595	1	0	BC009118	234309	cDNA sequence BC009118
NM_144861	1	0	BC021395	225283	cDNA sequence BC021395
BC023488	1	0	BC023488	237221	cDNA sequence BC023488
NM_027498	1	0	BC033915	70661	cDNA sequence BC033915
NM_001001985	0	1	BC034068	269642	cDNA sequence BC034068
BC034507	1	0	BC034507	207704	cDNA sequence BC034507
NM_173022	1	0	BC048403	270802	cDNA sequence BC048403
NM_013753	0	1	X99384	27355	cDNA sequence X99384
AK159470	1	0	Cdc42	12540	cell division cycle 42 homolog (S. cerevisiae)
NM_152810	1	0	Cdc5l	71702	cell division cycle 5-like (S. pombe)
NM_178119	0	1	Centg2	347722	centaurin, gamma 2
NM_007683	0	1	Cenpc1	12617	centromere autoantigen C1
NM_023158	1	0	Cxcl16	66102	chemokine (C-X-C motif) ligand 16
NM_007711	1	0	Clcn3	12725	chloride channel 3
NM_024190	1	0	Chmp1b	67064	chromatin modifying protein 1B
NM_026885	0	1	Chmp2a	68953	chromatin modifying protein 2A
NM_013926	1	0	Cbx8	30951	chromobox homolog 8 (Drosophila Pc class)
AK049686	1	0	Chd1	12648	chromodomain helicase DNA binding protein 1
NM_007693	1	0	Chga	12652	chromogranin A
NM_001003908	1	0	Cltc	67300	clathrin, heavy polypeptide (Hc)
NM_016887	1	0	Cldn7	53624	claudin 7
AJ276961	1	0	Clasp2	76499	CLIP associating protein 2
BC053745	0	1	Cbwd1	226043	COBW domain containing 1
NM_145473	1	0	Csdc2	105859	cold shock domain containing C2, RNA binding
AK003674	0	1	Cthrc1	68588	collagen triple helix repeat containing 1
NM_172974	0	1	Cops7b	26895	COP9 (constitutive photomorphogenic) homolog, subunit 7b (Arabidopsis thaliana)
NM_170588	1	0	Cpne1	266692	copine I
NM_011779	0	1	Coro1c	23790	coronin, actin binding protein 1C
NM_205769	1	0	Crh	12918	corticotropin releasing hormone
NM_010926	1	0	Cox4nb	18117	COX4 neighbor
BC037640	1	0	Cwf19l1	72502	CWF19-like 1, cell cycle control (S. pombe)
NM_009828	1	0	Ccna2	12428	cyclin A2
NM_001025442	1	0	Ccnl1	56706	cyclin L1
NM_033570	1	0	Cnnm4	94220	cyclin M4
BC003901	0	1	Cdk9	107951	cyclin-dependent kinase 9 (CDC2-related kinase)
BC031922	0	1	Crip1	12925	cysteine-rich protein 1 (intestinal)
BC006901	1	0	Cdadc1	71891	cytidine and dCMP deaminase domain containing 1
NM_007808	1	0	Cycs	13063	cytochrome c, somatic
BC096036	1	0	Ddx17	67040	DEAD (Asp-Glu-Ala-Asp) box polypeptide 17
NM_007916	1	0	Ddx19a	13680	DEAD (Asp-Glu-Ala-Asp) box polypeptide 19a
NM_028136	1	0	Dhx36	72162	DEAH (Asp-Glu-Ala-His) box polypeptide 36
NM_177852	0	1	Dido1	23856	death inducer-obliterator 1
AF177197	1	0	Dio2	13371	deiodinase, iodothyronine, type II
AK005522	0	1	Dlk1	13386	delta-like 1 homolog (Drosophila)
NM_026603	0	1	Denr	68184	density-regulated protein
NM_001008232	0	1	Ddefl1	230837	development and differentiation enhancing factor-like 1
AK089261	0	1	Dgkg	110197	diacylglycerol kinase, gamma
NM_007861	1	0	Dld	13382	dihydrolipoamide dehydrogenase
NM_026824	0	1	Dus1l	68730	dihydrouridine synthase 1-like (S. cerevisiae)
BC050043	1	0	Daam2	76441	dishevelled associated activator of morphogenesis 2
NM_010091	1	0	Dvl1	13542	dishevelled, dsh homolog 1 (Drosophila)
NM_001001566	1	0	D1Bwg1363e	74241	DNA segment, Chr 1, Brigham & Women's Genetics 1363 expressed
BC054412	0	1	D11Moh35	268470	DNA segment, Chr 11, KL Mohlke 35
BC005445	0	1	D16H22S680E	27883	DNA segment, Chr 16, human D22S680E, expressed
AK133778	0	1	D16H22S680E	27883	DNA segment, Chr 16, human D22S680E, expressed
AK161603	0	1	D17Wsu92e	224647	DNA segment, Chr 17, Wayne State University 92, expressed
NM_023731	1	0	D19Ertd678e	108673	DNA segment, Chr 19, ERATO Doi 678, expressed
AK150024	1	0	D4Wsu53e	27981	DNA segment, Chr 4, Wayne State University 53, expressed
NM_138587	0	1	D6Wsu176e	27999	DNA segment, Chr 6, Wayne State University 176, expressed
NM_138607	1	0	D0HXS9928E	108160	DNA segment, human DXS9928E
AK156083	1	0	Dnajb10	56812	DnaJ (Hsp40) homolog, subfamily B, member 10
NM_027539	0	1	Dcamkl2	70762	doublecortin and CaM kinase-like 2
NM_013642	1	0	Dusp1	19252	dual specificity phosphatase 1
NM_176933	1	0	Dusp4	319520	dual specificity phosphatase 4
AK140372	0	1	Dusp7	235584	dual specificity phosphatase 7
NM_016890	1	0	Dctn3	53598	dynactin 3
NM_007868	1	0	Dmd	13405	dystrophin, muscular dystrophy
NM_018781	1	0	Egr3	13655	early growth response 3
AK145868	1	0	Ell2	192657	elongation factor RNA polymerase II 2
AK014803	0	1	Elovl2	54326	elongation of very long chain fatty acids (FEN1/Elo2, SUR4/Elo3, yeast)-like 2
NM_134255	1	0	Elovl5	68801	ELOVL family member 5, elongation of long chain fatty acids (yeast)
NM_010112	0	1	Efs	13644	embryonal Fyn-associated substrate
NM_010139	1	0	Epha2	13836	Eph receptor A2
BC041670	1	0	Emp2	13731	epithelial membrane protein 2
NM_026146	0	1	Eps8l1	67425	EPS8-like 1
NM_028680	1	0	Esrrbl1	73916	estrogen-related receptor beta like 1
NM_007959	1	0	Etv2	14008	ets variant gene 2
NM_007907	1	0	Eef2	13629	eukaryotic translation elongation factor 2
NM_018749	1	0	Eif3s7	55944	eukaryotic translation initiation factor 3, subunit 7 (zeta)
NM_019393	1	0	Exosc9	50911	exosome component 9
NM_178919	1	0	AI451006	105847	expressed sequence AI451006
NM_153591	1	0	AI875199	244141	expressed sequence AI875199
NM_172943	1	0	AW050020	268420	expressed sequence AW050020
NM_007983	0	1	Faf1	14084	Fas-associated factor 1
NM_007984	1	0	Fscn1	14086	fascin homolog 1, actin bundling protein (Strongylocentrotus) purpuratus)
NM_008036	1	1	Fosb	14282	FBJ osteosarcoma oncogene B
NM_027968	0	1	Fbxo30	71865	F-box protein 30
AK141949	0	1	Fchsd2	207278	FCH and double SH3 domains 2
NM_028127	0	1	Frmd6	319710	FERM domain containing 6
NM_145519	0	1	Farp2	227377	FERM, RhoGEF and pleckstrin domain protein 2
AK147683	1	0	Fn1	14268	fibronectin 1
NM_010228	1	0	Flt1	14254	FMS-like tyrosine kinase 1
NM_177059	1	0	Fstl4	320027	follistatin-like 4
NM_010425	1	0	Foxd3	15221	forkhead box D3
NM_019740	0	1	Foxo3a	56484	forkhead box O3a
NM_029629	1	0	Fahd2a	68126	fumarylacetoacetate hydrolase domain containing 2A
BC058247	0	1	Fus	233908	fusion, derived from t(12;16) malignant liposarcoma (human)
AK139367	1	0	Gpr6	140741	G protein-coupled receptor 6
NM_028487	1	0	Gpbp1	73274	GC-rich promoter binding protein 1
AK148318	0	1	Gm944	381126	gene model 944, (NCBI)
NM_133801	1	0	Gtf2f1	98053	general transcription factor IIF, polypeptide 1
NM_026816	1	0	Gtf2f2	68705	general transcription factor IIF, polypeptide 2
NM_207239	1	0	Gtf3c1	233863	general transcription factor III C 1
NM_019425	0	1	Gnpnat1	54342	glucosamine-phosphate N-acetyltransferase 1
NM_212444	1	0	Gyk	14933	glycerol kinase
NM_023122	1	0	Gpm6b	14758	glycoprotein m6b
AF254879	1	0	Gpm6b	14758	glycoprotein m6b
NM_146211	1	0	Glt25d1	234407	glycosyltransferase 25 domain containing 1
AK167805	1	0	Golph3	66629	golgi phosphoprotein 3
NM_010351	1	0	Gsc	14836	goosecoid
NM_010345	0	1	Grb10	14783	growth factor receptor bound protein 10
AK153999	1	0	Gem	14579	GTP binding protein (gene overexpressed in skeletal muscle)
NM_001003719	1	0	Garnl1	56784	GTPase activating RANGAP domain-like 1
NM_010308	1	0	Gnao1	14681	guanine nucleotide binding protein, alpha o
NM_008139	0	1	Gnaq	14682	guanine nucleotide binding protein, alpha q polypeptide
NM_013531	1	0	Gnb4	14696	guanine nucleotide binding protein, beta 4
NM_145552	1	0	Gnl2	230737	guanine nucleotide binding protein-like 2 (nucleolar)
NM_008193	1	0	Guk1	14923	guanylate kinase 1
AK132340	1	0	Heca	380629	headcase homolog (Drosophila)
NM_008302	1	0	Hspcb	15516	heat shock protein 1, beta
NM_020259	1	0	Hhip	15245	Hedgehog-interacting protein
BC058705	1	0	Hlf	217082	hepatic leukemia factor
NM_182650	1	0	Hnrpa2b1	53379	heterogeneous nuclear ribonucleoprotein A2/B1
NM_010472	0	1	Hrb	15463	HIV-1 Rev binding protein
AK155221	0	1	Hrbl	231801	HIV-1 Rev binding protein-like
NM_178592	1	0	Bat5	193742	HLA-B associated transcript 5
BC053405	1	0	Hoxc10	209448	homeo box C10
NM_010434	0	1	Hipk3	15259	homeodomain interacting protein kinase 3
AK137151	1	0	Homer1	26556	homer homolog 1 (Drosophila)
NM_008224	1	0	Hcfc1	15161	host cell factor C1
NM_008215	1	0	Has1	15116	hyaluronan synthase1
BC014753	0	1	Hsd11b2	15484	hydroxysteroid 11-beta dehydrogenase 2
NM_080419	0	1	Igsf8	140559	immunoglobulin superfamily, member 8
AK044487	1	0	Ipo11	76582	importin 11
BC031900	1	0	Ipo11	76582	importin 11
AK031633	1	0	Ing4	28019	inhibitor of growth family, member 4
NM_026079	1	0	Ikbkap	230233	inhibitor of kappa light polypeptide enhancer in B-cells, kinase complex-associated protein
BC037723	1	0	Ikbkb	16150	inhibitor of kappaB kinase beta
NM_008384	1	0	Inpp1	16329	inositol polyphosphate-1-phosphatase
BC056341	1	0	Inpp5a	212111	inositol polyphosphate-5-phosphatase A
NM_027397	1	0	Isl2	104360	insulin related protein 2 (islet 2)
NM_010514	0	1	Igf2	16002	insulin-like growth factor 2
NM_009951	0	1	Igf2bp1	140486	insulin-like growth factor 2, binding protein 1
AK157958	0	1	Itgb3	16416	integrin beta 3
NM_008319	0	1	Icam5	15898	intercellular adhesion molecule 5, telencephalin
NM_010492	1	0	Ica1	15893	islet cell autoantigen 1
NM_008323	1	0	Idh3g	15929	isocitrate dehydrogenase 3 (NAD+), gamma
NM_145360	1	0	Idi1	319554	isopentenyl-diphosphate delta isomerase
NM_001018013	1	0	Izumo1	73456	izumo sperm-egg fusion 1
NM_013668	0	1	Jarid1c	20591	jumonji, AT rich interactive domain 1C (Rbp2 like)
NM_010592	1	1	Jund1	16478	Jun proto-oncogene related gene d1
NM_019928	1	0	Klk4	56640	kallikrein 4 (prostase, enamel matrix, prostate)
NM_023500	0	1	Xkh	22439	Kell blood group precursor (McLeod phenotype) homolog
NM_021366	1	0	Klf13	50794	Kruppel-like factor 13
BC066858	1	0	Ldh1	16828	lactate dehydrogenase 1, A chain
NM_019919	1	0	Ltbp1	268977	latent transforming growth factor beta binding protein 1
BC055399	0	1	Llglh	16897	lethal giant larvae homolog
NM_025304	0	1	Lcmt1	30949	leucine carboxyl methyltransferase 1
NM_010195	1	0	Lgr5	14160	leucine rich repeat containing G protein coupled receptor 5
NM_008377	0	1	Lrig1	16206	leucine-rich repeats and immunoglobulin-like domains 1
NM_010723	1	0	Lmo4	16911	LIM domain only 4
NM_008498	1	0	Lhx1	16869	LIM homeobox protein 1
BC057961	0	1	Lnp	69605	limb and neural patterns
NM_133939	1	0	Lsm8	76522	LSM8 homolog, U6 small nuclear RNA associated (S. cerevisiae)
AK083328	0	1	Lef1	16842	lymphoid enhancer binding factor 1
NM_010798	0	1	Mif	17319	macrophage migration inhibitory factor
NM_010795	0	1	Mgat3	17309	mannoside acetylglucosaminyltransferase 3
NM_145379	1	0	Mrgprf	211577	MAS-related GPR, member F
BC054534	0	1	Mnt	17428	max binding protein
NM_023061	1	0	Mcam	84004	melanoma cell adhesion molecule
NM_011843	1	0	Mbc2	23943	membrane bound C2 domain containing protein
AK080683	1	0	Mettl4	76781	methyltransferase like 4
NM_008601	1	0	Mitf	17342	microphthalmia-associated transcription factor
NM_010816	0	1	Morc1	17450	microrchidia 1
AK159369	0	1	Mical1	171580	microtubule associated monoxygenase, calponin and LIM domain containing 1
NM_145124	0	1	Mib2	76580	mindbomb homolog 2 (Drosophila)
NM_008564	1	0	Mcm2	17216	minichromosome maintenance deficient 2 mitotin (S. cerevisiae)
NM_025297	1	0	Mecr	26922	mitochondrial trans-2-enoyl-CoA reductase
NM_028152	0	1	Mms19l	72199	MMS19 (MET18 S. cerevisiae)-like
NM_054043	1	0	Msi2h	76626	Musashi homolog 2 (Drosophila)
AF231110	1	0	Mbnl1	56758	muscleblind-like 1 (Drosophila)
AK029929	1	0	Mycbpap	104601	Mycbp associated protein
NM_008654	1	0	Myd116	17872	myeloid differentiation primary response gene 116
BC027526	1	0	Mlf1	17349	myeloid leukemia factor 1
NM_145385	1	0	Mlf2	30853	myeloid leukemia factor 2
NM_175260	1	0	Myh10	77579	myosin, heavy polypeptide 10, non-muscle
NM_010860	1	0	Myl6	17904	myosin, light polypeptide 6, alkali, smooth muscle and non-muscle
NM_024197	1	0	Ndufa10	67273	NADH dehydrogenase (ubiquinone) 1 alpha subcomplex 10
NM_026612	1	0	Ndufb2	68198	NADH dehydrogenase (ubiquinone) 1 beta subcomplex, 2
NM_008702	0	1	Nlk	18099	nemo like kinase
NM_008682	1	0	Nedd1	17997	neural precursor cell expressed, developmentally down-regulated gene 1
NM_010897	1	0	Nf1	18015	neurofibromatosis 1
NM_009717	1	0	Neurod6	11922	neurogenic differentiation 6
NM_153553	1	0	Npas4	225872	neuronal PAS domain protein 4
NM_008730	1	1	Nptx1	18164	neuronal pentraxin 1
BC045139	0	1	Nab2	17937	Ngfi-A binding protein 2
AY850065	1	0	Nek1	18004	NIMA (never in mitosis gene a)-related expressed kinase 1
NM_144955	0	1	Nkx6-1	18096	NK6 transcription factor related, locus 1 (Drosophila)
NM_010925	1	0	Nnp1	18114	novel nuclear protein 1
AK147496	0	1	Nfic	18029	nuclear factor I/C
NM_010902	0	1	Nfe2l2	18024	nuclear factor, erythroid derived 2, like 2
NM_152229	1	0	Nr2e1	21907	nuclear receptor subfamily 2, group E, member 1
BC068150	1	0	Nr4a3	18124	nuclear receptor subfamily 4, group A, member 3
NM_172288	1	0	Nup133	234865	nucleoporin 133
AK122189	1	0	Nup214	227720	nucleoporin 214
NM_153092	1	0	Nupl2	231042	nucleoporin like 2
AK083643	1	0	Nubpl	76826	nucleotide binding protein-like
NM_023429	1	0	Ociad1	68095	OCIA domain containing 1
NM_010959	1	0	Oit3	18302	oncoprotein induced transcript 3
AK087497	1	0	Ormdl3	66612	ORM1-like 3 (S. cerevisiae)
NM_008753	0	1	Oaz1	18245	ornithine decarboxylase antizyme
AK076336	1	0	Otub2	68149	OTU domain, ubiquitin aldehyde binding 2
BC060645	1	0	Oxsr1	108737	oxidative-stress responsive 1
U80036	1	0	Pitx2	18741	paired-like homeodomain transcription factor 2
BC075660	1	0	Pitx2	18741	paired-like homeodomain transcription factor 2
NM_153169	1	0	Pnma3	245468	paraneoplastic antigen MA3
AK078325	0	1	Pctk2	237459	PCTAIRE-motif protein kinase 2
NM_001033222	1	0	Pdzk8	107368	PDZ domain containing 8
NM_026441	1	0	Pef1	67898	penta-EF hand domain containing 1
AK007848	1	0	Pex11c	69129	peroxisomal biogenesis factor 11c
NM_008904	1	0	Ppargc1a	19017	peroxisome proliferative activated receptor, gamma, coactivator 1 alpha
NM_011078	1	0	Phf2	18676	PHD finger protein 2
AK040969	1	0	Phf8	320595	PHD finger protein 8
NM_028806	1	0	Phactr3	74189	phosphatase and actin regulator 3
NM_011866	0	1	Pde10a	23984	phosphodiesterase 10A
NM_183408	0	1	Pde4a	18577	phosphodiesterase 4A, cAMP specific
BC062909	1	0	Pde7a	18583	phosphodiesterase 7A
NM_028352	0	1	Pgm3	109785	phosphoglucomutase 3
AK147309	1	0	Pafah1b1	18472	platelet-activating factor acetylhydrolase, isoform 1b, beta1 subunit
NM_019969	0	1	Plag1	56711	pleiomorphic adenoma gene 1
NM_008881	0	1	Plxna1	18844	plexin A1
NM_008882	0	1	Plxna2	18845	plexin A2
NM_152804	1	0	Plk2	20620	polo-like kinase 2 (Drosophila)
NM_007415	0	1	Parp1	11545	poly (ADP-ribose) polymerase family, member 1
NM_009632	1	0	Parp2	11546	poly (ADP-ribose) polymerase family, member 2
NM_011130	1	0	Polb	18970	polymerase (DNA directed), beta
NM_011293	0	1	Polr2j	20022	polymerase (RNA) II (DNA directed) polypeptide J
NM_175519	1	0	Kctd8	243043	potassium channel tetramerisation domain containing 8
NM_021452	0	1	Kcnmb4	58802	potassium large conductance calcium-activated channel, subfamily M, beta member 4
BC024837	0	1	Kcnc4	99738	potassium voltage gated channel, Shaw-related subfamily, member 4
L22218	1	0	Kcna5	16493	potassium voltage-gated channel, shaker-related subfamily, member 5
NM_201531	1	0	Kcnf1	382571	potassium voltage-gated channel, subfamily F, member 1
NM_138944	0	1	Pou4f2	18997	POU domain, class 4, transcription factor 2
NM_009936	0	1	Col9a3	12841	procollagen, type IX, alpha 3
NM_198422	1	0	Paqr3	231474	progestin and adipoQ receptor family member III
AK043742	1	0	Pcsk1	18548	proprotein convertase subtilisin/kexin type 1
NM_175440	0	1	Prss27	213171	protease, serine 27
NM_008939	0	1	Prss12	19142	protease, serine, 12 neurotrypsin (motopsin)
AK042994	1	0	Prkce	18754	protein kinase C, epsilon
NM_008854	0	1	Prkaca	18747	protein kinase, cAMP dependent, catalytic, alpha
NM_008910	1	0	Ppm1a	19042	protein phosphatase 1A, magnesium dependent, alpha isoform
NM_011151	0	1	Ppm1b	19043	protein phosphatase 1B, magnesium dependent, beta isoform
NM_016910	1	0	Ppm1d	53892	protein phosphatase 1D magnesium-dependent, delta isoform
NM_175523	1	0	Ppm1k	243382	protein phosphatase 1K (PP2C domain containing)
BC065100	1	0	Ppp2r2a	71978	protein phosphatase 2 (formerly 2A), regulatory subunit B (PR 52), alpha isoform
NM_019411	1	0	Ppp2ca	19052	protein phosphatase 2a, catalytic subunit, alpha isoform
BC048372	1	0	Ppm2c	381511	protein phosphatase 2C, magnesium dependent, catalytic subunit
AK146387	0	1	Ppp3ca	19055	protein phosphatase 3, catalytic subunit, alpha isoform
NM_011214	1	0	Ptpru	19273	protein tyrosine phosphatase, receptor type, U
BC013785	1	0	Psmb8	16913	proteosome (prosome, macropain) subunit, beta type 8 (large multifunctional peptidase 7)
AK079821	0	1	Ptk2	14083	PTK2 protein tyrosine kinase 2
NM_133993	1	0	Pwp1	103136	PWP1 homolog (S. cerevisiae)
AK158245	1	0	Pwwp2	101631	PWWP domain containing 2
NM_023217	0	1	Pgpep1	66522	pyroglutamyl-peptidase I
AB093257	1	0	Rab11fip3	215445	RAB11 family interacting protein 3 (class II)
NM_001003955	1	0	Rab11fip5	52055	RAB11 family interacting protein 5 (class I)
NM_024454	1	0	Rab21	216344	RAB21, member RAS oncogene family
NM_016899	1	0	Rab25	53868	RAB25, member RAS oncogene family
NM_053204	1	0	Rab6ip2	111173	Rab6 interacting protein 2
NM_024287	1	0	Rab6	19346	RAB6, member RAS oncogene family
AK147468	0	1	Rapgef1	107746	Rap guanine nucleotide exchange factor (GEF) 1
BC046319	1	0	Rap2ip	51799	Rap2 interacting protein
NM_145495	0	1	Rin1	225870	Ras and Rab interactor 1
NM_024457	1	0	Rap1b	215449	RAS related protein 1b
BC052726	0	1	Rasgef1b	320292	RasGEF domain family, member 1B
NM_023131	1	0	Rce1	19671	RCE1 homolog, prenyl protein peptidase (S. cerevisiae)
NM_023663	1	0	Ripk4	72388	receptor-interacting serine-threonine kinase 4
BC026795	1	0	Rfc3	69263	replication factor C (activator 1) 3
NM_183172	1	0	Ric8b	237422	resistance to inhibitors of cholinesterase 8 homolog B (C. elegans)
NM_011244	0	1	Rarg	19411	retinoic acid receptor, gamma
BC003445	0	1	Rexo2	104444	REX2, RNA exonuclease 2 homolog (S. cerevisiae)
NM_153196	1	0	Rbks	71336	ribokinase
NM_009093	1	0	Rps29	20090	ribosomal protein S29
NM_026020	1	0	Rplp2	67186	ribosomal protein, large P2
BC055357	1	0	0610010K14Rik	104457	RIKEN cDNA 0610010K14 gene
BC028765	1	0	0610010O12Rik	66060	RIKEN cDNA 0610010O12 gene
NM_178631	0	1	0710005M24Rik	76897	RIKEN cDNA 0710005M24 gene
NM_172401	1	0	1110057K04Rik	68832	RIKEN cDNA 1110057K04 gene
BC046986	1	0	1110057K04Rik	68832	RIKEN cDNA 1110057K04 gene
NM_028792	1	0	1300006C06Rik	74158	RIKEN cDNA 1300006C06 gene
BC072625	1	0	1500010J02Rik	68964	RIKEN cDNA 1500010J02 gene
BC064081	0	1	1500031H01Rik	207740	RIKEN cDNA 1500031H01 gene
NM_029661	1	0	1700027D21Rik	76573	RIKEN cDNA 1700027D21 gene
AK006906	1	0	1700066M21Rik	73467	RIKEN cDNA 1700066M21 gene
AY523601	1	0	1810006K23Rik	66259	RIKEN cDNA 1810006K23 gene
AK144380	0	1	1810012P15Rik	66274	RIKEN cDNA 1810012P15 gene
NM_026436	1	0	1810054O13Rik	67893	RIKEN cDNA 1810054O13 gene
NM_028077	1	0	1810055G02Rik	72056	RIKEN cDNA 1810055G02 gene
NM_025564	1	0	2010012C16Rik	66441	RIKEN cDNA 2010012C16 gene
NM_197998	0	1	2210021J22Rik	72355	RIKEN cDNA 2210021J22 gene
BC033408	1	0	2310032D16Rik	74182	RIKEN cDNA 2310032D16 gene
NM_024210	1	0	2310033P09Rik	67862	RIKEN cDNA 2310033P09 gene
AK084861	1	0	2310044D20Rik	67698	RIKEN cDNA 2310044D20 gene
NM_172710	0	1	2310045A20Rik	231238	RIKEN cDNA 2310045A20 gene
AK147335	1	0	2410012C07Rik	76484	RIKEN cDNA 2410012C07 gene
NM_026120	0	1	2410127L17Rik	67383	RIKEN cDNA 2410127L17 gene
NM_026988	0	1	2610009E16Rik	69202	RIKEN cDNA 2610009E16 gene
NM_028228	1	0	2610028A01Rik	72400	RIKEN cDNA 2610028A01 gene
BC006738	1	0	2610028H07Rik	69232	RIKEN cDNA 2610028H07 gene
AK141272	1	0	2610036L11Rik	66311	RIKEN cDNA 2610036L11 gene
AK162160	1	0	2610204L23Rik	67163	RIKEN cDNA 2610204L23 gene
NM_026009	1	0	2610204L23Rik	67163	RIKEN cDNA 2610204L23 gene
NM_170592	0	1	2610205E22Rik	66617	RIKEN cDNA 2610205E22 gene
NM_025599	1	0	2610528E23Rik	66497	RIKEN cDNA 2610528E23 gene
NM_133927	1	0	2700050P07Rik	101142	RIKEN cDNA 2700050P07 gene
AK138073	1	0	2700085E05Rik	67201	RIKEN cDNA 2700085E05 gene
NM_024215	1	0	3110024A21Rik	68040	RIKEN cDNA 3110024A21 gene
NM_178141	1	0	3830406C13Rik	218734	RIKEN cDNA 3830406C13 gene
NM_028720	1	0	3930401K13Rik	74022	RIKEN cDNA 3930401K13 gene
BC066167	0	1	4632404H22Rik	78755	RIKEN cDNA 4632404H22 gene
NM_026574	0	1	4632409L19Rik	68142	RIKEN cDNA 4632409L19 gene
AK030011	1	0	4732418C07Rik	230648	RIKEN cDNA 4732418C07 gene
AK014852	1	0	4921509F24Rik	70893	RIKEN cDNA 4921509F24 gene
NM_026350	1	0	4930527D15Rik	67736	RIKEN cDNA 4930527D15 gene
NM_026298	1	0	4930553F24Rik	67661	RIKEN cDNA 493055F24Rik
AK085367	1	0	4933407C03Rik	74440	RIKEN cDNA 4933407C03 gene
NM_025755	1	0	4933428G09Rik	66768	RIKEN cDNA 4933428G09 gene
AK010168	1	0	5033425B17Rik	69804	RIKEN cDNA 5033425B17 gene
NM_182991	1	0	5330410G16Rik	67937	RIKEN cDNA 5330410G16 gene
NM_025670	1	0	5730403B10Rik	66626	RIKEN cDNA 5730403B10 gene
NM_172712	1	0	5730469D23Rik	231380	RIKEN cDNA 5730469D23 gene
NM_027495	1	0	5730537D05Rik	70652	RIKEN cDNA 5730537D05 gene
NM_001001182	1	0	5830435C13Rik	407823	RIKEN cDNA 5830435C13 gene
NM_023423	1	0	6330407G11Rik	68050	RIKEN cDNA 6330407G11 gene
NM_145836	1	0	6430527G18Rik	238330	RIKEN cDNA 6430527G18 gene
AK163840	0	1	8030462N17Rik	212163	RIKEN cDNA 8030462N17 gene
NM_181048	1	0	A130010J15Rik	319266	RIKEN cDNA A130010J15 gene
NM_173765	1	0	A230062G08Rik	231326	RIKEN cDNA A230062G08 gene
AK038956	1	0	A230078I01Rik	245595	RIKEN cDNA A230078I01 gene
NM_175474	0	1	A230106M15Rik	231717	RIKEN cDNA A230106M15 gene
NM_176993	1	0	A530065I17Rik	319742	RIKEN cDNA A530065I17 gene
NM_177882	0	1	A730012O14Rik	330301	RIKEN cDNA A730012O14 gene
BC044832	0	1	B230312A22Rik	230088	RIKEN cDNA B230312A22 gene
AK133048	0	1	C030018L16Rik	68121	RIKEN cDNA C030018L16 gene
NM_153082	1	0	C330021A05Rik	217378	RIKEN cDNA C330021A05 gene
NM_201372	0	1	D630044F24Rik	382073	RIKEN cDNA D630044F24 gene
AK038343	0	1	E130014H08Rik	329154	RIKEN cDNA E130014H08 gene
NM_001005477	1	0	E130309B19Rik	243187	RIKEN cDNA E130309B19 gene
AK088017	1	0	E430002G05Rik	210622	RIKEN cDNA E430002G05 gene
BC048176	1	0	E430034L04Rik	23881	RIKEN cDNA E430034L04 gene
AK089544	0	1	F730108M23Rik	269604	RIKEN cDNA F730108M23 gene
NM_198102	1	0	G430041M01Rik	101214	RIKEN cDNA G430041M01 gene
NM_009066	1	0	Ring1	19763	ring finger protein 1
NM_175389	1	0	Rg9mtd2	108943	RNA (guanine-9-) methyltransferase domain containing 2
NM_026434	1	0	Rbm18	67889	RNA binding motif protein 18
BC021627	1	0	Rbms2	56516	RNA binding motif, single stranded interacting protein 2
NM_178653	0	1	Sccpdh	109232	saccharopine dehydrogenase (putative)
NM_145542	1	0	Ahcyl1	229709	S-adenosylhomocysteine hydrolase-like 1
NM_009129	1	0	Scg2	20254	secretogranin II
S79463	1	0	Sema4c	20353	sema domain, immunoglobulin domain (Ig), transmembrane domain (TM) and short cytoplasmic domain, (semaphorin) 4C
AK122415	0	1	9-Sep	53860	septin 9
BC005769	0	1	Spint1	20732	serine protease inhibitor, Kunitz type 1
NM_172734	1	0	Stk38l	232533	serine/threonine kinase 38 like
BC016525	0	1	Smyd5	232187	SET and MYND domain containing 5
AK043018	1	0	Sgip1	73094	SH3-domain GRB2-like (endophilin) interacting protein 1
NM_019535	1	0	Sh3gl2	20404	SH3-domain GRB2-like 2
BC027096	0	1	Sh3gl3	20408	SH3-domain GRB2-like 3
BC051101	1	0	Sidt2	214597	SID1 transmembrane family, member 2
NM_213659	1	0	Stat3	20848	signal transducer and activator of transcription 3
AK162952	1	1	Skil	20482	SKI-like
NM_024499	0	1	Sgta	52551	small glutamine-rich tetratricopeptide repeat (TPR)-containing, alpha
NM_010831	1	0	Snf1lk	17691	SNF1-like kinase
NM_178710	1	0	Snf1lk2	235344	SNF1-like kinase 2
NM_009194	0	1	Slc12a2	20496	solute carrier family 12, member 2
NM_172523	1	0	Slc18a2	214084	solute carrier family 18 (vesicular monoamine), member 2
AB012808	0	1	Slc22a17	59049	solute carrier family 22 (organic cation transporter), member 17
NM_138756	1	0	Slc25a36	192287	solute carrier family 25, member 36
NM_028787	1	0	Slc35f5	74150	solute carrier family 35, member F5
NM_172289	0	1	Slc36a4	234967	solute carrier family 36 (proton/amino acid symporter), member 4
NM_023055	0	1	Slc9a3r2	65962	solute carrier family 9 (sodium/hydrogen exchanger), isoform 3 regulator 2
NM_009215	1	0	Sst	20604	somatostatin
NM_009217	1	0	Sstr2	20606	somatostatin receptor 2
AK129171	0	1	Spg20	229285	spastic paraplegia 20, spartin (Troyer syndrome) homolog (human)
BC058627	1	0	Sfrs1	110809	splicing factor, arginine/serine-rich 1 (ASF/SF2)
NM_009186	0	1	Sfrs10	20462	splicing factor, arginine/serine-rich 10 (transformer 2 homolog, Drosophila)
NM_009233	0	1	Sox1	20664	SRY-box containing gene 1
NM_026899	1	0	Ssu72	68991	Ssu72 RNA polymerase II CTD phosphatase homolog (yeast)
NM_024270	1	0	Stard3nl	76205	STARD3 N-terminal like
AK155857	1	0	Srebf2	20788	sterol regulatory element binding factor 2
NM_023374	1	0	Sdhb	67680	succinate dehydrogenase complex, subunit B, iron sulfur (Ip)
NM_013873	1	0	Sult4a1	29859	sulfotransferase family 4A, member 1
NM_133726	1	0	St13	70356	suppression of tumorigenicity 13
AK132103	1	0	St7	64213	Suppression of tumorigenicity 7
NM_138657	1	0	Socs7	192157	suppressor of cytokine signaling 7
NM_022724	1	0	Suv39h2	64707	suppressor of variegation 3-9 homolog 2 (Drosophila)
NM_053123	1	0	Smarca1	93761	SWI/SNF related, matrix associated, actin dependent regulator of chromatin, subfamily a, member 1
NM_013680	1	0	Syn1	20964	synapsin I
BC018249	1	0	Snap25	20614	synaptosomal-associated protein 25
BC019400	0	1	Sdcbp	53378	syndecan binding protein
BC094055	1	0	Stxbp3a	20912	syntaxin binding protein 3A
NM_172951	0	1	Sntg2	268534	syntrophin, gamma 2
AK028828	1	0	Taf2	319944	TAF2 RNA polymerase II, TATA box binding protein (TBP)-associated factor
NM_207228	0	1	Tsga10	211484	testis specific 10
NM_025982	1	0	Tspan31	67125	tetraspanin 31
NM_133795	1	0	Ttc1	66827	tetratricopeptide repeat domain 1
NM_173396	1	0	Tgif2	228839	TGFB-induced factor 2
NM_153109	1	0	MGI:2387796	245583	TGIF homeobox 1
NM_153109	1	0	MGI:2387796	245583	TGIF homeobox 1
NM_025299	0	1	Txnl4	27366	thioredoxin-like 4
NM_153552	1	0	Thoc1	225160	THO complex 1
AK163092	0	1	Thbs1	21825	thrombospondin 1
AK044550	1	0	Thada	240174	thyroid adenoma associated
NM_011639	1	0	Trip6	22051	thyroid hormone receptor interactor 6
NM_145513	1	0	Tiprl	226591	TIP41, TOR signalling pathway regulator-like (S. cerevisiae)
NM_026508	1	0	Trap1	68015	TNF receptor-associated protein 1
NM_174989	0	1	Ticam1	106759	toll-like receptor adaptor molecule 1
NM_009408	1	0	Top1	21969	topoisomerase (DNA) I
AK052961	0	1	Tle1	21885	transducin-like enhancer of split 1, homolog of Drosophila E(spl)
AK122524	1	0	Tle3	21887	transducin-like enhancer of split 3, homolog of Drosophila E(spl)
BC016483	1	0	Tbrg4	21379	transforming growth factor beta regulated gene 4
BC058801	0	1	Tmed9	67511	transmembrane emp24 protein transport domain containing 9
NM_146260	0	1	Tmie	20776	transmembrane inner ear
NM_177648	0	1	Tmem15	227697	transmembrane protein 15
AK169127	1	0	Tmem39a	67846	transmembrane protein 39a
NM_175259	0	1	Tmem58	77552	transmembrane protein 58
NM_175285	0	1	Tmem62	96957	transmembrane protein 62
NM_026432	1	0	Tmem66	67887	transmembrane protein 66
NM_023233	0	1	Trim13	66597	tripartite motif protein 13
AK171019	1	0	Trim26	22670	tripartite motif protein 26
NM_178110	0	1	Trim62	67525	tripartite motif-containing 62
AK135791	1	0	Trnt1	70047	tRNA nucleotidyl transferase, CCA-adding, 1
NM_001001491	1	1	Tpm4	326618	tropomyosin 4
NM_009450	1	0	Tubb2	22151	tubulin, beta 2
NM_133755	1	0	Tubgcp2	74237	tubulin, gamma complex associated protein 2
BC057030	0	1	Tdrkh	72634	tudor and KH domain containing protein
NM_013749	0	1	Tnfrsf12a	27279	tumor necrosis factor receptor superfamily, member 12a
NM_177073	1	0	Tnfrsf19l	320100	tumor necrosis factor receptor superfamily, member 19-like
AJ297793	1	0	Trp53inp2	68728	tumor protein p53 inducible nuclear protein 2
NM_009429	1	0	Tpt1	22070	tumor protein, translationally-controlled 1
NM_009377	1	0	Th	21823	tyrosine hydroxylase
NM_024187	1	0	U2af1	108121	U2 small nuclear ribonucleoprotein auxiliary factor (U2AF) 1
BC026847	1	0	Ubqln1	56085	ubiquilin 1
AK083271	0	1	Usp43	216835	ubiquitin specific peptidase 43
NM_009459	1	0	Ube2h	22214	ubiquitin-conjugating enzyme E2H
NM_026024	0	1	Ube2t	67196	ubiquitin-conjugating enzyme E2T (putative)
NM_026435	1	0	Ufm1	67890	ubiquitin-fold modifier 1
NM_145405	0	1	Ubl4	27643	ubiquitin-like 4
BC082995	0	1	Usf2	22282	upstream transcription factor 2
NM_009471	1	0	Umps	22247	uridine monophosphate synthetase
NM_021290	1	0	Ucn	22226	urocortin
NM_177876	1	0	Vps37b	330192	vacuolar protein sorting 37B (yeast)
NM_011702	1	0	Vip	22353	vasoactive intestinal polypeptide
NM_007764	1	0	Crkl	12929	v-crk sarcoma virus CT10 oncogene homolog (avian)-like
NM_009498	1	0	Vamp3	22319	vesicle-associated membrane protein 3
NM_010755	1	1	Maff	17133	v-maf musculoaponeurotic fibrosarcoma oncogene family, protein F (avian)
AK006001	1	0	Wfdc3	71856	WAP four-disulfide core domain 3
NM_175546	1	0	Wdfy2	268752	WD repeat and FYVE domain containing 2
NM_019653	1	0	Wsb1	78889	WD repeat and SOCS box-containing 1
NM_011715	0	1	Wdr1	22388	WD repeat domain 1
NM_026236	1	0	Wdr48	67561	WD repeat domain 48
NM_009518	1	0	Wnt10a	22409	wingless related MMTV integration site 10a
NM_018865	1	0	Wisp1	22402	WNT1 inducible signaling pathway protein 1
NM_011712	1	0	Wbp5	22381	WW domain binding protein 5
NM_011273	1	0	Xpr1	19775	xenotropic and polytropic retrovirus receptor 1
NM_173761	1	0	Ythdf1	228994	YTH domain family 1
AK084871	1	0	Zbtb37	240869	zinc finger and BTB domain containing 37
NM_172121	1	0	Zc3h3	223642	zinc finger CCCH type containing 3
NM_183014	1	0	Zfp184	193452	zinc finger protein 184 (Kruppel-like)
AK129313	1	0	Zfp295	114565	zinc finger protein 295
BC062921	1	0	Zfp335	329559	zinc finger protein 335
NM_026856	1	0	Zfp644	52397	zinc finger protein 644
NM_177318	0	1	Zfp653	319601	zinc finger protein 653
NM_030074	1	0	Zfp687	78266	zinc finger protein 687
NM_009569	0	1	Zfpm1	22761	zinc finger protein, multitype 1
NM_026846	1	0	Zfand2b	68818	zinc finger, AN1 type domain 2B
NM_172254	1	0	Zcsl2	105638	zinc finger, CSL domain containing 2
AK159065	1	0	Zfyve27	319740	zinc finger, FYVE domain containing 27
NM_023162	1	0	Znrd1	66136	zinc ribbon domain containing, 1
