# Supplementary material for: A comparative genomics approach to identifying the plasticity transcriptome
Source: BMC Neurosci. 2007 Mar 13;8:20. doi: 10.1186/1471-2202-8-20 (PMC1831778; doi:10.1186/1471-2202-8-20)
Supplement: Additional File 5 — Position and sequence of CREB and zif268 binding sites in mouse promoter regions. Mouse genes that had one or more CREB and zif268 binding sites are listed in table format, with the precise nucleotide sequence corresponding to the binding site and the relative position of this sequence within the promoter region indicated. Genes are identified by gene ID, symbol, and gene descriptor. [file 1471-2202-8-20-S5.txt]

Table S5. Position and sequence of mouse hits
mRNA	Site	Position	Sequence	GeneID	Symbol	Gene Name
NM_173868	CREB	35	TGACGTAA	240690	St18	suppression of tumorigenicity 18
NM_145692	CREB	-79	TGACGTCA	69312	4930418G15Rik	RIKEN cDNA 4930418G15 gene
NM_145381	CREB	-41	TGACGTCA	212442	Lactb2	lactamase, beta 2
NM_010552	CREB	-63	TGACGTAA	16171	Il17	interleukin 17
BC025579	CREB	-173	TGACGTCA	68421	Lmbrd1	LMBR1 domain containing 1
NM_011200	CREB	-126	TGACGTCT	19243	Ptp4a1	protein tyrosine phosphatase 4a1
BC057378	CREB	-233	TGACGTCA	320705	B230209C24Rik	RIKEN cDNA B230209C24 gene
NM_033570	CREB	-412	TGACGTCA	94220	Cnnm4	cyclin M4
S79463	CREB	-201	TGACGTCA	20353	Sema4c	sema domain, immunoglobulin domain (Ig), transmembrane domain (TM) and short cytoplasmic domain, (semaphorin) 4C
BC029727	CREB	-70	TGACGTCA	22637	Zap70	zeta-chain (TCR) associated protein kinase
AK149414	CREB	-151	TGACGTCA	269180	Inpp4a	inositol polyphosphate-4-phosphatase, type I
NM_026850	CREB	-202	TGACGTCA	68833	Pdcl3	phosducin-like 3
NM_028696	CREB	-67	TGACGTCG	109019	5830411E10Rik	RIKEN cDNA 5830411E10 gene
NM_009283	CREB	-470	TGACGTCA	20846	Stat1	signal transducer and activator of transcription 1
BC016598	CREB	-957	TGACGTAT	98682	2210010L05Rik	RIKEN cDNA 2210010L05 gene
NM_008384	CREB	-328	TGACGTCG	16329	Inpp1	inositol polyphosphate-1-phosphatase
NM_028091	CREB	-40	TGACGTCA	72085	Osgepl1	O-sialoglycoprotein endopeptidase-like 1
AK143349	CREB	123	TGACGTCG	67876	1500041J02Rik	RIKEN cDNA 1500041J02 gene
AK006906	CREB	-92	TGACGTCA	73467	1700066M21Rik	RIKEN cDNA 1700066M21 gene
NM_008765	CREB	-615	TGACGTAG	18393	Orc2l	origin recognition complex, subunit 2-like (S. cerevisiae)
NM_028717	CREB	-494	TGACGTCA	74018	Als2	amyotrophic lateral sclerosis 2 (juvenile) homolog (human)
BC060141	CREB	143	TGACGTAT	269198	Nbeal1	neurobeachin like 1
BC050786	CREB	-304	TGACGTAT	76668	Mdh1b	malate dehydrogenase 1B, NAD (soluble)
AK147683	CREB	-163	TGACGTCA	14268	Fn1	fibronectin 1
NM_009518	CREB	105	TGACGTCA	22409	Wnt10a	wingless related MMTV integration site 10a
NM_026846	CREB	-107	TGACGTCA	68818	Zfand2b	zinc finger, AN1 type domain 2B
AK156083	CREB	-129	TGACGTCG	56812	Dnajb10	DnaJ (Hsp40) homolog, subfamily B, member 10
NM_133708	CREB	174	TGACGTCT	69080	Gmppa	GDP-mannose pyrophosphorylase A
NM_001001566	CREB	-156	TGACGTCA	74241	D1Bwg1363e	DNA segment, Chr 1, Brigham & Women's Genetics 1363 expressed
NM_001001566	CREB	-111	TGACGTCA	74241	D1Bwg1363e	DNA segment, Chr 1, Brigham & Women's Genetics 1363 expressed
NM_009129	CREB	-4	TGACGTCA	20254	Scg2	secretogranin II
NM_024197	CREB	-67	TGACGTCA	67273	Ndufa10	NADH dehydrogenase (ubiquinone) 1 alpha subcomplex 10
NM_172411	CREB	-852	TGACGTCA	71874	2310007B03Rik	RIKEN cDNA 2310007B03 gene
AK084861	CREB	-71	TGACGTCA	67698	2310044D20Rik	RIKEN cDNA 2310044D20 gene
NM_028787	CREB	-536	TGACGTAA	74150	Slc35f5	solute carrier family 35, member F5
AK016817	CREB	-905	TGACGTAA	71111	Gpr39	G protein-coupled receptor 39
NM_007570	CREB	-202	TGACGTCA	12227	Btg2	B-cell translocation gene 2, anti-proliferative
NM_020588	CREB	-306	TGACGTAA	57439	1300007B12Rik	RIKEN cDNA 1300007B12 gene
NM_020588	CREB	-88	TGACGTCA	57439	1300007B12Rik	RIKEN cDNA 1300007B12 gene
AK034170	CREB	-63	TGACGTAA	240756	Klhl12	kelch-like 12 (Drosophila)
AK034170	CREB	-26	TGACGTCA	240756	Klhl12	kelch-like 12 (Drosophila)
NM_015780	CREB	-896	TGACGTAA	50702	Cfhl1	complement component factor h-like 1
NM_011273	CREB	-4	TGACGTCT	19775	Xpr1	xenotropic and polytropic retrovirus receptor 1
AK084871	CREB	-868	TGACGTCA	240869	Zbtb37	zinc finger and BTB domain containing 37
AK135245	CREB	-59	TGACGTAG	226562	Bat2d	BAT2 domain containing 1
NM_145512	CREB	-458	TGACGTAG	108735	Sft2d2	SFT2 domain containing 2
NM_145513	CREB	-178	TGACGTCA	226591	Tiprl	TIP41, TOR signalling pathway regulator-like (S. cerevisiae)
AK138774	CREB	-255	TGACGTCT	12503	Cd3z	CD3 antigen, zeta polypeptide
AK047566	CREB	-68	TGACGTAA	107652	Uap1	UDP-N-acetylglucosamine pyrophosphorylase 1
NM_020579	CREB	-68	TGACGTCA	57370	B4galt3	UDP-Gal:betaGlcNAc beta 1,4-galactosyltransferase, polypeptide 3
AK088815	CREB	-682	TGACGTAT	17085	Ly9	lymphocyte antigen 9
BC064106	CREB	-89	TGACGTCA	240916	A030011M19	-
NM_010209	CREB	-51	TGACGTAT	14194	Fh1	fumarate hydratase 1
BC023119	CREB	-513	TGACGTCT	226830	Smyd2	SET and MYND domain containing 2
NM_029766	CREB	-27	TGACGTCA	76843	Dtl	denticleless homolog (Drosophila)
NM_181048	CREB	-105	TGACGTCA	319266	A130010J15Rik	RIKEN cDNA A130010J15 gene
NM_011702	CREB	-79	TGACGTCT	22353	Vip	vasoactive intestinal polypeptide
NM_026141	CREB	-51	TGACGTAA	67418	Ppil4	peptidylprolyl isomerase (cyclophilin)-like 4
AK147244	CREB	-662	TGACGTCG	15273	Hivep2	human immunodeficiency virus type I enhancer binding protein 2
AK132340	CREB	-153	TGACGTCA	380629	Heca	headcase homolog (Drosophila)
AK132340	CREB	-117	TGACGTCA	380629	Heca	headcase homolog (Drosophila)
AK147679	CREB	-358	TGACGTAG	215821	D10Bwg1379e	DNA segment, Chr 10, Brigham & Women's Genetics 1379 expressed
NM_026203	CREB	-65	TGACGTCA	52906	Ahi1	Abelson helper integration site
AK168671	CREB	-31	TGACGTCG	56422	Hbs1l	Hbs1-like (S. cerevisiae)
AK141272	CREB	-77	TGACGTCA	66311	2610036L11Rik	RIKEN cDNA 2610036L11 gene
NM_025798	CREB	-7	TGACGTCG	66847	Hint3	histidine triad nucleotide binding protein 3
NM_009433	CREB	-885	TGACGTCA	22110	Tspyl1	testis-specific protein, Y-encoded-like 1
BC017540	CREB	-84	TGACGTCA	72480	Tspyl4	TSPY-like 4
AK139367	CREB	-83	TGACGTCA	140741	Gpr6	G protein-coupled receptor 6
AK011447	CREB	-307	TGACGTCT	69199	2610018I05Rik	RIKEN cDNA 2610018I05 gene
NM_152229	CREB	-127	TGACGTCA	21907	Nr2e1	nuclear receptor subfamily 2, group E, member 1
AK088102	CREB	-57	TGACGTCA	11630	Aim1	absent in melanoma 1
NM_053069	CREB	-20	TGACGTCA	11793	Atg5	autophagy-related 5 (yeast)
AK009390	CREB	183	TGACGTAA	110829	Lims1	LIM and senescent cell antigen-like domains 1
NM_011240	CREB	-161	TGACGTAG	19386	Ranbp2	RAN binding protein 2
NM_010959	CREB	-962	TGACGTCT	18302	Oit3	oncoprotein induced transcript 3
NM_026701	CREB	141	TGACGTCT	68371	0610038K03Rik	RIKEN cDNA 0610038K03 gene
AK032207	CREB	12	TGACGTCT	30045	Dnajc12	DnaJ (Hsp40) homolog, subfamily C, member 12
NM_025635	CREB	-90	TGACGTCA	52696	Zwint	ZW10 interactor
NM_010798	CREB	-61	TGACGTCA	17319	Mif	macrophage migration inhibitory factor
NM_029661	CREB	-692	TGACGTCT	76573	1700027D21Rik	RIKEN cDNA 1700027D21 gene
NM_010925	CREB	-73	TGACGTCT	18114	Nnp1	novel nuclear protein 1
AK171909	CREB	-709	TGACGTCA	20869	Stk11	serine/threonine kinase 11
NM_025313	CREB	-973	TGACGTCA	66043	Atp5d	ATP synthase, H+ transporting, mitochondrial F1 complex, delta subunit
NM_134002	CREB	-803	TGACGTCA	103236	Csnk1g2	casein kinase 1, gamma 2
NM_134002	CREB	-782	TGACGTCA	103236	Csnk1g2	casein kinase 1, gamma 2
NM_134002	CREB	-186	TGACGTAG	103236	Csnk1g2	casein kinase 1, gamma 2
AK132871	CREB	-46	TGACGTCA	103236	Csnk1g2	casein kinase 1, gamma 2
NM_024499	CREB	-147	TGACGTCA	52551	Sgta	small glutamine-rich tetratricopeptide repeat (TPR)-containing, alpha
NM_007907	CREB	-26	TGACGTCA	13629	Eef2	eukaryotic translation elongation factor 2
NM_025317	CREB	-9	TGACGTAA	66047	Mrpl54	mitochondrial ribosomal protein L54
NM_011561	CREB	-178	TGACGTCA	21665	Tdg	thymine DNA glycosylase
NM_183172	CREB	-76	TGACGTCG	237422	Ric8b	resistance to inhibitors of cholinesterase 8 homolog B (C. elegans)
NM_183172	CREB	-46	TGACGTAG	237422	Ric8b	resistance to inhibitors of cholinesterase 8 homolog B (C. elegans)
NM_133993	CREB	-31	TGACGTCA	103136	Pwp1	PWP1 homolog (S. cerevisiae)
NM_026070	CREB	-598	TGACGTAA	67282	2900091E11Rik	RIKEN cDNA 2900091E11 gene
NM_198021	CREB	-4	TGACGTCA	213326	Scyl2	SCY1-like 2 (S. cerevisiae)
NM_008682	CREB	-78	TGACGTCA	17997	Nedd1	neural precursor cell expressed, developmentally down-regulated gene 1
NM_146239	CREB	-664	TGACGTCG	237459	Pctk2	PCTAIRE-motif protein kinase 2
AK005066	CREB	-367	TGACGTCT	71761	1300019J08Rik	RIKEN cDNA 1300019J08 gene
NM_029852	CREB	-51	TGACGTAG	77048	4921537D05Rik	RIKEN cDNA 4921537D05 gene
NM_028608	CREB	-78	TGACGTCA	73690	Glipr1	GLI pathogenesis-related 1 (glioma)
NM_024454	CREB	-14	TGACGTAG	216344	Rab21	RAB21, member RAS oncogene family
NM_010195	CREB	-331	TGACGTCA	14160	Lgr5	leucine rich repeat containing G protein coupled receptor 5
NM_001013391	CREB	-49	TGACGTAG	432508	Cpsf6	cleavage and polyadenylation specific factor 6
NM_024457	CREB	-42	TGACGTCA	215449	Rap1b	RAS related protein 1b
NM_025431	CREB	-389	TGACGTAT	66225	1190005P17Rik	RIKEN cDNA 1190005P17 gene
NM_173022	CREB	-277	TGACGTCA	270802	BC048403	cDNA sequence BC048403
NM_173022	CREB	-261	TGACGTCA	270802	BC048403	cDNA sequence BC048403
NM_182807	CREB	-883	TGACGTAA	268354	AI851790	expressed sequence AI851790
NM_025982	CREB	-133	TGACGTAA	67125	Tspan31	tetraspanin 31
NM_145424	CREB	-553	TGACGTCA	216454	BC089597	cDNA sequence BC089597
BC021627	CREB	-214	TGACGTAA	56516	Rbms2	RNA binding motif, single stranded interacting protein 2
NM_010860	CREB	-82	TGACGTCA	17904	Myl6	myosin, light polypeptide 6, alkali, smooth muscle and non-muscle
NM_011843	CREB	-318	TGACGTAA	23943	Mbc2	membrane bound C2 domain containing protein
NM_024180	CREB	-700	TGACGTAA	66844	Ormdl2	ORM1-like 2 (S. cerevisiae)
AK044487	CREB	-6	TGACGTAA	76582	Ipo11	importin 11
BC026673	CREB	-78	TGACGTAT	56218	Zfp278	zinc finger protein 278
AK016148	CREB	-61	TGACGTCA	75342	4930556J24Rik	RIKEN cDNA 4930556J24 gene
AK005775	CREB	-98	TGACGTCG	76389	Ankrd48	ankyrin repeat domain 48
BC016483	CREB	-48	TGACGTCA	21379	Tbrg4	transforming growth factor beta regulated gene 4
NM_011343	CREB	-78	TGACGTCT	20335	Sec61g	SEC61, gamma subunit
NM_181411	CREB	-134	TGACGTAT	216549	9130023F12Rik	RIKEN cDNA 9130023F12 gene
NM_173752	CREB	-751	TGACGTAA	216551	1110067D22Rik	RIKEN cDNA 1110067D22 gene
NM_009837	CREB	-18	TGACGTCA	12464	Cct4	chaperonin subunit 4 (delta)
NM_023651	CREB	-31	TGACGTCA	72129	Pex13	peroxisomal biogenesis factor 13
NM_009044	CREB	-343	TGACGTCA	19696	Rel	reticuloendotheliosis oncogene
NM_009044	CREB	-104	TGACGTAA	19696	Rel	reticuloendotheliosis oncogene
NM_008374	CREB	56	TGACGTAA	16199	Il9r	interleukin 9 receptor
NM_026979	CREB	-494	TGACGTAT	69183	C1qtnf2	C1q and tumor necrosis factor related protein 2
NM_133795	CREB	-148	TGACGTCA	66827	Ttc1	tetratricopeptide repeat domain 1
BC031928	CREB	183	TGACGTCT	14584	Gfpt2	glutamine fructose-6-phosphate transaminase 2
BC026638	CREB	-663	TGACGTAG	103534	Mgat4b	mannoside acetylglucosaminyltransferase 4, isoenzyme B
NM_177567	CREB	-105	TGACGTCA	193286	BC049762	cDNA sequence BC049762
AK160557	CREB	-33	TGACGTCG	72947	2900006B13Rik	RIKEN cDNA 2900006B13 gene
NM_009458	CREB	-400	TGACGTCA	22210	Ube2b	ubiquitin-conjugating enzyme E2B, RAD6 homology (S. cerevisiae)
NM_019411	CREB	-26	TGACGTCA	19052	Ppp2ca	protein phosphatase 2a, catalytic subunit, alpha isoform
NM_011543	CREB	-45	TGACGTCA	21402	Skp1a	S-phase kinase-associated protein 1A
NM_153117	CREB	-14	TGACGTCA	213673	9530068E07Rik	RIKEN cDNA 9530068E07 gene
NM_177059	CREB	-77	TGACGTCA	320027	Fstl4	follistatin-like 4
BC005595	CREB	-236	TGACGTCA	11749	Anxa6	annexin A6
NM_001011743	CREB	-311	TGACGTCA	257892	Olfr324	olfactory receptor 324
NM_144544	CREB	-109	TGACGTCA	78354	2210407C18Rik	RIKEN cDNA 2210407C18 gene
NM_206882	CREB	-37	TGACGTAA	382522	Hist3h2bb	histone 3, H2bb
NM_008193	CREB	-21	TGACGTAG	14923	Guk1	guanylate kinase 1
NM_024210	CREB	-24	TGACGTCA	67862	2310033P09Rik	RIKEN cDNA 2310033P09 gene
NM_146018	CREB	-315	TGACGTCA	216805	Flcn	folliculin
NM_172943	CREB	85	TGACGTCG	268420	AW050020	expressed sequence AW050020
NM_145428	CREB	-117	TGACGTCA	216820	BC003479	cDNA sequence BC003479
NM_173453	CREB	-497	TGACGTCT	216821	Tmem11	transmembrane protein 11
NM_013881	CREB	-492	TGACGTCG	29869	Ulk2	Unc-51 like kinase 2 (C. elegans)
AK010472	CREB	-54	TGACGTCA	69747	2410012H22Rik	RIKEN cDNA 2410012H22 gene
NM_026210	CREB	10	TGACGTCG	67510	1810036I24Rik	RIKEN cDNA 1810036I24 gene
NM_026107	CREB	-623	TGACGTCT	52712	Zfp535	zinc finger protein 535
NM_175260	CREB	-505	TGACGTCA	77579	Myh10	myosin, heavy polypeptide 10, non-muscle
NM_009080	CREB	-151	TGACGTCA	19941	Rpl26	ribosomal protein L26
BC072625	CREB	103	TGACGTCA	68964	1500010J02Rik	RIKEN cDNA 1500010J02 gene
BC039768	CREB	-502	TGACGTCG	18626	Per1	period homolog 1 (Drosophila)
NM_172560	CREB	-67	TGACGTAA	216846	9830165K03Rik	RIKEN cDNA 9830165K03 gene
U65593	CREB	-162	TGACGTAG	16499	Kcnab3	potassium voltage-gated channel, shaker-related subfamily, beta member 3
NM_019726	CREB	-171	TGACGTAG	56310	Gps2	G protein pathway suppressor 2
NM_016887	CREB	-118	TGACGTCA	53624	Cldn7	claudin 7
BC055357	CREB	51	TGACGTCA	104457	0610010K14Rik	RIKEN cDNA 0610010K14 gene
NM_023158	CREB	-195	TGACGTCA	66102	Cxcl16	chemokine (C-X-C motif) ligand 16
AK169118	CREB	-32	TGACGTCG	216874	Camta2	calmodulin binding transcription activator 2
NM_172394	CREB	-920	TGACGTAT	19069	Nup88	nucleoporin 88
AK147309	CREB	-64	TGACGTCA	18472	Pafah1b1	platelet-activating factor acetylhydrolase, isoform 1b, beta1 subunit
AK122273	CREB	-75	TGACGTCT	97761	Rutbc1	RUN and TBC1 domain containing 1
AK138073	CREB	-779	TGACGTCT	67201	2700085E05Rik	RIKEN cDNA 2700085E05 gene
AK138073	CREB	-48	TGACGTCA	67201	2700085E05Rik	RIKEN cDNA 2700085E05 gene
AK029274	CREB	-707	TGACGTAA	104184	Blmh	bleomycin hydrolase
NM_022411	CREB	163	TGACGTCA	20500	Slc13a2	solute carrier family 13 (sodium-dependent dicarboxylate transporter), member 2
NM_019653	CREB	-299	TGACGTCA	78889	Wsb1	WD repeat and SOCS box-containing 1
NM_010897	CREB	-384	TGACGTCA	18015	Nf1	neurofibromatosis 1
NM_027915	CREB	-47	TGACGTCA	71770	Ap2b1	adaptor-related protein complex 2, beta 1 subunit
NM_008498	CREB	-50	TGACGTCG	16869	Lhx1	LIM homeobox protein 1
NM_025825	CREB	-36	TGACGTCA	66884	Appbp2	amyloid beta precursor protein (cytoplasmic tail) binding protein 2
NM_016910	CREB	-85	TGACGTCA	53892	Ppm1d	protein phosphatase 1D magnesium-dependent, delta isoform
NM_001003908	CREB	-330	TGACGTAG	67300	Cltc	clathrin, heavy polypeptide (Hc)
NM_053269	CREB	-112	TGACGTCA	114714	Rad51c	Rad51 homolog c (S. cerevisiae)
BC058627	CREB	-146	TGACGTCG	110809	Sfrs1	splicing factor, arginine/serine-rich 1 (ASF/SF2)
AK014375	CREB	-92	TGACGTCG	64656	Mrps23	mitochondrial ribosomal protein S23
NM_054043	CREB	-217	TGACGTCA	76626	Msi2h	Musashi homolog 2 (Drosophila)
NM_026433	CREB	-482	TGACGTAG	67888	1810057C19Rik	RIKEN cDNA 1810057C19 gene
BC058705	CREB	-31	TGACGTCA	217082	Hlf	hepatic leukemia factor
NM_001013375	CREB	-43	TGACGTAG	217109	Wdr50	WD repeat domain 50
AK147537	CREB	71	TGACGTCA	70834	Spag9	sperm associated antigen 9
AK029929	CREB	-94	TGACGTCA	104601	Mycbpap	Mycbp associated protein
AK150521	CREB	-521	TGACGTAA	217119	Xylt2	xylosyltransferase II
NM_198100	CREB	-109	TGACGTCT	73174	3110043L15Rik	RIKEN cDNA 3110043L15 gene
NM_138657	CREB	-334	TGACGTCT	192157	Socs7	suppressor of cytokine signaling 7
NM_175332	CREB	-110	TGACGTCA	103551	E130012A19Rik	RIKEN cDNA E130012A19 gene
NM_025559	CREB	-895	TGACGTCA	103742	1810046J19Rik	RIKEN cDNA 1810046J19 gene
AK087497	CREB	-61	TGACGTCA	66612	Ormdl3	ORM1-like 3 (S. cerevisiae)
AK015496	CREB	-473	TGACGTCA	74026	4121402D02Rik	RIKEN cDNA 4121402D02 gene
NM_213659	CREB	-314	TGACGTCA	20848	Stat3	signal transducer and activator of transcription 3
NM_019584	CREB	-26	TGACGTCA	56208	Becn1	beclin 1 (coiled-coil, myosin-like BCL2-interacting protein)
BC068303	CREB	-362	TGACGTAA	12189	Brca1	breast cancer 1
NM_025404	CREB	-46	TGACGTCA	66182	Arfl4	ADP-ribosylation factor 4-like
NM_172947	CREB	-52	TGACGTCA	268490	2600001B17Rik	RIKEN cDNA 2600001B17 gene
BC046319	CREB	-110	TGACGTCA	51799	Rap2ip	Rap2 interacting protein
BC031392	CREB	-671	TGACGTCA	72469	Plcd3	phospholipase C, delta 3
BC031392	CREB	-489	TGACGTCA	72469	Plcd3	phospholipase C, delta 3
BC026458	CREB	-169	TGACGTAA	71059	Hexim2	hexamthylene bis-acetamide inducible 2
NM_019650	CREB	-253	TGACGTCA	56494	Gosr2	golgi SNAP receptor complex member 2
AK162160	CREB	-455	TGACGTCA	67163	2610204L23Rik	RIKEN cDNA 2610204L23 gene
NM_026009	CREB	-221	TGACGTCT	67163	2610204L23Rik	RIKEN cDNA 2610204L23 gene
AK132924	CREB	187	TGACGTCA	69324	1700012B07Rik	RIKEN cDNA 1700012B07 gene
NM_147218	CREB	-369	TGACGTCT	76184	Abca6	ATP-binding cassette, sub-family A (ABC1), member 6
NM_009217	CREB	-212	TGACGTCA	20606	Sstr2	somatostatin receptor 2
NM_013926	CREB	-29	TGACGTCA	30951	Cbx8	chromobox homolog 8 (Drosophila Pc class)
NM_008730	CREB	7	TGACGTCG	18164	Nptx1	neuronal pentraxin 1
AK154660	CREB	-590	TGACGTAG	78777	2410002I01Rik	RIKEN cDNA 2410002I01 gene
AK008579	CREB	-440	TGACGTCT	27376	Slc25a10	solute carrier family 25 (mitochondrial carrier, dicarboxylate transporter), member 10
NM_010756	CREB	-22	TGACGTCT	17134	Mafg	v-maf musculoaponeurotic fibrosarcoma oncogene family, protein G (avian)
AK140317	CREB	-274	TGACGTCA	104318	Csnk1d	casein kinase 1, delta
NM_009854	CREB	-244	TGACGTCT	12516	Cd7	CD7 antigen
NM_153082	CREB	-54	TGACGTCA	217378	C330021A05Rik	RIKEN cDNA C330021A05 gene
BC057113	CREB	-464	TGACGTCT	104111	Adcy3	adenylate cyclase 3
AK085232	CREB	-130	TGACGTCA	320817	D530031C13Rik	RIKEN cDNA D530031C13 gene
NM_172401	CREB	-6	TGACGTCA	68832	1110057K04Rik	RIKEN cDNA 1110057K04 gene
BC046986	CREB	-641	TGACGTAG	68832	1110057K04Rik	RIKEN cDNA 1110057K04 gene
NM_201531	CREB	-76	TGACGTCA	382571	Kcnf1	potassium voltage-gated channel, subfamily F, member 1
NM_007861	CREB	-47	TGACGTAT	13382	Dld	dihydrolipoamide dehydrogenase
NM_028002	CREB	-43	TGACGTCT	71916	Dus4l	dihydrouridine synthase 4-like (S. cerevisiae)
NM_021524	CREB	-926	TGACGTCA	59027	Pbef1	pre-B-cell colony-enhancing factor 1
NM_028139	CREB	-44	TGACGTCG	72174	Atxn7l4	ataxin 7-like 4
BC003725	CREB	-915	TGACGTAA	11861	Arl4	ADP-ribosylation factor-like 4
NM_053122	CREB	-190	TGACGTAA	93757	Immp2l	inner mitochondrial membrane peptidase 2-like (S. cerevisiae)
AK083643	CREB	-37	TGACGTCA	76826	Nubpl	nucleotide binding protein-like
AK028254	CREB	75	TGACGTCG	59032	4930511A21Rik	RIKEN cDNA 4930511A21 gene
NM_001003719	CREB	-307	TGACGTCA	56784	Garnl1	GTPase activating RANGAP domain-like 1
NM_001003719	CREB	-62	TGACGTCA	56784	Garnl1	GTPase activating RANGAP domain-like 1
NM_001003719	CREB	-46	TGACGTCA	56784	Garnl1	GTPase activating RANGAP domain-like 1
AK137667	CREB	-76	TGACGTCG	320772	Mamdc1	MAM domain containing 1
NM_009093	CREB	-180	TGACGTCA	20090	Rps29	ribosomal protein S29
NM_007481	CREB	-162	TGACGTCG	11845	Arf6	ADP-ribosylation factor 6
NM_008910	CREB	-529	TGACGTCA	19042	Ppm1a	protein phosphatase 1A, magnesium dependent, alpha isoform
NM_029580	CREB	-33	TGACGTCA	76357	Trmt5	TRM5 tRNA methyltransferase 5 homolog (S. cerevisiae)
NM_023275	CREB	-304	TGACGTCA	80837	Rhoj	ras homolog gene family, member J
NM_026020	CREB	-571	TGACGTCA	67186	Rplp2	ribosomal protein, large P2
AK052692	CREB	-986	TGACGTCA	211945	Plekhh1	pleckstrin homology domain containing, family H (with MyTH4 domain) member 1
NM_009705	CREB	-74	TGACGTCA	11847	Arg2	arginase type II
BC052435	CREB	-313	TGACGTCG	110893	Slc8a3	solute carrier family 8 (sodium/calcium exchanger), member 3
NM_018814	CREB	-657	TGACGTCG	54604	Pcnx	pecanex homolog (Drosophila)
NM_134042	CREB	-556	TGACGTAA	104776	Aldh6a1	aldehyde dehydrogenase family 6, subfamily A1
BC094619	CREB	-42	TGACGTAA	73736	1110008B24Rik	RIKEN cDNA 1110008B24 gene
NM_010234	CREB	-77	TGACGTAG	14281	Fos	FBJ osteosarcoma oncogene
NM_016767	CREB	-712	TGACGTCA	53314	Batf	basic leucine zipper transcription factor, ATF-like
NM_145836	CREB	-33	TGACGTCA	238330	6430527G18Rik	RIKEN cDNA 6430527G18 gene
AF177197	CREB	-842	TGACGTCA	13371	Dio2	deiodinase, iodothyronine, type II
AK153698	CREB	-32	TGACGTCA	104871	Spata7	spermatogenesis associated 7
NM_029334	CREB	-962	TGACGTAA	75553	2700069A02Rik	RIKEN cDNA 2700069A02 gene
NM_007693	CREB	-72	TGACGTAA	12652	Chga	chromogranin A
AK076336	CREB	-50	TGACGTCT	68149	Otub2	OTU domain, ubiquitin aldehyde binding 2
NM_010351	CREB	-178	TGACGTCG	14836	Gsc	goosecoid
NM_026048	CREB	-26	TGACGTCA	67236	2810452K22Rik	RIKEN cDNA 2810452K22 gene
NM_177039	CREB	-812	TGACGTCA	319942	A530016L24Rik	RIKEN cDNA A530016L24 gene
BC076631	CREB	-726	TGACGTCT	76044	Luzp5	leucine zipper protein 5
NM_145360	CREB	-165	TGACGTCA	319554	Idi1	isopentenyl-diphosphate delta isomerase
NM_010317	CREB	-272	TGACGTCG	14706	Gng4	guanine nucleotide binding protein (G protein), gamma 4 subunit
NM_024270	CREB	-56	TGACGTCA	76205	Stard3nl	STARD3 N-terminal like
NM_183014	CREB	141	TGACGTCA	193452	Zfp184	zinc finger protein 184 (Kruppel-like)
NM_178186	CREB	-160	TGACGTCA	319167	Hist1h2ag	histone 1, H2ag
NM_153173	CREB	-76	TGACGTCA	69386	Hist1h4h	histone 1, H4h
NM_175653	CREB	-620	TGACGTAT	319148	Hist1h3c	histone1, H3c
AK043591	CREB	-883	TGACGTAG	68732	Lrrc16	leucine rich repeat containing 16
NM_024473	CREB	-873	TGACGTAA	79555	BC005537	cDNA sequence BC005537
NM_025710	CREB	-25	TGACGTCA	66694	Uqcrfs1	ubiquinol-cytochrome c reductase, Rieske iron-sulfur polypeptide 1
BC057944	CREB	188	TGACGTCT	105352	Dusp22	dual specificity phosphatase 22
NM_011456	CREB	-64	TGACGTCT	20710	Serpinb9e	serine (or cysteine) peptidase inhibitor, clade B, member 9e
NM_183197	CREB	-65	TGACGTCT	20709	Serpinb9f	serine (or cysteine) peptidase inhibitor, clade B, member 9f
NM_009450	CREB	-81	TGACGTCA	22151	Tubb2	tubulin, beta 2
BC100450	CREB	183	TGACGTCT	66761	4933417A18Rik	RIKEN cDNA 4933417A18 gene
NM_001013392	CREB	-57	TGACGTCG	68750	B930013M22Rik	RIKEN cDNA B930013M22 gene
AK171537	CREB	-29	TGACGTAA	17828	Muted	muted
NM_025387	CREB	0	TGACGTCT	66154	Tmem14c	transmembrane protein 14C
NM_019930	CREB	-868	TGACGTCT	56705	Ranbp9	RAN binding protein 9
NM_183204	CREB	-85	TGACGTAG	328234	Rnf182	ring finger protein 182
NM_175340	CREB	-438	TGACGTCT	105193	Nhlrc1	NHL repeat containing 1
NM_011078	CREB	-243	TGACGTAG	18676	Phf2	PHD finger protein 2
BC094280	CREB	-228	TGACGTAA	66336	1700022C02Rik	RIKEN cDNA 1700022C02 gene
NM_001030296	CREB	-389	TGACGTCA	432763	Prr7	proline rich 7 (synaptic)
NM_001030296	CREB	-373	TGACGTCA	432763	Prr7	proline rich 7 (synaptic)
NM_198004	CREB	-56	TGACGTCA	75731	5133401N09Rik	RIKEN cDNA 5133401N09 gene
BC026847	CREB	-280	TGACGTCA	56085	Ubqln1	ubiquilin 1
AK150917	CREB	-114	TGACGTCT	13025	Ctla2b	cytotoxic T lymphocyte-associated protein 2 beta
NM_172587	CREB	-119	TGACGTCA	218294	Cdc14b	CDC14 cell division cycle 14 homolog B (S. cerevisiae)
AK143165	CREB	-52	TGACGTCA	408065	Zfp456	zinc finger protein 456
AK136394	CREB	-49	TGACGTCA	238692	C330011K17Rik	RIKEN cDNA C330011K17 gene
AK137581	CREB	-40	TGACGTCA	408067	9630025I21Rik	RIKEN cDNA 9630025I21 gene
NM_001007575	CREB	88	TGACGTAG	238693	A530094I17Rik	RIKEN cDNA A530094I17 gene
NM_133228	CREB	-65	TGACGTCA	170763	Zfp87	zinc finger protein 87
NM_026649	CREB	-92	TGACGTCA	68271	4930441O14Rik	RIKEN cDNA 4930441O14 gene
AK043742	CREB	-137	TGACGTCA	18548	Pcsk1	proprotein convertase subtilisin/kexin type 1
AK145868	CREB	-250	TGACGTCA	192657	Ell2	elongation factor RNA polymerase II 2
AK137151	CREB	-40	TGACGTAT	26556	Homer1	homer homolog 1 (Drosophila)
AK030315	CREB	-787	TGACGTCA	108154	Adamts6	a disintegrin-like and metallopeptidase (reprolysin type) with thrombospondin type 1 motif, 6
BC031900	CREB	-100	TGACGTAA	76582	Ipo11	importin 11
NM_152804	CREB	-80	TGACGTCA	20620	Plk2	polo-like kinase 2 (Drosophila)
NM_028487	CREB	-415	TGACGTCA	73274	Gpbp1	GC-rich promoter binding protein 1
NM_027127	CREB	-531	TGACGTCA	69590	2310016C16Rik	RIKEN cDNA 2310016C16 gene
NM_021556	CREB	-517	TGACGTCA	59054	Mrps30	mitochondrial ribosomal protein S30
AK146515	CREB	-306	TGACGTCG	67392	4833420G17Rik	RIKEN cDNA 4833420G17 gene
NM_134068	CREB	181	TGACGTCT	105352	Dusp22	dual specificity phosphatase 22
AK005550	CREB	-758	TGACGTAT	64139	Ctsm	cathepsin M
NM_178141	CREB	-72	TGACGTCA	218734	3830406C13Rik	RIKEN cDNA 3830406C13 gene
NM_009409	CREB	-976	TGACGTCG	21974	Top2b	topoisomerase (DNA) II beta
NM_025586	CREB	-242	TGACGTAA	66480	Rpl15	ribosomal protein L15
NM_030180	CREB	-370	TGACGTCT	78787	Usp54	ubiquitin specific peptidase 54
NM_172264	CREB	-770	TGACGTCT	218865	Chdh	choline dehydrogenase
AK149584	CREB	-421	TGACGTCT	23955	Nek4	NIMA (never in mitosis gene a)-related expressed kinase 4
BC011230	CREB	-41	TGACGTCG	70021	2510015F01Rik	RIKEN cDNA 2510015F01 gene
BC057174	CREB	86	TGACGTAT	71838	Phf7	PHD finger protein 7
NM_172254	CREB	-214	TGACGTAA	105638	Zcsl2	zinc finger, CSL domain containing 2
AK016963	CREB	113	TGACGTAT	71200	4933428D01Rik	RIKEN cDNA 4933428D01 gene
NM_207214	CREB	-498	TGACGTAT	105504	Sec10l1	SEC10-like 1 (S. cerevisiae)
NM_009632	CREB	-19	TGACGTCG	11546	Parp2	poly (ADP-ribose) polymerase family, member 2
BC038136	CREB	156	TGACGTCA	236118	LOC236118	-
NM_026936	CREB	-89	TGACGTCA	69089	Oxa1l	oxidase assembly 1-like
NM_028890	CREB	-785	TGACGTCT	74359	4931414P19Rik	RIKEN cDNA 4931414P19 gene
NM_011186	CREB	-47	TGACGTCG	19173	Psmb5	proteasome (prosome, macropain) subunit, beta type 5
BC037001	CREB	-586	TGACGTCA	28199	Wdr23	WD repeat domain 23
AK144592	CREB	-128	TGACGTCA	28113	Tinf2	Terf1 (TRF1)-interacting nuclear factor 2
NM_010375	CREB	-77	TGACGTCA	14944	Gzmg	granzyme G
NM_010374	CREB	-61	TGACGTCA	14943	Gzmf	granzyme F
NM_025682	CREB	-432	TGACGTCA	66645	Pspc1	paraspeckle protein 1
NM_025682	CREB	114	TGACGTCT	66645	Pspc1	paraspeckle protein 1
BC006901	CREB	-85	TGACGTCA	71891	Cdadc1	cytidine and dCMP deaminase domain containing 1
NM_175546	CREB	-273	TGACGTAG	268752	Wdfy2	WD repeat and FYVE domain containing 2
NM_028228	CREB	-72	TGACGTCA	72400	2610028A01Rik	RIKEN cDNA 2610028A01 gene
AY057069	CREB	-53	TGACGTCA	12177	Bnip3l	BCL2/adenovirus E1B 19kDa-interacting protein 3-like
BC065100	CREB	-24	TGACGTCA	71978	Ppp2r2a	protein phosphatase 2 (formerly 2A), regulatory subunit B (PR 52), alpha isoform
NM_018781	CREB	-636	TGACGTCG	13655	Egr3	early growth response 3
NM_009429	CREB	-52	TGACGTAG	22070	Tpt1	tumor protein, translationally-controlled 1
NM_026816	CREB	-85	TGACGTAG	68705	Gtf2f2	general transcription factor IIF, polypeptide 2
NM_009366	CREB	-902	TGACGTAT	21807	Tsc22d1	TSC22 domain family, member 1
NM_026474	CREB	-328	TGACGTCA	67955	Sugt1	SGT1, suppressor of G2 allele of SKP1 (S. cerevisiae)
NM_007904	CREB	-208	TGACGTAT	13618	Ednrb	endothelin receptor type B
NM_198601	CREB	-23	TGACGTCA	212085	4921513B05Rik	RIKEN cDNA 4921513B05 gene
NM_029519	CREB	-576	TGACGTCA	76108	Rap2a	RAS related protein 2a
AK167805	CREB	-25	TGACGTCA	66629	Golph3	golgi phosphoprotein 3
NM_018745	CREB	-58	TGACGTCA	54375	Azin1	antizyme inhibitor 1
NM_019480	CREB	-573	TGACGTAT	55960	Ebag9	estrogen receptor-binding fragment-associated gene 9
NM_027212	CREB	-783	TGACGTCA	69790	Thrap6	thyroid hormone receptor associated protein 6
NM_178920	CREB	-645	TGACGTCA	105853	Mal2	mal, T-cell differentiation protein 2
AK028828	CREB	-267	TGACGTCA	319944	Taf2	TAF2 RNA polymerase II, TATA box binding protein (TBP)-associated factor
BC070426	CREB	-26	TGACGTCG	210998	D15Ertd621e	DNA segment, Chr 15, ERATO Doi 621, expressed
BC055850	CREB	-63	TGACGTCA	68260	Trmt12	tRNA methyltranferase 12 homolog (S. cerevisiae)
NM_175151	CREB	-587	TGACGTAG	69694	Tatdn1	TatD DNase domain containing 1
BC034070	CREB	-18	TGACGTCT	223593	E430025E21Rik	RIKEN cDNA E430025E21 gene
NM_144549	CREB	-420	TGACGTCA	211770	Trib1	tribbles homolog 1 (Drosophila)
AK090048	CREB	-67	TGACGTCA	19296	Pvt1	plasmacytoma variant translocation 1
Z11981	CREB	-22	TGACGTCT	19296	Pvt1	plasmacytoma variant translocation 1
AK030074	CREB	-23	TGACGTCA	76740	C920006C10Rik	RIKEN cDNA C920006C10 gene
NM_018865	CREB	21	TGACGTCA	22402	Wisp1	WNT1 inducible signaling pathway protein 1
NM_027401	CREB	-817	TGACGTCT	70363	1700010C24Rik	RIKEN cDNA 1700010C24 gene
NM_173365	CREB	91	TGACGTCA	239530	Gpr20	G protein-coupled receptor 20
NM_172121	CREB	-28	TGACGTCG	223642	Zc3h3	zinc finger CCCH type containing 3
NM_201385	CREB	68	TGACGTCT	18810	Plec1	plectin 1
NM_010331	CREB	-720	TGACGTAA	14731	Gpaa1	GPI anchor attachment protein 1
NM_018749	CREB	-223	TGACGTAA	55944	Eif3s7	eukaryotic translation initiation factor 3, subunit 7 (zeta)
NM_145929	CREB	-690	TGACGTCG	106039	Gga1	golgi associated, gamma adaptin ear containing, ARF binding protein 1
NM_010755	CREB	-187	TGACGTCA	17133	Maff	v-maf musculoaponeurotic fibrosarcoma oncogene family, protein F (avian)
BC096036	CREB	-59	TGACGTCG	67040	Ddx17	DEAD (Asp-Glu-Ala-Asp) box polypeptide 17
NM_028792	CREB	-39	TGACGTCG	74158	1300006C06Rik	RIKEN cDNA 1300006C06 gene
NM_133726	CREB	-387	TGACGTCA	70356	St13	suppression of tumorigenicity 13
NM_145473	CREB	-173	TGACGTCA	105859	Csdc2	cold shock domain containing C2, RNA binding
AK155857	CREB	-348	TGACGTAA	20788	Srebf2	sterol regulatory element binding factor 2
NM_026914	CREB	-146	TGACGTCA	69029	1500032L24Rik	RIKEN cDNA 1500032L24 gene
NM_013873	CREB	78	TGACGTCA	29859	Sult4a1	sulfotransferase family 4A, member 1
NM_013873	CREB	113	TGACGTCA	29859	Sult4a1	sulfotransferase family 4A, member 1
NM_054088	CREB	-67	TGACGTCA	116939	Adpn	adiponutrin
NM_178919	CREB	-238	TGACGTCA	105847	AI451006	expressed sequence AI451006
AK076273	CREB	-715	TGACGTAT	12805	Cntn1	contactin 1
AK170136	CREB	-37	TGACGTCG	67197	2700088M22Rik	RIKEN cDNA 2700088M22 gene
NM_144850	CREB	-191	TGACGTAG	223864	Rapgef3	Rap guanine nucleotide exchange factor (GEF) 3
NM_016781	CREB	-50	TGACGTAG	19082	Prkag1	protein kinase, AMP-activated, gamma 1 non-catalytic subunit
AK050381	CREB	-51	TGACGTCA	78733	Troap	trophinin associated protein
AK163102	CREB	-136	TGACGTCA	619313	I730030J21Rik	RIKEN cDNA I730030J21 gene
NM_146064	CREB	-624	TGACGTAG	223920	Soat2	sterol O-acyltransferase 2
BC053405	CREB	-164	TGACGTCA	209448	Hoxc10	homeo box C10
NM_027885	CREB	-196	TGACGTCT	71726	Smug1	single-strand selective monofunctional uracil DNA glycosylase
NM_153505	CREB	-924	TGACGTCA	105855	Nckap1l	NCK associated protein 1 like
NM_026508	CREB	-47	TGACGTCA	68015	Trap1	TNF receptor-associated protein 1
NM_025670	CREB	-381	TGACGTCA	66626	5730403B10Rik	RIKEN cDNA 5730403B10 gene
BC064081	CREB	-708	TGACGTCA	207740	1500031H01Rik	RIKEN cDNA 1500031H01 gene
NM_028720	CREB	-124	TGACGTCA	74022	3930401K13Rik	RIKEN cDNA 3930401K13 gene
BC041670	CREB	90	TGACGTCG	13731	Emp2	epithelial membrane protein 2
AK136726	CREB	-621	TGACGTCT	70100	2310015D24Rik	RIKEN cDNA 2310015D24 gene
NM_015773	CREB	-78	TGACGTCA	50525	Spag6	sperm associated antigen 6
NM_178922	CREB	-19	TGACGTCA	58180	Hic2	hypermethylated in cancer 2
NM_007764	CREB	-84	TGACGTCA	12929	Crkl	v-crk sarcoma virus CT10 oncogene homolog (avian)-like
NM_011239	CREB	-271	TGACGTCA	19385	Ranbp1	RAN binding protein 1
NM_009679	CREB	-169	TGACGTCT	11773	Ap2m1	adaptor protein complex AP-2, mu1
NM_009215	CREB	-48	TGACGTCA	20604	Sst	somatostatin
NM_178665	CREB	-90	TGACGTCA	210126	Lpp	LIM domain containing preferred translocation partner in lipoma
NM_133752	CREB	-549	TGACGTCT	74143	Opa1	optic atrophy 1 homolog (human)
AK048228	CREB	-74	TGACGTAG	22042	Tfrc	transferrin receptor
NM_009471	CREB	-32	TGACGTCA	22247	Umps	uridine monophosphate synthetase
NM_023587	CREB	-411	TGACGTCA	70757	Ptplb	protein tyrosine phosphatase-like (proline instead of catalytic arginine), member b
NM_008465	CREB	-392	TGACGTAT	16646	Kpna1	karyopherin (importin) alpha 1
NM_027113	CREB	3	TGACGTCA	69544	Wdr5b	WD repeat domain 5B
NM_134111	CREB	167	TGACGTCA	106389	Eaf2	ELL associated factor 2
AK169127	CREB	5	TGACGTCA	67846	Tmem39a	transmembrane protein 39a
NM_028680	CREB	-162	TGACGTCA	73916	Esrrbl1	estrogen-related receptor beta like 1
NM_025599	CREB	-31	TGACGTCA	66497	2610528E23Rik	RIKEN cDNA 2610528E23 gene
NM_001005524	CREB	-586	TGACGTCA	433031	Olfr194	olfactory receptor 194
NM_016968	CREB	-982	TGACGTCA	50914	Olig1	oligodendrocyte transcription factor 1
BC013551	CREB	-195	TGACGTCA	54720	Dscr1	Down syndrome critical region homolog 1 (human)
NM_023663	CREB	-33	TGACGTCA	72388	Ripk4	receptor-interacting serine-threonine kinase 4
AK129313	CREB	-24	TGACGTCA	114565	Zfp295	zinc finger protein 295
AK129313	CREB	170	TGACGTAA	114565	Zfp295	zinc finger protein 295
NM_054040	CREB	-40	TGACGTCT	68842	Tulp4	tubby like protein 4
AK049686	CREB	-18	TGACGTCG	12648	Chd1	chromodomain helicase DNA binding protein 1
NM_025934	CREB	-316	TGACGTAA	67045	Riok2	RIO kinase 2 (yeast)
NM_008215	CREB	-83	TGACGTCA	15116	Has1	hyaluronan synthase1
NM_029798	CREB	-863	TGACGTAA	76917	2810417J12Rik	RIKEN cDNA 2810417J12 gene
NM_175229	CREB	-881	TGACGTCT	75956	Srrm2	serine/arginine repetitive matrix 2
NM_145386	CREB	-312	TGACGTAG	212871	BC005655	cDNA sequence BC005655
BC072612	CREB	-472	TGACGTAG	72016	1600002H07Rik	RIKEN cDNA 1600002H07 gene
AK038021	CREB	-197	TGACGTAA	27410	Abca3	ATP-binding cassette, sub-family A (ABC1), member 3
NM_153792	CREB	-736	TGACGTCG	224619	Traf7	Tnf receptor-associated factor 7
NM_183149	CREB	-75	TGACGTCG	213753	Zfp598	zinc finger protein 598
NM_145396	CREB	-7	TGACGTCA	213773	Tbl3	transducin (beta)-like 3
AB093257	CREB	-950	TGACGTCA	215445	Rab11fip3	RAB11 family interacting protein 3 (class II)
NM_013642	CREB	-202	TGACGTCT	19252	Dusp1	dual specificity phosphatase 1
NM_013642	CREB	-154	TGACGTCA	19252	Dusp1	dual specificity phosphatase 1
AK161603	CREB	-190	TGACGTCA	224647	D17Wsu92e	DNA segment, Chr 17, Wayne State University 92, expressed
NM_026836	CREB	-48	TGACGTCA	68776	Taf11	TAF11 RNA polymerase II, TATA box binding protein (TBP)-associated factor
NM_176985	CREB	-45	TGACGTCA	319712	C230013L11Rik	RIKEN cDNA C230013L11 gene
AK133238	CREB	-890	TGACGTCG	13417	Dnahc8	dynein, axonemal, heavy chain 8
NM_024187	CREB	-50	TGACGTCT	108121	U2af1	U2 small nuclear ribonucleoprotein auxiliary factor (U2AF) 1
NM_010831	CREB	-265	TGACGTCA	17691	Snf1lk	SNF1-like kinase
NM_177359	CREB	-41	TGACGTAG	240064	6030490I01Rik	RIKEN cDNA 6030490I01 gene
NM_009066	CREB	-64	TGACGTCT	19763	Ring1	ring finger protein 1
NM_009066	CREB	-23	TGACGTCG	19763	Ring1	ring finger protein 1
BC013785	CREB	-710	TGACGTCA	16913	Psmb8	proteosome (prosome, macropain) subunit, beta type 8 (large multifunctional peptidase 7)
NM_010378	CREB	-126	TGACGTCA	14960	H2-Aa	histocompatibility 2, class II antigen A, alpha
BC051142	CREB	-56	TGACGTAG	407788	BC051142	cDNA sequence BC051142
NM_198886	CREB	-656	TGACGTAA	193736	Zbtb12	zinc finger and BTB domain containing 12
NM_023557	CREB	-74	TGACGTCT	70129	Slc44a4	solute carrier family 44, member 4
AK134269	CREB	-315	TGACGTCA	15482	Hspa1l	heat shock protein 1-like
NM_178592	CREB	-67	TGACGTCA	193742	Bat5	HLA-B associated transcript 5
AK131887	CREB	-47	TGACGTCA	268949	Gm630	gene model 630, (NCBI)
NM_013854	CREB	-154	TGACGTCT	224742	Abcf1	ATP-binding cassette, sub-family F (GCN20), member 1
AK171019	CREB	-82	TGACGTCA	22670	Trim26	tripartite motif protein 26
NM_023162	CREB	-172	TGACGTCA	66136	Znrd1	zinc ribbon domain containing, 1
BC054735	CREB	-332	TGACGTCT	54393	Gabbr1	gamma-aminobutyric acid (GABA-B) receptor, 1
BC056990	CREB	-219	TGACGTCA	54393	Gabbr1	gamma-aminobutyric acid (GABA-B) receptor, 1
NM_031863	CREB	-61	TGACGTAA	83815	2610528M18Rik	RIKEN cDNA 2610528M18 gene
NM_009847	CREB	-386	TGACGTCA	12488	Cd2ap	CD2-associated protein
NM_032003	CREB	-369	TGACGTCA	83965	Enpp5	ectonucleotide pyrophosphatase/phosphodiesterase 5
AK016217	CREB	-844	TGACGTCA	75341	4930564C03Rik	RIKEN cDNA 4930564C03 gene
NM_152810	CREB	-94	TGACGTCA	71702	Cdc5l	cell division cycle 5-like (S. pombe)
NM_008302	CREB	-133	TGACGTCA	15516	Hspcb	heat shock protein 1, beta
BC049089	CREB	-843	TGACGTAA	56055	Gtpbp2	GTP binding protein 2
NM_007632	CREB	-359	TGACGTAT	12445	Ccnd3	cyclin D3
NM_007632	CREB	-109	TGACGTAG	12445	Ccnd3	cyclin D3
BC050043	CREB	-27	TGACGTCA	76441	Daam2	dishevelled associated activator of morphogenesis 2
AK016140	CREB	-49	TGACGTCA	75277	4930556A20Rik	RIKEN cDNA 4930556A20 gene
NM_025887	CREB	-28	TGACGTCA	271457	Rab5a	RAB5A, member RAS oncogene family
BC052462	CREB	-69	TGACGTCA	19280	Ptprs	protein tyrosine phosphatase, receptor type, S
NM_011483	CREB	-136	TGACGTCA	20834	Znrf4	zinc and ring finger 4
NM_028782	CREB	-23	TGACGTAA	74142	Prss15	protease, serine, 15
NM_133801	CREB	-180	TGACGTCA	98053	Gtf2f1	general transcription factor IIF, polypeptide 1
AK015703	CREB	89	TGACGTCA	75039	4930505H01Rik	RIKEN cDNA 4930505H01 gene
BC012700	CREB	-671	TGACGTCG	21815	Tgif	TG interacting factor
NM_023294	CREB	0	TGACGTCA	67052	Kntc2	kinetochore associated 2
NM_019919	CREB	-73	TGACGTCA	268977	Ltbp1	latent transforming growth factor beta binding protein 1
BC060501	CREB	-688	TGACGTAT	56298	Arl6ip2	ADP-ribosylation factor-like 6 interacting protein 2
BC060501	CREB	-35	TGACGTCA	56298	Arl6ip2	ADP-ribosylation factor-like 6 interacting protein 2
NM_026053	CREB	-56	TGACGTCA	67242	Gemin6	gem (nuclear organelle) associated protein 6
AK044550	CREB	-99	TGACGTCA	240174	Thada	thyroid adenoma associated
NM_172256	CREB	-53	TGACGTCG	213575	MGI:1913996	dynein 2 light intermediate chain
NM_011151	CREB	-362	TGACGTCA	19043	Ppm1b	protein phosphatase 1B, magnesium dependent, beta isoform
BC090963	CREB	-435	TGACGTCA	19043	Ppm1b	protein phosphatase 1B, magnesium dependent, beta isoform
AK042994	CREB	-220	TGACGTCT	18754	Prkce	protein kinase C, epsilon
NM_009625	CREB	-496	TGACGTCT	11516	Adcyap1	adenylate cyclase activating polypeptide 1
AK080683	CREB	-150	TGACGTCA	76781	Mettl4	methyltransferase like 4
NM_134114	CREB	-96	TGACGTAA	106489	5630401J11Rik	RIKEN cDNA 5630401J11 gene
NM_013854	CREB	-154	TGACGTCT	224742	Abcf1	ATP-binding cassette, sub-family F (GCN20), member 1
AK005550	CREB	-758	TGACGTAT	64139	Ctsm	cathepsin M
NM_178722	CREB	49	TGACGTCA	240186	B830013J05Rik	RIKEN cDNA B830013J05 gene
NM_153552	CREB	-37	TGACGTCA	225160	Thoc1	THO complex 1
X84013	CREB	-210	TGACGTCT	16774	Lama3	laminin, alpha 3
NM_144861	CREB	-41	TGACGTCA	225283	BC021395	cDNA sequence BC021395
BC060607	CREB	-642	TGACGTCA	225288	FHOS2	-
BC018267	CREB	-222	TGACGTCA	19762	Rit2	Ras-like without CAAX 2
BC004669	CREB	14	TGACGTCT	12532	Cdc25c	cell division cycle 25 homolog C (S. cerevisiae)
NM_178005	CREB	-151	TGACGTCA	107065	Lrrtm2	leucine rich repeat transmembrane neuronal 2
NM_030749	CREB	-58	TGACGTAA	81500	Sil1	endoplasmic reticulum chaperone SIL1 homolog (S. cerevisiae)
NM_008989	CREB	-88	TGACGTCG	19290	Pura	purine rich element binding protein A
BC028765	CREB	-3	TGACGTCA	66060	0610010O12Rik	RIKEN cDNA 0610010O12 gene
NM_146085	CREB	-336	TGACGTCT	225372	Apbb3	amyloid beta (A4) precursor protein-binding, family B, member 3
NM_175770	CREB	-37	TGACGTAG	24074	Taf7	TAF7 RNA polymerase II, TATA box binding protein (TBP)-associated factor
NM_011898	CREB	7	TGACGTCT	24066	Spry4	sprouty homolog 4 (Drosophila)
NM_008173	CREB	-312	TGACGTAA	14815	Nr3c1	nuclear receptor subfamily 3, group C, member 1
BC054080	CREB	-67	TGACGTAA	225432	Rbm27	RNA binding motif protein 27
BC016576	CREB	-411	TGACGTCA	66307	Isoc1	isochorismatase domain containing 1
NM_177828	CREB	-56	TGACGTCA	328967	4933429F08Rik	RIKEN cDNA 4933429F08 gene
BC075677	CREB	-325	TGACGTAT	225617	9430028L06Rik	RIKEN cDNA 9430028L06 gene
NM_021451	CREB	-522	TGACGTCT	58801	Pmaip1	phorbol-12-myristate-13-acetate-induced protein 1
NM_021451	CREB	-61	TGACGTCA	58801	Pmaip1	phorbol-12-myristate-13-acetate-induced protein 1
NM_024190	CREB	-58	TGACGTCA	67064	Chmp1b	chromatin modifying protein 1B
NM_201362	CREB	-482	TGACGTCT	381175	MGC54896	-
NM_001001181	CREB	-101	TGACGTAT	407819	BC031181	cDNA sequence BC031181
BC025897	CREB	-30	TGACGTAG	225791	Zadh2	zinc binding alcohol dehydrogenase, domain containing 2
NM_028077	CREB	-46	TGACGTCT	72056	1810055G02Rik	RIKEN cDNA 1810055G02 gene
NM_026373	CREB	-458	TGACGTAA	52004	Cdk2ap2	CDK2-associated protein 2
BC051631	CREB	-23	TGACGTAG	58988	Rps6kb2	ribosomal protein S6 kinase, polypeptide 2
NM_023131	CREB	-52	TGACGTCA	19671	Rce1	RCE1 homolog, prenyl protein peptidase (S. cerevisiae)
NM_013456	CREB	-793	TGACGTCT	11474	Actn3	actinin alpha 3
NM_153553	CREB	-168	TGACGTCG	225872	Npas4	neuronal PAS domain protein 4
AK146352	CREB	-24	TGACGTCT	81601	Htatip	HIV-1 tat interactive protein, homolog (human)
NM_026246	CREB	-158	TGACGTCA	18120	Mrpl49	mitochondrial ribosomal protein L49
NM_023044	CREB	-81	TGACGTAG	65221	Slc15a3	solute carrier family 15, member 3
NM_023731	CREB	-23	TGACGTCA	108673	D19Ertd678e	DNA segment, Chr 19, ERATO Doi 678, expressed
NM_026835	CREB	-597	TGACGTCT	68774	Ms4a6d	membrane-spanning 4-domains, subfamily A, member 6D
NM_025606	CREB	-49	TGACGTCA	94063	Mrpl16	mitochondrial ribosomal protein L16
NM_146679	CREB	-999	TGACGTAG	258674	Olfr1427	olfactory receptor 1427
NM_183160	CREB	-452	TGACGTAG	226040	E030010A14Rik	RIKEN cDNA E030010A14 gene
AK136838	CREB	-917	TGACGTCT	22359	Vldlr	very low density lipoprotein receptor
NM_177721	CREB	-65	TGACGTCA	240614	Ranbp6	RAN binding protein 6
BC031933	CREB	-700	TGACGTAG	78753	Lipl3	lipase-like, ab-hydrolase domain containing 3
NM_009890	CREB	-74	TGACGTCA	12642	Ch25h	cholesterol 25-hydroxylase
NM_019588	CREB	63	TGACGTCG	74055	Plce1	phospholipase C, epsilon 1
NM_177603	CREB	-879	TGACGTAT	212398	Frat2	frequently rearranged in advanced T-cell lymphomas 2
NM_198108	CREB	87	TGACGTCG	226123	BC023055	cDNA sequence BC023055
NM_027106	CREB	-256	TGACGTCA	69534	Avpi1	arginine vasopressin-induced 1
AK159065	CREB	-33	TGACGTCA	319740	Zfyve27	zinc finger, FYVE domain containing 27
BC037640	CREB	-40	TGACGTCA	72502	Cwf19l1	CWF19-like 1, cell cycle control (S. pombe)
BC065806	CREB	-699	TGACGTCG	73689	Bloc1s2	biogenesis of lysosome-related organelles complex-1, subunit 2
AK154274	CREB	-1	TGACGTCT	94280	Sfxn3	sideroflexin 3
NM_013907	CREB	-656	TGACGTAG	30838	Fbxw4	F-box and WD-40 domain protein 4
AK166753	CREB	-182	TGACGTAG	70769	Nolc1	nucleolar and coiled-body phosphoprotein 1
NM_023211	CREB	-72	TGACGTCG	66477	Usmg5	upregulated during skeletal muscle growth 5
NM_021360	CREB	-102	TGACGTCA	18011	Neurl	neuralized-like homolog (Drosophila)
NM_172429	CREB	-218	TGACGTAA	76479	Smndc1	survival motor neuron domain containing 1
NM_027976	CREB	-620	TGACGTCA	433256	Acsl5	acyl-CoA synthetase long-chain family member 5
NM_012022	CREB	-890	TGACGTAG	26930	MGI:1349458	per-pentamer repeat gene
AK128915	CREB	-884	TGACGTAA	226243	Habp2	hyaluronic acid binding protein 2
BC076617	CREB	-839	TGACGTCA	55947	Dclre1a	DNA cross-link repair 1A, PSO2 homolog (S. cerevisiae)
BC023048	CREB	-228	TGACGTCT	226252	AI450540	expressed sequence AI450540
AK139600	CREB	-491	TGACGTAT	332396	Kcnk18	potassium channel, subfamily K, member 18
NM_172523	CREB	-53	TGACGTCA	214084	Slc18a2	solute carrier family 18 (vesicular monoamine), member 2
NM_001033222	CREB	-108	TGACGTCA	107368	Pdzk8	PDZ domain containing 8
NM_001013376	CREB	-86	TGACGTAA	227522	Rpp38	ribonuclease P/MRP 38 subunit (human)
NM_022724	CREB	-108	TGACGTCA	64707	Suv39h2	suppressor of variegation 3-9 homolog 2 (Drosophila)
AK029605	CREB	-57	TGACGTCA	381347	4930412O13Rik	RIKEN cDNA 4930412O13 gene
BC066810	CREB	-124	TGACGTCA	75869	Arl8	ADP-ribosylation factor-like 8
NM_027600	CREB	-395	TGACGTAG	70909	4921504E06Rik	RIKEN cDNA 4921504E06 gene
AK052020	CREB	-15	TGACGTCA	208618	BC026657	cDNA sequence BC026657
NM_025979	CREB	-30	TGACGTCA	67121	Mastl	microtubule associated serine/threonine kinase-like
NM_177611	CREB	-288	TGACGTCA	215632	Psd4	pleckstrin and Sec7 domain containing 4
AK163207	CREB	-243	TGACGTCT	78797	Ndor1	NADPH dependent diflavin oxidoreductase 1
NM_009422	CREB	-737	TGACGTAG	22030	Traf2	Tnf receptor-associated factor 2
AK020041	CREB	-201	TGACGTCT	381356	5930434B04Rik	RIKEN cDNA 5930434B04 gene
NM_177725	CREB	-108	TGACGTCA	241296	Lrrc8	leucine rich repeat containing 8
NM_178760	CREB	-640	TGACGTAT	277463	AI790205	expressed sequence AI790205
AK122189	CREB	-919	TGACGTCA	227720	Nup214	nucleoporin 214
AK122189	CREB	-75	TGACGTCA	227720	Nup214	nucleoporin 214
NM_175190	CREB	-728	TGACGTAA	72931	2900010J23Rik	RIKEN cDNA 2900010J23 gene
NM_016973	CREB	-925	TGACGTCG	50935	St6galnac6	ST6 (alpha-N-acetyl-neuraminyl-2,3-beta-galactosyl-1,3)-N-acetylgalactosaminide alpha-2,6-sialyltransferase 6
AK160435	CREB	-382	TGACGTCA	338348	Ttc16	tetratricopeptide repeat domain 16
AK016248	CREB	-4	TGACGTCA	75859	4930568D16Rik	RIKEN cDNA 4930568D16 gene
NM_026434	CREB	-351	TGACGTCT	67889	Rbm18	RNA binding motif protein 18
NM_026434	CREB	-31	TGACGTCA	67889	Rbm18	RNA binding motif protein 18
NM_029687	CREB	-820	TGACGTCT	76646	1700123D08Rik	RIKEN cDNA 1700123D08 gene
NM_024209	CREB	6	TGACGTAA	67857	Ppp6c	protein phosphatase 6, catalytic subunit
NM_008449	CREB	-54	TGACGTCA	16574	Kif5c	kinesin family member 5C
BC027189	CREB	-635	TGACGTAG	76654	Upp2	uridine phosphorylase 2
NM_001001182	CREB	-24	TGACGTCA	407823	5830435C13Rik	RIKEN cDNA 5830435C13 gene
NM_008100	CREB	-303	TGACGTCA	14526	Gcg	glucagon
NM_028521	CREB	-162	TGACGTCA	73373	1700048E23Rik	RIKEN cDNA 1700048E23 gene
BC023828	CREB	-227	TGACGTAA	229279	Hnrpa3	heterogeneous nuclear ribonucleoprotein A3
NM_010222	CREB	-45	TGACGTAG	14231	Fkbp7	FK506 binding protein 7
AK088017	CREB	-124	TGACGTCG	210622	E430002G05Rik	RIKEN cDNA E430002G05 gene
BC036957	CREB	-91	TGACGTCA	18508	Pax6	paired box gene 6
NM_139303	CREB	30	TGACGTCA	228421	Kif18a	kinesin family member 18A
NM_023220	CREB	-129	TGACGTAA	66552	2010106G01Rik	RIKEN cDNA 2010106G01 gene
NM_144818	CREB	-33	TGACGTCA	215387	Brrn1	barren homolog (Drosophila)
NM_029629	CREB	-83	TGACGTCA	68126	Fahd2a	fumarylacetoacetate hydrolase domain containing 2A
AF287732	CREB	-347	TGACGTAA	56461	Csen	calsenilin, presenilin binding protein, EF hand transcription factor
AK050203	CREB	189	TGACGTAA	72477	2610301K12Rik	RIKEN cDNA 2610301K12 gene
NM_026091	CREB	-196	TGACGTCG	67326	1700037H04Rik	RIKEN cDNA 1700037H04 gene
BC003852	CREB	178	TGACGTCG	110911	Cds2	CDP-diacylglycerol synthase (phosphatidate cytidylyltransferase) 2
BC033408	CREB	-94	TGACGTCA	74182	2310032D16Rik	RIKEN cDNA 2310032D16 gene
BC018249	CREB	-127	TGACGTCA	20614	Snap25	synaptosomal-associated protein 25
AK004987	CREB	-395	TGACGTCA	59030	Mkks	McKusick-Kaufman syndrome protein
AK031247	CREB	-24	TGACGTAA	24128	Xrn2	5'-3' exoribonuclease 2
NM_001001444	CREB	-263	TGACGTCA	75400	0610030I09Rik	RIKEN cDNA 0610030I09 gene
AJ297793	CREB	-31	TGACGTCA	68728	Trp53inp2	tumor protein p53 inducible nuclear protein 2
NM_139151	CREB	-51	TGACGTCA	245865	Spag4	sperm associated antigen 4
NM_170588	CREB	-26	TGACGTCG	266692	Cpne1	copine I
NM_173396	CREB	9	TGACGTCA	228839	Tgif2	TGFB-induced factor 2
AK046067	CREB	-244	TGACGTAA	228850	B230339M05Rik	RIKEN cDNA B230339M05 gene
NM_009408	CREB	-302	TGACGTCG	21969	Top1	topoisomerase (DNA) I
NM_012032	CREB	-36	TGACGTAA	26943	Tde1	tumor differentially expressed 1
BC028509	CREB	-823	TGACGTAA	20568	Slpi	secretory leukocyte peptidase inhibitor
AK006001	CREB	-65	TGACGTCA	71856	Wfdc3	WAP four-disulfide core domain 3
BC062921	CREB	-66	TGACGTCA	329559	Zfp335	zinc finger protein 335
NM_023565	CREB	-158	TGACGTCA	110750	Cse1l	chromosome segregation 1-like (S. cerevisiae)
AK152652	CREB	167	TGACGTCA	56336	B4galt5	UDP-Gal:betaGlcNAc beta 1,4-galactosyltransferase, polypeptide 5
NM_010072	CREB	-21	TGACGTAA	13480	Dpm1	dolichol-phosphate (beta-D) mannosyltransferase 1
BC066822	CREB	-963	TGACGTCA	76829	Dok5	docking protein 5
NM_028806	CREB	-158	TGACGTCA	74189	Phactr3	phosphatase and actin regulator 3
NM_173761	CREB	-17	TGACGTCG	228994	Ythdf1	YTH domain family 1
BC025030	CREB	-18	TGACGTAG	68879	2610031L17Rik	RIKEN cDNA 2610031L17 gene
NM_029068	CREB	-52	TGACGTCA	74718	Snx16	sorting nexin 16
BC062909	CREB	-98	TGACGTCA	18583	Pde7a	phosphodiesterase 7A
NM_205769	CREB	-229	TGACGTCA	12918	Crh	corticotropin releasing hormone
AK162952	CREB	-4	TGACGTCA	20482	Skil	SKI-like
NM_013531	CREB	-956	TGACGTCA	14696	Gnb4	guanine nucleotide binding protein, beta 4
NM_019393	CREB	-38	TGACGTCG	50911	Exosc9	exosome component 9
NM_009828	CREB	-113	TGACGTCA	12428	Ccna2	cyclin A2
NM_177853	CREB	-44	TGACGTCT	329626	A930011G24	-
AK006064	CREB	-198	TGACGTAG	72227	1700017G19Rik	RIKEN cDNA 1700017G19 gene
AK045082	CREB	-13	TGACGTCA	20873	Plk4	polo-like kinase 4 (Drosophila)
NM_011043	CREB	-329	TGACGTAA	18526	Pcdh10	protocadherin 10
NM_026435	CREB	130	TGACGTCG	67890	Ufm1	ubiquitin-fold modifier 1
BC027381	CREB	-974	TGACGTAA	70839	P2ry12	purinergic receptor P2Y, G-protein coupled 12
AF231110	CREB	-369	TGACGTCT	56758	Mbnl1	muscleblind-like 1 (Drosophila)
NM_028136	CREB	-106	TGACGTCA	72162	Dhx36	DEAH (Asp-Glu-Ala-His) box polypeptide 36
NM_001025442	CREB	-48	TGACGTCA	56706	Ccnl1	cyclin L1
BC027526	CREB	-105	TGACGTCA	17349	Mlf1	myeloid leukemia factor 1
NM_027495	CREB	-91	TGACGTCA	70652	5730537D05Rik	RIKEN cDNA 5730537D05 gene
BC031117	CREB	-27	TGACGTAT	27059	Sh3d19	SH3 domain protein D19
NM_153562	CREB	-76	TGACGTCT	229503	BC023814	cDNA sequence BC023814
NM_016899	CREB	-85	TGACGTCA	53868	Rab25	RAB25, member RAS oncogene family
BC002021	CREB	-652	TGACGTAA	24045	Scamp3	secretory carrier membrane protein 3
NM_026784	CREB	-488	TGACGTCA	68603	Pmvk	phosphomevalonate kinase
NM_026784	CREB	-232	TGACGTCA	68603	Pmvk	phosphomevalonate kinase
NM_080466	CREB	-930	TGACGTCA	140493	Kcnn3	potassium intermediate/small conductance calcium-activated channel, subfamily N, member 3
NM_172683	CREB	-379	TGACGTAG	229584	Pogz	pogo transposable element with ZNF domain
NM_030074	CREB	-771	TGACGTAA	78266	Zfp687	zinc finger protein 687
AK028546	CREB	-253	TGACGTCA	11863	Arnt	aryl hydrocarbon receptor nuclear translocator
NM_026229	CREB	-36	TGACGTAA	67549	Gpr89	G protein-coupled receptor 89
NM_026602	CREB	-24	TGACGTCA	68183	Bcas2	breast carcinoma amplified sequence 2
NM_177309	CREB	-10	TGACGTAG	321000	4933421E11Rik	RIKEN cDNA 4933421E11 gene
NM_145542	CREB	-155	TGACGTCA	229709	Ahcyl1	S-adenosylhomocysteine hydrolase-like 1
BC094055	CREB	-100	TGACGTCA	20912	Stxbp3a	syntaxin binding protein 3A
AK220516	CREB	-717	TGACGTCA	108058	Camk2d	calcium/calmodulin-dependent protein kinase II, delta
BC020127	CREB	-273	TGACGTCA	68280	C330027G06Rik	RIKEN cDNA C330027G06 gene
BC020127	CREB	-150	TGACGTCA	68280	C330027G06Rik	RIKEN cDNA C330027G06 gene
U80036	CREB	-69	TGACGTCA	18741	Pitx2	paired-like homeodomain transcription factor 2
BC075660	CREB	-371	TGACGTCT	18741	Pitx2	paired-like homeodomain transcription factor 2
NM_027907	CREB	-942	TGACGTAG	71760	Agxt2l1	alanine-glyoxylate aminotransferase 2-like 1
NM_007926	CREB	-301	TGACGTCA	13722	Scye1	small inducible cytokine subfamily E, member 1
BC047136	CREB	-98	TGACGTAG	67553	4933434L15Rik	RIKEN cDNA 4933434L15 gene
AK169584	CREB	-367	TGACGTCG	26377	Dapp1	dual adaptor for phosphotyrosine and 3-phosphoinositides 1
NM_175389	CREB	-96	TGACGTAA	108943	Rg9mtd2	RNA (guanine-9-) methyltransferase domain containing 2
NM_010723	CREB	-599	TGACGTCG	16911	Lmo4	LIM domain only 4
BC065088	CREB	-299	TGACGTCA	433667	Ankrd13c	ankyrin repeat domain 13c
NM_001033395	CREB	-73	TGACGTCA	320790	Chd7	chromodomain helicase DNA binding protein 7
AK153999	CREB	-81	TGACGTCA	14579	Gem	GTP binding protein (gene overexpressed in skeletal muscle)
BC048372	CREB	-889	TGACGTCA	381511	Ppm2c	protein phosphatase 2C, magnesium dependent, catalytic subunit
NM_007521	CREB	-263	TGACGTCA	12014	Bach2	BTB and CNC homology 2
NM_011997	CREB	-313	TGACGTCT	26885	Casp8ap2	caspase 8 associated protein 2
NM_134097	CREB	-68	TGACGTCA	106021	Topors	topoisomerase I binding, arginine/serine-rich
AK088928	CREB	-49	TGACGTCA	66408	Aptx	aprataxin
NM_026872	CREB	-26	TGACGTAG	68926	Ubap2	ubiquitin-associated protein 2
NM_016890	CREB	-86	TGACGTCA	53598	Dctn3	dynactin 3
NM_001002787	CREB	-50	TGACGTCA	442829	Ccin	calicin
BC019428	CREB	18	TGACGTCA	69934	Rg9mtd3	RNA (guanine-9-) methyltransferase domain containing 3
NM_146142	CREB	-382	TGACGTCA	100121	Tdrd7	tudor domain containing 7
BC068150	CREB	-235	TGACGTAG	18124	Nr4a3	nuclear receptor subfamily 4, group A, member 3
BC068150	CREB	-209	TGACGTCT	18124	Nr4a3	nuclear receptor subfamily 4, group A, member 3
NM_026079	CREB	-78	TGACGTCA	230233	Ikbkap	inhibitor of kappa light polypeptide enhancer in B-cells, kinase complex-associated protein
NM_177371	CREB	-534	TGACGTAG	326623	Tnfsf15	tumor necrosis factor (ligand) superfamily, member 15
NM_019535	CREB	-37	TGACGTCA	20404	Sh3gl2	SH3-domain GRB2-like 2
AK046888	CREB	-59	TGACGTCA	230379	2410116I05Rik	RIKEN cDNA 2410116I05 gene
NM_010425	CREB	-992	TGACGTCT	15221	Foxd3	forkhead box D3
NM_010425	CREB	-233	TGACGTCA	15221	Foxd3	forkhead box D3
NM_146145	CREB	-91	TGACGTCA	16451	Jak1	Janus kinase 1
AK043018	CREB	-612	TGACGTCA	73094	Sgip1	SH3-domain GRB2-like (endophilin) interacting protein 1
NM_026100	CREB	-67	TGACGTCA	67344	1700055O19Rik	RIKEN cDNA 1700055O19 gene
BC030081	CREB	-715	TGACGTCA	329908	Usp24	ubiquitin specific peptidase 24
NM_146149	CREB	-418	TGACGTAG	230579	BC026682	cDNA sequence BC026682
NM_146255	CREB	-208	TGACGTCA	242607	Slc1a7	solute carrier family 1 (glutamate transporter), member 7
NM_027250	CREB	-59	TGACGTCA	69893	2010305A19Rik	RIKEN cDNA 2010305A19 gene
NM_172697	CREB	166	TGACGTAT	230596	Prpf38a	PRP38 pre-mRNA processing factor 38 (yeast) domain containing A
NM_013876	CREB	-204	TGACGTAG	29864	Rnf11	ring finger protein 11
AK030011	CREB	-47	TGACGTCA	230648	4732418C07Rik	RIKEN cDNA 4732418C07 gene
BC063051	CREB	-143	TGACGTAA	12795	Plk3	polo-like kinase 3 (Drosophila)
BC056359	CREB	-409	TGACGTCA	66743	4931406I20Rik	RIKEN cDNA 4931406I20 gene
NM_008135	CREB	-372	TGACGTCT	14664	Slc6a9	solute carrier family 6 (neurotransmitter transporter, glycine), member 9
NM_033617	CREB	-87	TGACGTCT	114143	Atp6v0b	ATPase, H+ transporting, V0 subunit B
NM_023423	CREB	-12	TGACGTCA	68050	6330407G11Rik	RIKEN cDNA 6330407G11 gene
NM_145552	CREB	-22	TGACGTCG	230737	Gnl2	guanine nucleotide binding protein-like 2 (nucleolar)
NM_011970	CREB	-59	TGACGTCA	26445	Psmb2	proteasome (prosome, macropain) subunit, beta type 2
BC076602	CREB	-160	TGACGTCA	269585	Zfp31	zinc finger protein 31
NM_026441	CREB	-284	TGACGTAA	67898	Pef1	penta-EF hand domain containing 1
NM_026441	CREB	55	TGACGTCA	67898	Pef1	penta-EF hand domain containing 1
NM_010174	CREB	-189	TGACGTAG	14077	Fabp3	fatty acid binding protein 3, muscle and heart
NM_011214	CREB	-41	TGACGTCA	19273	Ptpru	protein tyrosine phosphatase, receptor type, U
NM_025297	CREB	-12	TGACGTAG	26922	Mecr	mitochondrial trans-2-enoyl-CoA reductase
NM_024215	CREB	-123	TGACGTCA	68040	3110024A21Rik	RIKEN cDNA 3110024A21 gene
NM_024215	CREB	-67	TGACGTCA	68040	3110024A21Rik	RIKEN cDNA 3110024A21 gene
AK150024	CREB	-19	TGACGTCG	27981	D4Wsu53e	DNA segment, Chr 4, Wayne State University 53, expressed
NM_011542	CREB	-389	TGACGTCA	21401	Tcea3	transcription elongation factor A (SII), 3
AK159470	CREB	-4	TGACGTCA	12540	Cdc42	cell division cycle 42 homolog (S. cerevisiae)
AK133251	CREB	-4	TGACGTCA	170707	Usp48	ubiquitin specific peptidase 48
NM_010623	CREB	-86	TGACGTCA	16559	Kif17	kinesin family member 17
AY523601	CREB	-876	TGACGTCG	66259	1810006K23Rik	RIKEN cDNA 1810006K23 gene
NM_008675	CREB	-161	TGACGTCG	17965	Nbl1	neuroblastoma, suppression of tumorigenicity 1
NM_023374	CREB	117	TGACGTCA	67680	Sdhb	succinate dehydrogenase complex, subunit B, iron sulfur (Ip)
NM_010139	CREB	-52	TGACGTCA	13836	Epha2	Eph receptor A2
NM_029841	CREB	-15	TGACGTCT	77034	2510039O18Rik	RIKEN cDNA 2510039O18 gene
NM_173774	CREB	10	TGACGTCA	242773	Dnb5	deleted in neuroblastoma 5
NM_133753	CREB	-72	TGACGTCA	74155	Errfi1	ERBB receptor feedback inhibitor 1
BC028507	CREB	-699	TGACGTCT	21942	Tnfrsf9	tumor necrosis factor receptor superfamily, member 9
NM_009498	CREB	-18	TGACGTCA	22319	Vamp3	vesicle-associated membrane protein 3
AK049959	CREB	-24	TGACGTCA	18762	Prkcz	protein kinase C, zeta
NM_026899	CREB	-4	TGACGTCA	68991	Ssu72	Ssu72 RNA polymerase II CTD phosphatase homolog (yeast)
NM_010091	CREB	-7	TGACGTCA	13542	Dvl1	dishevelled, dsh homolog 1 (Drosophila)
NM_172135	CREB	-70	TGACGTCA	208595	MTERF	-
BC068134	CREB	-990	TGACGTCT	18647	Pftk1	PFTAIRE protein kinase 1
BC034507	CREB	-33	TGACGTCA	207704	BC034507	cDNA sequence BC034507
NM_011806	CREB	-123	TGACGTCG	23857	Dmtf1	cyclin D binding myb-like transcription factor 1
AK036613	CREB	-288	TGACGTAA	12293	Cacna2d1	calcium channel, voltage-dependent, alpha2/delta subunit 1
NM_011959	CREB	-89	TGACGTCA	26429	Orc5l	origin recognition complex, subunit 5-like (S. cerevisiae)
NM_153092	CREB	28	TGACGTCA	231042	Nupl2	nucleoporin like 2
NM_144908	CREB	-60	TGACGTCA	231050	Galnt11	UDP-N-acetyl-alpha-D-galactosamine:polypeptide N-acetylgalactosaminyltransferase 11
NM_001004365	CREB	-78	TGACGTCA	242894	Actr3b	ARP3 actin-related protein 3 homolog B (yeast)
NM_009170	CREB	-536	TGACGTCT	20423	Shh	sonic hedgehog
NM_021290	CREB	-44	TGACGTCA	22226	Ucn	urocortin
NM_026298	CREB	-197	TGACGTAG	67661	4930553F24Rik	RIKEN cDNA 493055F24Rik
NM_026298	CREB	-19	TGACGTAT	67661	4930553F24Rik	RIKEN cDNA 493055F24Rik
NM_153196	CREB	-927	TGACGTCA	71336	Rbks	ribokinase
NM_011738	CREB	-171	TGACGTCA	22629	Ywhah	tyrosine 3-monooxygenase/tryptophan 5-monooxygenase activation protein, eta polypeptide
NM_178390	CREB	-430	TGACGTCG	74504	2410018C17Rik	RIKEN cDNA 2410018C17 gene
NM_010414	CREB	-14	TGACGTCA	15194	Hdh	Huntington disease gene homolog
AK053804	CREB	-920	TGACGTCT	71729	Rgs12	regulator of G-protein signaling 12
AK154494	CREB	-714	TGACGTCA	231148	Ablim2	actin-binding LIM protein 2
NM_133724	CREB	-66	TGACGTCT	117197	Cno	cappuccino
NM_178394	CREB	-345	TGACGTAT	76071	MGI:1923321	gamma-aminobutyric acid (GABA-B) receptor binding protein
NM_025755	CREB	-49	TGACGTCA	66768	4933428G09Rik	RIKEN cDNA 4933428G09 gene
AK148685	CREB	-473	TGACGTCT	80334	Kcnip4	Kv channel interacting protein 4
NM_008904	CREB	-144	TGACGTCA	19017	Ppargc1a	peroxisome proliferative activated receptor, gamma, coactivator 1 alpha
NM_175519	CREB	-28	TGACGTCA	243043	Kctd8	potassium channel tetramerisation domain containing 8
NM_023429	CREB	-50	TGACGTCA	68095	Ociad1	OCIA domain containing 1
NM_011626	CREB	-82	TGACGTCG	21982	Tparl	TPA regulated locus
NM_173765	CREB	-23	TGACGTCA	231326	A230062G08Rik	RIKEN cDNA A230062G08 gene
NM_172712	CREB	-81	TGACGTCG	231380	5730469D23Rik	RIKEN cDNA 5730469D23 gene
NM_152811	CREB	-415	TGACGTAA	71773	Ugt2b1	UDP glucuronosyltransferase 2 family, polypeptide B1
NM_152811	CREB	157	TGACGTCA	71773	Ugt2b1	UDP glucuronosyltransferase 2 family, polypeptide B1
NM_009704	CREB	-77	TGACGTCA	11839	Areg	amphiregulin
BC048176	CREB	-256	TGACGTCA	23881	E430034L04Rik	RIKEN cDNA E430034L04 gene
NM_198422	CREB	-35	TGACGTCA	231474	Paqr3	progestin and adipoQ receptor family member III
BC046625	CREB	-90	TGACGTCA	26414	Mapk10	mitogen activated protein kinase 10
BC049644	CREB	-322	TGACGTCA	74218	1700016H13Rik	RIKEN cDNA 1700016H13 gene
NM_001005477	CREB	-369	TGACGTCA	243187	E130309B19Rik	RIKEN cDNA E130309B19 gene
NM_026856	CREB	-429	TGACGTCT	52397	Zfp644	zinc finger protein 644
NM_145147	CREB	-694	TGACGTCA	107999	Gtpbp6	GTP binding protein 6 (putative)
NM_153570	CREB	-32	TGACGTCA	100608	Noc4l	nucleolar complex associated 4 homolog (S. cerevisiae)
AK161154	CREB	-6	TGACGTAT	54723	Tfip11	tuftelin interacting protein 11
NM_172718	CREB	-87	TGACGTCT	52850	Rutbc2	RUN and TBC1 domain containing 2
NM_011202	CREB	-135	TGACGTCA	19247	Ptpn11	protein tyrosine phosphatase, non-receptor type 11
NM_009879	CREB	-25	TGACGTCA	12589	Cdv1	carnitine deficiency-associated gene expressed in ventricle 1
NM_001005866	CREB	-590	TGACGTCG	30841	Fbxl10	F-box and leucine-rich repeat protein 10
AK158123	CREB	-43	TGACGTCA	215210	2010310D06Rik	RIKEN cDNA 2010310D06 gene
NM_001005525	CREB	-423	TGACGTCT	208606	1500011J06Rik	RIKEN cDNA 1500011J06 gene
NM_177876	CREB	-78	TGACGTCA	330192	Vps37b	vacuolar protein sorting 37B (yeast)
NM_010368	CREB	-225	TGACGTCA	110006	Gusb	glucuronidase, beta
NM_023248	CREB	-150	TGACGTCA	66711	Sbds	Shwachman-Bodian-Diamond syndrome homolog (human)
AK151986	CREB	-20	TGACGTCA	66138	Wbscr22	Williams Beuren syndrome chromosome region 22
NM_148932	CREB	-66	TGACGTCG	107939	Pom121	nuclear pore membrane protein 121
BC045148	CREB	-291	TGACGTCA	76571	Dusp24	dual specificity phosphatase 24 (putative)
BC066831	CREB	16	TGACGTAG	83701	MGI:1933527	arsenate resistance protein 2
NM_011639	CREB	-23	TGACGTCA	22051	Trip6	thyroid hormone receptor interactor 6
NM_133349	CREB	-199	TGACGTCA	100494	Zfand2a	zinc finger, AN1-type domain 2A
BC051973	CREB	-123	TGACGTCA	22255	Uncx4.1	Unc4.1 homeobox (C. elegans)
AK155136	CREB	-59	TGACGTCA	231842	6530401C20Rik	RIKEN cDNA 6530401C20 gene
NM_007984	CREB	-63	TGACGTCA	14086	Fscn1	fascin homolog 1, actin bundling protein (Strongylocentrotus) purpuratus)
NM_133703	CREB	-12	TGACGTCA	67238	2810453I06Rik	RIKEN cDNA 2810453I06 gene
BC061032	CREB	-29	TGACGTAA	72611	Zfp655	zinc finger protein 655
NM_145155	CREB	-664	TGACGTCT	245880	Wasf3	WAS protein family, member 3
AK149292	CREB	-777	TGACGTCA	14255	Flt3	FMS-like tyrosine kinase 3
NM_010228	CREB	-104	TGACGTCA	14254	Flt1	FMS-like tyrosine kinase 1
AK047861	CREB	-939	TGACGTCA	140498	Lgr8	leucine-rich repeat-containing G protein-coupled receptor 8
NM_009765	CREB	-574	TGACGTCA	12190	Brca2	breast cancer 2
BC026795	CREB	-52	TGACGTCG	69263	Rfc3	replication factor C (activator 1) 3
NM_023048	CREB	-988	TGACGTAG	65255	Asb4	ankyrin repeat and SOCS box-containing protein 4
NM_010492	CREB	-48	TGACGTCG	15893	Ica1	islet cell autoantigen 1
AK051668	CREB	-401	TGACGTCA	114142	Foxp2	forkhead box P2
AK132103	CREB	-47	TGACGTCA	64213	St7	Suppression of tumorigenicity 7
NM_133939	CREB	99	TGACGTCT	76522	Lsm8	LSM8 homolog, U6 small nuclear RNA associated (S. cerevisiae)
NM_023626	CREB	-123	TGACGTCA	71777	Ing3	inhibitor of growth family, member 3
NM_053098	CREB	-100	TGACGTCT	93677	Lmod2	leiomodin 2 (cardiac)
NM_133931	CREB	1	TGACGTCA	101185	Pot1	protection of telomeres 1
NM_009459	CREB	-218	TGACGTCA	22214	Ube2h	ubiquitin-conjugating enzyme E2H
AK014976	CREB	-26	TGACGTCA	74354	4921528H16Rik	RIKEN cDNA 4921528H16 gene
NM_178661	CREB	-205	TGACGTAA	208647	Creb3l2	cAMP responsive element binding protein 3-like 2
NM_177185	CREB	-147	TGACGTCA	320538	D130059P03Rik	RIKEN cDNA D130059P03 gene
NM_026612	CREB	-32	TGACGTCA	68198	Ndufb2	NADH dehydrogenase (ubiquinone) 1 beta subcomplex, 2
AK140431	CREB	-99	TGACGTCA	109880	Braf	Braf transforming gene
AK140431	CREB	-81	TGACGTCA	109880	Braf	Braf transforming gene
AK031878	CREB	-46	TGACGTAG	75593	2410003K15Rik	RIKEN cDNA 2410003K15 gene
NM_198102	CREB	-69	TGACGTCA	101214	G430041M01Rik	RIKEN cDNA G430041M01 gene
NM_007808	CREB	-263	TGACGTCA	13063	Cycs	cytochrome c, somatic
NM_182650	CREB	-67	TGACGTAA	53379	Hnrpa2b1	heterogeneous nuclear ribonucleoprotein A2/B1
BC036986	CREB	-251	TGACGTAT	15404	Hoxa7	homeo box A7
BC042507	CREB	-180	TGACGTCA	68235	2410066E13Rik	RIKEN cDNA 2410066E13 gene
BC042507	CREB	-122	TGACGTCA	68235	2410066E13Rik	RIKEN cDNA 2410066E13 gene
NM_009717	CREB	-82	TGACGTCA	11922	Neurod6	neurogenic differentiation 6
NM_175523	CREB	-221	TGACGTCG	243382	Ppm1k	protein phosphatase 1K (PP2C domain containing)
AK142528	CREB	-37	TGACGTCA	26357	Abcg2	ATP-binding cassette, sub-family G (WHITE), member 2
NM_028825	CREB	-272	TGACGTCA	74221	1700011F03Rik	RIKEN cDNA 1700011F03 gene
NM_025882	CREB	188	TGACGTAA	66979	Pole4	polymerase (DNA-directed), epsilon 4 (p12 subunit)
AJ133749	CREB	-79	TGACGTCA	27369	Dguok	deoxyguanosine kinase
NM_001003955	CREB	-69	TGACGTCG	52055	Rab11fip5	RAB11 family interacting protein 5 (class I)
BC051470	CREB	-13	TGACGTCA	68011	Snrpg	small nuclear ribonucleoprotein polypeptide G
BC034860	CREB	-428	TGACGTCA	17119	Mxd1	MAX dimerization protein 1
AK147363	CREB	-580	TGACGTCG	269774	Aak1	AP2 associated kinase 1
NM_024251	CREB	-221	TGACGTCA	72103	2010301N04Rik	RIKEN cDNA 2010301N04 gene
NM_008564	CREB	-56	TGACGTCT	17216	Mcm2	minichromosome maintenance deficient 2 mitotin (S. cerevisiae)
NM_026255	CREB	-53	TGACGTCA	67582	Slc25a26	solute carrier family 25 (mitochondrial carrier, phosphate carrier), member 26
NM_175313	CREB	-12	TGACGTCT	101351	A130022J15Rik	RIKEN cDNA A130022J15 gene
NM_008601	CREB	-162	TGACGTCA	17342	Mitf	microphthalmia-associated transcription factor
NM_008779	CREB	-100	TGACGTCA	18488	Cntn3	contactin 3
AK135791	CREB	18	TGACGTCA	70047	Trnt1	tRNA nucleotidyl transferase, CCA-adding, 1
BC024812	CREB	-572	TGACGTAT	17193	Mbd4	methyl-CpG binding domain protein 4
NM_001011800	CREB	-45	TGACGTCT	258019	Olfr212	olfactory receptor 212
NM_053204	CREB	-27	TGACGTCG	111173	Rab6ip2	Rab6 interacting protein 2
NM_153516	CREB	-33	TGACGTAG	94044	Bcl2l13	BCL2-like 13 (apoptosis facilitator)
AK132756	CREB	-26	TGACGTCA	13619	Phc1	polyhomeotic-like 1 (Drosophila)
NM_153508	CREB	-328	TGACGTCT	232370	Clstn3	calsyntenin 3
NM_153508	CREB	-61	TGACGTCA	232370	Clstn3	calsyntenin 3
NM_013539	CREB	-380	TGACGTCA	14794	Spsb2	splA/ryanodine receptor domain and SOCS box containing 2
NM_145385	CREB	-97	TGACGTCA	30853	Mlf2	myeloid leukemia factor 2
AK031633	CREB	-247	TGACGTCA	28019	Ing4	inhibitor of growth family, member 4
L22218	CREB	116	TGACGTCA	16493	Kcna5	potassium voltage-gated channel, shaker-related subfamily, member 5
NM_133927	CREB	-9	TGACGTAG	101142	2700050P07Rik	RIKEN cDNA 2700050P07 gene
NM_025564	CREB	12	TGACGTCA	66441	2010012C16Rik	RIKEN cDNA 2010012C16 gene
NM_181444	CREB	-207	TGACGTCA	232431	Gprc5a	G protein-coupled receptor, family C, group 5, member A
NM_145067	CREB	137	TGACGTCA	14917	Gucy2c	guanylate cyclase 2c
NM_011499	CREB	-141	TGACGTCG	20901	Strap	serine/threonine kinase receptor associated protein
NM_054066	CREB	-98	TGACGTCA	114875	Plcz1	phospholipase C, zeta 1
NM_054066	CREB	-68	TGACGTCA	114875	Plcz1	phospholipase C, zeta 1
NM_025315	CREB	-131	TGACGTCA	108098	Surb7	SRB7 (supressor of RNA polymerase B) homolog (S. cerevisiae)
NM_172734	CREB	-142	TGACGTCA	232533	Stk38l	serine/threonine kinase 38 like
NM_029767	CREB	-57	TGACGTCA	76846	Rps9	ribosomal protein S9
AK015486	CREB	-92	TGACGTCT	57776	Ttyh1	tweety homolog 1 (Drosophila)
NM_008817	CREB	-178	TGACGTCA	18616	Peg3	paternally expressed 3
NM_026885	CREB	-30	TGACGTCA	68953	Chmp2a	chromatin modifying protein 2A
AK162673	CREB	-711	TGACGTCA	321008	6330408A02Rik	RIKEN cDNA 6330408A02 gene
AK139750	CREB	150	TGACGTCT	246791	Obox3	oocyte specific homeobox 3
NM_025898	CREB	-488	TGACGTAA	108124	Napa	N-ethylmaleimide sensitive fusion protein attachment protein alpha
NM_025898	CREB	-70	TGACGTCA	108124	Napa	N-ethylmaleimide sensitive fusion protein attachment protein alpha
NM_133727	CREB	-33	TGACGTCA	70394	Kptn	kaptin
NM_145579	CREB	-679	TGACGTCA	232934	MGI:2446472	Myb protein P42POP
BC055476	CREB	-458	TGACGTAG	72205	Eml2	echinoderm microtubule associated protein like 2
NM_207525	CREB	-288	TGACGTCA	403187	Opa3	optic atrophy 3 (human)
NM_008036	CREB	-617	TGACGTAA	14282	Fosb	FBJ osteosarcoma oncogene B
BC034523	CREB	-260	TGACGTCA	19698	Relb	avian reticuloendotheliosis viral (v-rel) oncogene related B
NM_008990	CREB	-65	TGACGTCA	19294	Pvrl2	poliovirus receptor-related 2
AY329485	CREB	-681	TGACGTCA	23968	Nalp5	NACHT, leucine rich repeat and PYD containing 5
NM_053208	CREB	-484	TGACGTAG	112406	Egln2	EGL nine homolog 2 (C. elegans)
NM_015782	CREB	-139	TGACGTCA	53607	Snrpa	small nuclear ribonucleoprotein polypeptide A
BC090618	CREB	-63	TGACGTAG	20055	Rps16	ribosomal protein S16
AK153329	CREB	-294	TGACGTAG	57296	Psmd8	proteasome (prosome, macropain) 26S subunit, non-ATPase, 8
AK137204	CREB	-41	TGACGTAA	233057	BC027344	cDNA sequence BC027344
NM_011662	CREB	-528	TGACGTCA	22177	Tyrobp	TYRO protein tyrosine kinase binding protein
NM_172142	CREB	-962	TGACGTCA	243910	AY078069	cDNA sequence AY078069
NM_007959	CREB	-723	TGACGTAG	14008	Etv2	ets variant gene 2
NM_007959	CREB	-356	TGACGTCT	14008	Etv2	ets variant gene 2
AK010168	CREB	-67	TGACGTCA	69804	5033425B17Rik	RIKEN cDNA 5033425B17 gene
AK148616	CREB	-68	TGACGTCA	233080	Gm478	gene model 478, (NCBI)
NM_175240	CREB	-29	TGACGTCA	76415	1700020B09Rik	RIKEN cDNA 1700020B09 gene
NM_001009952	CREB	-204	TGACGTCA	494519	Abpd	androgen binding protein delta
NM_025390	CREB	-38	TGACGTCA	66161	Pop4	processing of precursor 4, ribonuclease P/MRP family, (S. cerevisiae)
BC027798	CREB	-305	TGACGTCA	67607	2810426N06Rik	RIKEN cDNA 2810426N06 gene
AK083143	CREB	-807	TGACGTAA	210105	C630016O21Rik	RIKEN cDNA C630016O21 gene
NM_019928	CREB	-97	TGACGTAT	56640	Klk4	kallikrein 4 (prostase, enamel matrix, prostate)
NM_197991	CREB	-173	TGACGTCA	69683	2310044H10Rik	RIKEN cDNA 2310044H10 gene
NM_178734	CREB	-155	TGACGTCA	243963	Zfp473	zinc finger protein 473
NM_013725	CREB	-381	TGACGTCG	27207	Rps11	ribosomal protein S11
NM_008654	CREB	-67	TGACGTCA	17872	Myd116	myeloid differentiation primary response gene 116
NM_001018013	CREB	-96	TGACGTCA	73456	Izumo1	izumo sperm-egg fusion 1
BC066858	CREB	-65	TGACGTCA	16828	Ldh1	lactate dehydrogenase 1, A chain
NM_026436	CREB	-22	TGACGTCG	67893	1810054O13Rik	RIKEN cDNA 1810054O13 gene
NM_130880	CREB	-121	TGACGTCA	170711	AJ430384	cDNA sequence AJ430384
NM_021366	CREB	-114	TGACGTCG	50794	Klf13	Kruppel-like factor 13
NM_023239	CREB	8	TGACGTCA	66647	Ndnl2	necdin-like 2
NM_009092	CREB	-842	TGACGTAG	20068	Rps17	ribosomal protein S17
NM_153591	CREB	4	TGACGTAG	244141	AI875199	expressed sequence AI875199
NM_024287	CREB	-246	TGACGTAA	19346	Rab6	RAB6, member RAS oncogene family
NM_177073	CREB	-73	TGACGTCG	320100	Tnfrsf19l	tumor necrosis factor receptor superfamily, member 19-like
NM_022979	CREB	-320	TGACGTCA	269966	Nup98	nucleoporin 98
AK147559	CREB	-319	TGACGTCA	330627	Trim66	tripartite motif-containing 66
NM_011975	CREB	-99	TGACGTCA	26451	Rpl27a	ribosomal protein L27a
NM_020610	CREB	-47	TGACGTCA	78593	Nrip3	nuclear receptor interacting protein 3
AK140307	CREB	-930	TGACGTAT	21676	Tead1	TEA domain family member 1
AK140307	CREB	-79	TGACGTCA	21676	Tead1	TEA domain family member 1
AK140307	CREB	-31	TGACGTCA	21676	Tead1	TEA domain family member 1
NM_172476	CREB	-49	TGACGTCA	209760	Tmc7	transmembrane channel-like gene family 7
NM_028930	CREB	125	TGACGTCA	74424	Tmc5	transmembrane channel-like gene family 5
NM_173408	CREB	-453	TGACGTCA	233805	BC030335	cDNA sequence BC030335
BC049558	CREB	-933	TGACGTAA	67711	Nsmce1	non-SMC element 1 homolog (S. cerevisiae)
NM_207239	CREB	-122	TGACGTCA	233863	Gtf3c1	general transcription factor III C 1
L02331	CREB	-398	TGACGTCA	20887	Sult1a1	sulfotransferase family 1A, phenol-preferring, member 1
NM_011952	CREB	-140	TGACGTCT	26417	Mapk3	mitogen activated protein kinase 3
NM_007438	CREB	-397	TGACGTCA	11674	Aldoa	aldolase 1, A isoform
BC046763	CREB	-838	TGACGTCA	68742	1110032O16Rik	RIKEN cDNA 1110032O16 gene
BC006709	CREB	159	TGACGTCT	78388	Mvp	major vault protein
NM_198011	CREB	-113	TGACGTAA	101604	E430018J23Rik	RIKEN cDNA E430018J23 gene
AK084086	CREB	-700	TGACGTCA	319792	9130023H24Rik	RIKEN cDNA 9130023H24 gene
BC050948	CREB	-89	TGACGTAG	11907	Ate1	arginine-tRNA-protein transferase 1
NM_175115	CREB	-376	TGACGTCG	67143	Zfpn1a5	zinc finger protein, subfamily 1A, 5
NM_198017	CREB	90	TGACGTCA	109359	C430003P19Rik	RIKEN cDNA C430003P19 gene
NM_008598	CREB	-320	TGACGTCT	17314	Mgmt	O-6-methylguanine-DNA methyltransferase
NM_027115	CREB	-88	TGACGTCA	69546	Mapk1ip1	mitogen activated protein kinase 1 interacting protein 1
AK158245	CREB	-56	TGACGTCA	101631	Pwwp2	PWWP domain containing 2
BC056341	CREB	-380	TGACGTCA	212111	Inpp5a	inositol polyphosphate-5-phosphatase A
AK147335	CREB	137	TGACGTAG	76484	2410012C07Rik	RIKEN cDNA 2410012C07 gene
NM_133755	CREB	-135	TGACGTCT	74237	Tubgcp2	tubulin, gamma complex associated protein 2
AK152403	CREB	-92	TGACGTCT	54123	Irf7	interferon regulatory factor 7
NM_009377	CREB	-74	TGACGTCA	21823	Th	tyrosine hydroxylase
NM_145379	CREB	-319	TGACGTCA	211577	Mrgprf	MAS-related GPR, member F
AK007848	CREB	-7	TGACGTCA	69129	Pex11c	peroxisomal biogenesis factor 11c
NM_026156	CREB	-169	TGACGTCA	67439	Xab2	XPA binding protein 2
NM_133968	CREB	-211	TGACGTAG	102209	Snapc2	small nuclear RNA activating complex, polypeptide 2
NM_198031	CREB	-317	TGACGTCA	259279	Tubgcp3	tubulin, gamma complex associated protein 3
NM_012000	CREB	-382	TGACGTCA	26889	Cln8	ceroid-lipofuscinosis, neuronal 8
NM_011130	CREB	-36	TGACGTCA	18970	Polb	polymerase (DNA directed), beta
BC037723	CREB	-50	TGACGTCA	16150	Ikbkb	inhibitor of kappaB kinase beta
AK147163	CREB	114	TGACGTAG	74561	9130417I07Rik	RIKEN cDNA 9130417I07 gene
NM_026931	CREB	-72	TGACGTCA	69068	1810011O10Rik	RIKEN cDNA 1810011O10 gene
NM_009619	CREB	-122	TGACGTCT	11497	Adam3	a disintegrin and metallopeptidase domain 3 (cyritestin)
BC055685	CREB	-99	TGACGTCA	270035	D030041N04Rik	RIKEN cDNA D030041N04 gene
NM_026432	CREB	-7	TGACGTCA	67887	Tmem66	transmembrane protein 66
NM_176933	CREB	-453	TGACGTCG	319520	Dusp4	dual specificity phosphatase 4
NM_016798	CREB	-48	TGACGTCA	53318	Pdlim3	PDZ and LIM domain 3
NM_001033148	CREB	-276	TGACGTCA	69479	1700029J07Rik	RIKEN cDNA 1700029J07 gene
NM_207213	CREB	-655	TGACGTCA	102141	Snx25	sorting nexin 25
NM_011857	CREB	-63	TGACGTCA	23965	Odz3	odd Oz/ten-m homolog 3 (Drosophila)
NM_029569	CREB	-463	TGACGTCT	76294	Asb5	ankyrin repeat and SOCs box-containing protein 5
NM_001009951	CREB	-543	TGACGTCG	382010	BC088983	cDNA sequence BC088983
NM_007711	CREB	-1	TGACGTCA	12725	Clcn3	chloride channel 3
AY850065	CREB	-31	TGACGTCA	18004	Nek1	NIMA (never in mitosis gene a)-related expressed kinase 1
NM_145595	CREB	-72	TGACGTCT	234309	BC009118	cDNA sequence BC009118
NM_178633	CREB	-20	TGACGTCA	77113	Klhl2	kelch-like 2, Mayven (Drosophila)
NM_023312	CREB	-362	TGACGTAG	67184	Ndufa13	NADH dehydrogenase (ubiquinone) 1 alpha subcomplex, 13
NM_001024922	CREB	-112	TGACGTCA	234374	Ddx49	DEAD (Asp-Glu-Ala-Asp) box polypeptide 49
NM_001024922	CREB	-45	TGACGTAG	234374	Ddx49	DEAD (Asp-Glu-Ala-Asp) box polypeptide 49
NM_138647	CREB	-946	TGACGTCA	93898	Lass1	longevity assurance homolog 1 (S. cerevisiae)
NM_008107	CREB	-883	TGACGTCA	14559	Gdf1	growth differentiation factor 1
NM_172052	CREB	-310	TGACGTCT	234378	C630013N10Rik	RIKEN cDNA C630013N10 gene
NM_182991	CREB	-12	TGACGTCA	67937	5330410G16Rik	RIKEN cDNA 5330410G16 gene
NM_019883	CREB	-73	TGACGTAA	22186	Uba52	ubiquitin A-52 residue ribosomal protein fusion product 1
BC048938	CREB	60	TGACGTAA	75620	2810422J05Rik	RIKEN cDNA 2810422J05 gene
NM_010592	CREB	-214	TGACGTCA	16478	Jund1	Jun proto-oncogene related gene d1
NM_146211	CREB	-26	TGACGTCT	234407	Glt25d1	glycosyltransferase 25 domain containing 1
NM_001001491	CREB	-355	TGACGTAG	326618	Tpm4	tropomyosin 4
NM_001001491	CREB	-119	TGACGTCG	326618	Tpm4	tropomyosin 4
NM_008566	CREB	-214	TGACGTCA	17218	Mcm5	minichromosome maintenance deficient 5, cell division cycle 46 (S. cerevisiae)
AK045296	CREB	-54	TGACGTCA	102182	AI931714	expressed sequence AI931714
NM_026904	CREB	-77	TGACGTCA	68999	Anapc10	anaphase promoting complex subunit 10
NM_020259	CREB	-90	TGACGTCA	15245	Hhip	Hedgehog-interacting protein
BC094046	CREB	-273	TGACGTCG	106529	Gpsn2	glycoprotein, synaptic 2
NM_026350	CREB	-1	TGACGTCA	67736	4930527D15Rik	RIKEN cDNA 4930527D15 gene
NM_010499	CREB	-49	TGACGTCA	15936	Ier2	immediate early response 2
AK141034	CREB	-672	TGACGTAA	56527	Mast1	microtubule associated serine/threonine kinase 1
AK017076	CREB	-73	TGACGTAA	71296	4933436C20Rik	RIKEN cDNA 4933436C20 gene
NM_009209	CREB	-120	TGACGTCT	20538	Slc6a2	solute carrier family 6 (neurotransmitter transporter, noradrenalin), member 2
NM_010308	CREB	-424	TGACGTCA	14681	Gnao1	guanine nucleotide binding protein, alpha o
X16670	CREB	-766	TGACGTCA	280487	LOC280487	-
NM_027022	CREB	-438	TGACGTCA	73381	Cklfsf2a	chemokine-like factor super family 2A
AK166937	CREB	-994	TGACGTAT	234678	Lin10	lin 10 homolog (C. elegans)
AK171345	CREB	-559	TGACGTCA	18193	Nsd1	nuclear receptor-binding SET-domain protein 1
NM_198299	CREB	-810	TGACGTAG	102124	E130303B06Rik	RIKEN cDNA E130303B06 gene
NM_028038	CREB	-31	TGACGTCA	71986	Ddx28	DEAD (Asp-Glu-Ala-Asp) box polypeptide 28
NM_178380	CREB	-645	TGACGTCT	64340	Dhx38	DEAH (Asp-Glu-Ala-His) box polypeptide 38
NM_178380	CREB	-265	TGACGTCA	64340	Dhx38	DEAH (Asp-Glu-Ala-His) box polypeptide 38
NM_146215	CREB	-234	TGACGTCG	234728	BC025546	cDNA sequence BC025546
NM_007916	CREB	-44	TGACGTCA	13680	Ddx19a	DEAD (Asp-Glu-Ala-Asp) box polypeptide 19a
NM_198308	CREB	-148	TGACGTCA	319518	4930402E16Rik	RIKEN cDNA 4930402E16 gene
NM_027570	CREB	151	TGACGTCA	52815	Ldhd	lactate dehydrogenase D
AK085367	CREB	-499	TGACGTCA	74440	4933407C03Rik	RIKEN cDNA 4933407C03 gene
BC082565	CREB	-258	TGACGTAG	272551	4833427B12Rik	RIKEN cDNA 4833427B12 gene
NM_010926	CREB	-488	TGACGTCA	18117	Cox4nb	COX4 neighbor
NM_144932	CREB	-263	TGACGTCT	257633	BC021611	cDNA sequence BC021611
NM_016738	CREB	-96	TGACGTCA	270106	Rpl13	ribosomal protein L13
NM_172288	CREB	-124	TGACGTCA	234865	Nup133	nucleoporin 133
NM_172288	CREB	-67	TGACGTCA	234865	Nup133	nucleoporin 133
AK220342	CREB	-672	TGACGTAA	270109	E330039K12Rik	RIKEN cDNA E330039K12 gene
AK036862	CREB	-985	TGACGTCT	18667	Pgr	progesterone receptor
AK028458	CREB	-241	TGACGTCA	74360	3110002L15Rik	RIKEN cDNA 3110002L15 gene
NM_133214	CREB	-926	TGACGTAG	170748	BC017612	cDNA sequence BC017612
NM_145610	CREB	-117	TGACGTCA	235036	Ppan	peter pan homolog (Drosophila)
NM_010333	CREB	-193	TGACGTCA	14739	Edg5	endothelial differentiation, sphingolipid G-protein-coupled receptor, 5
AK128936	CREB	-202	TGACGTCA	16201	Ilf3	interleukin enhancer binding factor 3
NM_170777	CREB	-161	TGACGTCA	66126	Elof1	elongation factor 1 homolog (ELF1, S. cerevisiae)
BC032164	CREB	-733	TGACGTAT	68743	Anln	anillin, actin binding protein (scraps homolog, Drosophila)
AK014852	CREB	-49	TGACGTAT	70893	4921509F24Rik	RIKEN cDNA 4921509F24 gene
NM_172291	CREB	-177	TGACGTAG	235169	BC024806	cDNA sequence BC024806
AK051119	CREB	-93	TGACGTAA	245902	Ccdc15	coiled-coil domain containing 15
NM_175189	CREB	-409	TGACGTCT	72927	2900042E01Rik	RIKEN cDNA 2900042E01 gene
NM_175481	CREB	132	TGACGTCT	110637	Grik4	glutamate receptor, ionotropic, kainate 4
NM_023061	CREB	-42	TGACGTCA	84004	Mcam	melanoma cell adhesion molecule
NM_176993	CREB	-23	TGACGTCA	319742	A530065I17Rik	RIKEN cDNA A530065I17 gene
BC051101	CREB	-315	TGACGTAA	214597	Sidt2	SID1 transmembrane family, member 2
NM_027498	CREB	-115	TGACGTCT	70661	BC033915	cDNA sequence BC033915
BC054774	CREB	-53	TGACGTCT	67010	Rbm7	RNA binding motif protein 7
NM_020274	CREB	-848	TGACGTAA	57014	Htr3b	5-hydroxytryptamine (serotonin) receptor 3B
NM_178710	CREB	-1	TGACGTCG	235344	Snf1lk2	SNF1-like kinase 2
AK077037	CREB	-28	TGACGTCA	66317	Wdr61	WD repeat domain 61
NM_027397	CREB	-69	TGACGTCA	104360	Isl2	insulin related protein 2 (islet 2)
NM_019927	CREB	-844	TGACGTCA	23806	Arih1	ariadne ubiquitin-conjugating enzyme E2 binding protein homolog 1 (Drosophila)
NM_019927	CREB	-415	TGACGTAG	23806	Arih1	ariadne ubiquitin-conjugating enzyme E2 binding protein homolog 1 (Drosophila)
NM_175235	CREB	-232	TGACGTCA	76183	Brunol6	bruno-like 6, RNA binding protein (Drosophila)
AK122524	CREB	-608	TGACGTCG	21887	Tle3	transducin-like enhancer of split 3, homolog of Drosophila E(spl)
NM_026507	CREB	-4	TGACGTCA	68014	Zwilch	Zwilch, kinetochore associated, homolog (Drosophila)
NM_183316	CREB	-32	TGACGTCA	330959	Snapc5	small nuclear RNA activating complex, polypeptide 5
NM_028906	CREB	-640	TGACGTAA	74388	Dpp8	dipeptidylpeptidase 8
AK046121	CREB	-24	TGACGTCA	93697	Narg2	NMDA receptor-regulated gene 2
AY464142	CREB	182	TGACGTAT	67685	Dyx1c1	dyslexia susceptibility 1 candidate 1 homolog (human)
AK162103	CREB	66	TGACGTAA	14697	Gnb5	guanine nucleotide binding protein, beta 5
NM_134255	CREB	0	TGACGTCA	68801	Elovl5	ELOVL family member 5, elongation of long chain fatty acids (yeast)
D78174	CREB	-311	TGACGTCG	22774	Zic4	zinc finger protein of the cerebellum 4
AK167217	CREB	-178	TGACGTCA	235533	C330018K18Rik	RIKEN cDNA C330018K18 gene
BC011127	CREB	-146	TGACGTCA	19823	Rnf7	ring finger protein 7
NM_177020	CREB	-7	TGACGTCA	319859	E030011O05Rik	RIKEN cDNA E030011O05 gene
NM_138756	CREB	-161	TGACGTCA	192287	Slc25a36	solute carrier family 25, member 36
NM_022319	CREB	-85	TGACGTCA	64085	Clstn2	calsyntenin 2
AK037620	CREB	-97	TGACGTCA	77305	9430077D24Rik	RIKEN cDNA 9430077D24 gene
AK005734	CREB	-4	TGACGTCA	75470	Iqcf5	IQ motif containing F5
BC049549	CREB	-52	TGACGTCA	68265	Iqcf3	IQ motif containing F3
NM_030730	CREB	-459	TGACGTAA	81000	MGI:1933196	steroid receptor-interacting SNF2 domain protein
BC065119	CREB	-780	TGACGTCT	321006	B930007L02Rik	RIKEN cDNA B930007L02 gene
BC006738	CREB	119	TGACGTCG	69232	2610028H07Rik	RIKEN cDNA 2610028H07 gene
NM_026381	CREB	-52	TGACGTCA	66940	MGI:1915044	scotin gene
NM_183136	CREB	7	TGACGTCT	78709	C630041L24Rik	RIKEN cDNA C630041L24 gene
NM_017466	CREB	-218	TGACGTAG	54199	Ccrl2	chemokine (C-C motif) receptor-like 2
AJ276961	CREB	-31	TGACGTCA	76499	Clasp2	CLIP associating protein 2
AJ276961	CREB	-14	TGACGTCG	76499	Clasp2	CLIP associating protein 2
NM_133721	CREB	-486	TGACGTAA	104099	Itga9	integrin alpha 9
BC060645	CREB	-463	TGACGTCA	108737	Oxsr1	oxidative-stress responsive 1
BC060645	CREB	-34	TGACGTCA	108737	Oxsr1	oxidative-stress responsive 1
NM_026236	CREB	-10	TGACGTCG	67561	Wdr48	WD repeat domain 48
AK158659	CREB	-700	TGACGTCA	434446	LOC434446	-
BC089532	CREB	-29	TGACGTCA	71847	1700017G21Rik	RIKEN cDNA 1700017G21 gene
NM_027955	CREB	-49	TGACGTCA	71847	1700017G21Rik	RIKEN cDNA 1700017G21 gene
BC089532	CREB	-29	TGACGTCA	71847	1700017G21Rik	RIKEN cDNA 1700017G21 gene
BC089532	CREB	-29	TGACGTCA	71847	1700017G21Rik	RIKEN cDNA 1700017G21 gene
BC089532	CREB	-29	TGACGTCA	71847	1700017G21Rik	RIKEN cDNA 1700017G21 gene
BC089532	CREB	-29	TGACGTCA	71847	1700017G21Rik	RIKEN cDNA 1700017G21 gene
BC089532	CREB	-29	TGACGTCA	71847	1700017G21Rik	RIKEN cDNA 1700017G21 gene
BC037701	CREB	127	TGACGTAG	22232	Slc35a2	solute carrier family 35 (UDP-galactose transporter), member 2
NM_016809	CREB	-314	TGACGTCA	19652	Rbm3	RNA binding motif protein 3
NM_016809	CREB	-293	TGACGTCA	19652	Rbm3	RNA binding motif protein 3
NM_016809	CREB	-53	TGACGTCT	19652	Rbm3	RNA binding motif protein 3
NM_027439	CREB	-173	TGACGTCG	70495	Atp6ap2	ATPase, H+ transporting, lysosomal accessory protein 2
DQ086491	CREB	-601	TGACGTCA	22284	Usp9x	ubiquitin specific peptidase 9, X chromosome
NM_010028	CREB	-72	TGACGTAG	13205	Ddx3x	DEAD/H (Asp-Glu-Ala-Asp/His) box polypeptide 3, X-linked
AK044002	CREB	-141	TGACGTAG	19889	Rp2h	retinitis pigmentosa 2 homolog (human)
NM_013680	CREB	-181	TGACGTCA	20964	Syn1	synapsin I
AK169063	CREB	-397	TGACGTCA	53328	Pgrmc1	progesterone receptor membrane component 1
NM_029891	CREB	-656	TGACGTCA	77286	9430034D17Rik	RIKEN cDNA 9430034D17 gene
AK048455	CREB	-755	TGACGTCA	56526	6-Sep	septin 6
NM_020256	CREB	-58	TGACGTCG	56805	Zbtb33	zinc finger and BTB domain containing 33
NM_053123	CREB	-72	TGACGTAG	93761	Smarca1	SWI/SNF related, matrix associated, actin dependent regulator of chromatin, subfamily a, member 1
BC063327	CREB	33	TGACGTAA	50786	Hs6st2	heparan sulfate 6-O-sulfotransferase 2
AK006959	CREB	-48	TGACGTAA	74279	1700080O16Rik	RIKEN cDNA 1700080O16 gene
AK015678	CREB	-415	TGACGTAA	75013	4930502E18Rik	RIKEN cDNA 4930502E18 gene
AK146653	CREB	-139	TGACGTCA	270599	Gm648	gene model 648, (NCBI)
NM_146234	CREB	-45	TGACGTCA	236792	Tmem32	transmembrane protein 32
NM_153169	CREB	-684	TGACGTCA	245468	Pnma3	paraneoplastic antigen MA3
NM_008323	CREB	-218	TGACGTCG	15929	Idh3g	isocitrate dehydrogenase 3 (NAD+), gamma
NM_008224	CREB	-725	TGACGTCT	15161	Hcfc1	host cell factor C1
NM_138607	CREB	-11	TGACGTCA	108160	D0HXS9928E	DNA segment, human DXS9928E
NM_007868	CREB	-858	TGACGTAT	13405	Dmd	dystrophin, muscular dystrophy
NM_212444	CREB	-140	TGACGTCT	14933	Gyk	glycerol kinase
AK132812	CREB	109	TGACGTAG	245511	4930415L06Rik	RIKEN cDNA 4930415L06 gene
NM_145630	CREB	-644	TGACGTAA	236900	Pdk3	pyruvate dehydrogenase kinase, isoenzyme 3
NM_152822	CREB	-22	TGACGTCG	76130	Las1l	LAS1-like (S. cerevisiae)
BC037616	CREB	-121	TGACGTCA	18744	Pja1	praja1, RING-H2 motif containing
AK034920	CREB	-955	TGACGTAA	245532	Dgat2l4	diacylglycerol O-acyltransferase 2-like 4
AK016891	CREB	-895	TGACGTCT	71083	4933424F23Rik	RIKEN cDNA 4933424F23 gene
AK016891	CREB	-892	TGACGTCT	71083	4933424F23Rik	RIKEN cDNA 4933424F23 gene
NM_007674	CREB	-61	TGACGTCA	12592	Cdx4	caudal type homeo box 4
NM_009530	CREB	-145	TGACGTCG	22589	Atrx	alpha thalassemia/mental retardation syndrome X-linked homolog (human)
AK038956	CREB	144	TGACGTAA	245595	A230078I01Rik	RIKEN cDNA A230078I01 gene
NM_153109	CREB	-78	TGACGTAG	245583	MGI:2387796	TGIF homeobox 1
NM_153109	CREB	-78	TGACGTAG	245583	MGI:2387796	TGIF homeobox 1
NM_138742	CREB	-428	TGACGTCA	54561	Nap1l3	nucleosome assembly protein 1-like 3
BC036719	CREB	-120	TGACGTCG	108062	Cstf2	cleavage stimulation factor, 3' pre-RNA subunit 2
AK133950	CREB	-4	TGACGTAG	494468	MGC38735	-
NM_011712	CREB	-49	TGACGTAG	22381	Wbp5	WW domain binding protein 5
AK016974	CREB	-58	TGACGTAT	71248	4933428M09Rik	RIKEN cDNA 4933428M09 gene
BC031534	CREB	-27	TGACGTAT	56068	Ammecr1	Alport syndrome, mental retardation, midface hypoplasia and elliptocytosis chromosomal region gene 1 homolog (human)
NM_026247	CREB	-27	TGACGTCA	67574	Glt28d1	glycosyltransferase 28 domain containing 1
AK040969	CREB	-54	TGACGTCA	320595	Phf8	PHD finger protein 8
AK077220	CREB	-283	TGACGTAA	270669	Mbtps2	membrane-bound transcription factor peptidase, site 2
AK077220	CREB	-64	TGACGTAT	270669	Mbtps2	membrane-bound transcription factor peptidase, site 2
NM_198409	CREB	128	TGACGTAT	24004	Rai2	retinoic acid induced 2
BC023488	CREB	-696	TGACGTCT	237221	BC023488	cDNA sequence BC023488
NM_023122	CREB	-78	TGACGTCA	14758	Gpm6b	glycoprotein m6b
AF254879	CREB	89	TGACGTAT	14758	Gpm6b	glycoprotein m6b
AK083241	zif268	-712	TTGTGTGGGCGG	71096	Sntg1	syntrophin, gamma 1
NM_145692	zif268	-60	CTGCCTGGGCGT	69312	4930418G15Rik	RIKEN cDNA 4930418G15 gene
NM_010827	zif268	-544	AAGCGGGGGCGG	17681	Msc	musculin
NM_016923	zif268	-443	GTGTGTGGGAGG	17087	Ly96	lymphocyte antigen 96
BC025579	zif268	-194	GCGCGTGGGCGG	68421	Lmbrd1	LMBR1 domain containing 1
BC062154	zif268	-93	CTGCGTGGGCGC	98403	Zfp451	zinc finger protein 451
NM_001013374	zif268	-107	CTGCGGGGGAGG	214895	Lman2l	lectin, mannose-binding 2-like
NM_033570	zif268	-281	GGGCGGGGGCGG	94220	Cnnm4	cyclin M4
NM_207228	zif268	-181	CTGCGTGGCCGT	211484	Tsga10	testis specific 10
NM_010879	zif268	9	CTGCGCGGGAGG	17974	Nck2	non-catalytic region of tyrosine kinase adaptor protein 2
AK168163	zif268	-125	CGGCGTAGGCGT	73674	Wdr75	WD repeat domain 75
NM_008667	zif268	-199	GCGCGTGGGCGG	17936	Nab1	Ngfi-A binding protein 1
NM_008667	zif268	-128	GGGCGGGGGCGG	17936	Nab1	Ngfi-A binding protein 1
NM_008667	zif268	68	GCGCGGGGGCGT	17936	Nab1	Ngfi-A binding protein 1
AK034746	zif268	-95	CTGCGCAGGCGT	70396	2210409M21Rik	RIKEN cDNA 2210409M21 gene
NM_172655	zif268	84	ATGCGGGGGAGG	329152	Hecw2	HECT, C2 and WW domain containing E3 ubiquitin protein ligase 2
AK038343	zif268	-203	GCGCGTGGGTGG	329154	E130014H08Rik	RIKEN cDNA E130014H08 gene
AK129270	zif268	-45	GGGCGGAGGCGG	212712	Satb2	special AT-rich sequence binding protein 2
AK129270	zif268	-25	GGGCGGAGGCGG	212712	Satb2	special AT-rich sequence binding protein 2
NM_144882	zif268	-84	CTGCGCGGGCGG	67198	2810022L02Rik	RIKEN cDNA 2810022L02 gene
AK167733	zif268	-403	CGGCGGGGGCGG	381259	Als2cr4	amyotrophic lateral sclerosis 2 (juvenile) chromosome region, candidate 4
AF003942	zif268	-780	CGGCGGGGGCGG	12168	Bmpr2	bone morphogenic protein receptor, type II (serine/threonine kinase)
NM_027407	zif268	170	CGGCGGGGGCGT	70375	Als2cr15	amyotrophic lateral sclerosis 2 (juvenile) chromosome region, candidate 15
NM_133828	zif268	-160	GCGCGGGGGCGG	12912	Creb1	cAMP responsive element binding protein 1
AK043914	zif268	-253	GCGCGGGGGCGG	241076	C030018G13Rik	RIKEN cDNA C030018G13 gene
NM_007381	zif268	-222	GTGCGGGGGTGG	11363	Acadl	acetyl-Coenzyme A dehydrogenase, long-chain
NM_011770	zif268	-253	GGGCGGGGGCGG	22779	Zfpn1a2	zinc finger protein, subfamily 1A, 2 (Helios)
NM_009407	zif268	-915	CTGCGTGGGGGT	21958	Tnp1	transition protein 1
AK152356	zif268	43	CGGCGGAGGCGG	76709	Arpc2	actin related protein 2/3 complex, subunit 2
NM_153111	zif268	-98	GGGCGGGGGCGG	260298	Fev	FEV (ETS oncogene family)
AK139398	zif268	-578	ATGCGTAGGAGT	19275	Ptprn	protein tyrosine phosphatase, receptor type, N
NM_016878	zif268	136	CAGCGGGGGCGG	13437	Dnpep	aspartyl aminopeptidase
BC098237	zif268	-67	GTGTGTGGGAGG	252903	Ap1s3	adaptor-related protein complex AP-1, sigma 3
NM_010472	zif268	134	GGGCGGAGGCGG	15463	Hrb	HIV-1 Rev binding protein
BC005460	zif268	-383	CTGCGCAGGCGT	17975	Ncl	nucleolin
NM_008801	zif268	116	CAGCGTGGGAGG	18582	Pde6d	phosphodiesterase 6D, cGMP-specific, rod, delta
NM_172974	zif268	-43	TTGTGTAGGCGG	26895	Cops7b	COP9 (constitutive photomorphogenic) homolog, subunit 7b (Arabidopsis thaliana)
NM_178119	zif268	-86	AGGCGGGGGCGG	347722	Centg2	centaurin, gamma 2
NM_007855	zif268	-134	GGGCGGGGGCGG	13345	Twist2	twist homolog 2 (Drosophila)
NM_024197	zif268	-867	ATGCGGGGGAGG	67273	Ndufa10	NADH dehydrogenase (ubiquinone) 1 alpha subcomplex 10
NM_145519	zif268	-39	CGGCGGGGGCGG	227377	Farp2	FERM, RhoGEF and pleckstrin domain protein 2
NM_021537	zif268	-529	GCGCGTGGGCGT	59041	Stk25	serine/threonine kinase 25 (yeast)
BC030178	zif268	176	GTGCGCGGGTGG	21915	Dtymk	deoxythymidylate kinase
NM_133825	zif268	-55	GGGCGGAGGCGG	52392	D1Ertd622e	DNA segment, Chr 1, ERATO Doi 622, expressed
NM_013626	zif268	-846	GTGCGTGGGGGG	18484	Pam	peptidylglycine alpha-amidating monooxygenase
NM_026472	zif268	-509	ATGCGGGGGTGG	67949	Mki67ip	Mki67 (FHA domain) interacting nucleolar phosphoprotein
NM_022327	zif268	-699	GAGCGTAGGAGG	64143	Ralb	v-ral simian leukemia viral oncogene homolog B (ras related)
NM_010483	zif268	-223	CTGCGGAGGTGG	15564	Htr5b	5-hydroxytryptamine (serotonin) receptor 5B
NM_199021	zif268	-328	GTGCGCGGGTGG	269109	Dpp10	dipeptidylpeptidase 10
NM_008825	zif268	-133	CAGCGTGGGCGG	18640	Pfkfb2	6-phosphofructo-2-kinase/fructose-2,6-biphosphatase 2
NM_007923	zif268	-143	GTGCGAGGGCGG	13714	Elk4	ELK4, member of ETS oncogene family
NM_026680	zif268	-755	CTGCGGGGGCGG	68338	Golt1a	golgi transport 1 homolog A (S. cerevisiae)
NM_175443	zif268	-266	AGGCGGGGGCGG	214253	Etnk2	ethanolamine kinase 2
AB006329	zif268	-157	TTGTGTAGGCGT	20668	Sox13	SRY-box containing gene 13
NM_009227	zif268	148	GAGCGTGGGCGG	20643	Snrpe	small nuclear ribonucleoprotein E
NM_026024	zif268	-404	CTGCGTAGGAGT	67196	Ube2t	ubiquitin-conjugating enzyme E2T (putative)
AK137380	zif268	5	GAGCGGGGGCGT	329252	Lgr6	leucine-rich repeat-containing G protein-coupled receptor 6
NM_177081	zif268	-72	GTGCGTGGGTGG	320139	Ptpn7	protein tyrosine phosphatase, non-receptor type 7
NM_175259	zif268	-111	CTGGGTGGGCGT	77552	Tmem58	transmembrane protein 58
NM_177643	zif268	-682	GTGTGTGGGCGT	226442	Zfp281	zinc finger protein 281
NM_183217	zif268	-61	GGGCGGGGGCGG	329260	BC042698	cDNA sequence BC042698
AK052713	zif268	21	CGGCGGAGGCGG	545370	LOC545370	-
NM_011277	zif268	-250	GGGCGGGGGCGG	19821	Rnf2	ring finger protein 2
NM_025677	zif268	85	CTGCGCGGGCGG	66637	5730449L18Rik	RIKEN cDNA 5730449L18 gene
NM_011273	zif268	-28	CGGCGTAGGCGG	19775	Xpr1	xenotropic and polytropic retrovirus receptor 1
NM_145413	zif268	64	CGGCGGGGGCGG	215015	C530043G21Rik	RIKEN cDNA C530043G21 gene
AK141661	zif268	77	ATGCGGAGGTGG	240880	Scyl3	SCY1-like 3 (S. cerevisiae)
AF418986	zif268	-133	GTGGGTGGGCGT	116914	Slc19a2	solute carrier family 19 (thiamine transporter), member 2
NM_175461	zif268	-132	GGGCGTGGGCGG	226610	C030014K22Rik	RIKEN cDNA C030014K22 gene
AK047566	zif268	-133	GTGCGTGGGGGG	107652	Uap1	UDP-N-acetylglucosamine pyrophosphorylase 1
NM_008911	zif268	110	TAGCGTGGGCGT	19044	Ppox	protoporphyrinogen oxidase
NM_011615	zif268	-90	CGGCGGAGGCGG	21945	Dedd	death effector domain-containing
NM_080419	zif268	-124	AGGCGGGGGCGG	140559	Igsf8	immunoglobulin superfamily, member 8
NM_007422	zif268	-12	GGGCGGGGGCGG	11566	Adss	adenylosuccinate synthetase, non muscle
NM_178653	zif268	-54	AGGCGTGGGCGT	109232	Sccpdh	saccharopine dehydrogenase (putative)
NM_023341	zif268	91	GCGCGGAGGCGT	67426	Cabc1	chaperone, ABC1 activity of bc1 complex like (S. pombe)
NM_007415	zif268	-38	GAGCGGAGGCGG	11545	Parp1	poly (ADP-ribose) polymerase family, member 1
NM_026171	zif268	-40	ACGCGTGGGCGG	67459	Nvl	nuclear VCP-like
AK075743	zif268	-38	CGGCGGGGGCGG	226757	Wdr26	WD repeat domain 26
U72520	zif268	-386	CGGCGGGGGCGG	13800	Enah	enabled homolog (Drosophila)
BC021842	zif268	-690	GGGCGGGGGCGG	96935	Susd4	sushi domain containing 4
NM_145515	zif268	-542	GGGCGGAGGCGG	226778	Mark1	MAP/microtubule affinity-regulating kinase 1
AK136932	zif268	175	GTGCGTGGGCCT	226781	Slc30a10	solute carrier family 30, member 10
NM_198247	zif268	-70	GGGCGGAGGCGG	214791	Sertad4	SERTA domain containing 4
NM_198247	zif268	-59	GAGCGGGGGCGG	214791	Sertad4	SERTA domain containing 4
NM_181048	zif268	-4	GGGCGTGGGAGG	319266	A130010J15Rik	RIKEN cDNA A130010J15 gene
NM_144817	zif268	-817	GAGCGTGGGTGG	215303	Camk1g	calcium/calmodulin-dependent protein kinase I gamma
NM_008882	zif268	-194	CTGCGCGGGCGG	18845	Plxna2	plexin A2
NM_008882	zif268	-181	GCGCGTGGGCGG	18845	Plxna2	plexin A2
NM_172546	zif268	-678	GTGTGTGGGAGG	215748	Cnksr3	Cnksr family member 3
NM_175374	zif268	-193	AGGCGTGGGTGG	108853	Mtrf1l	mitochondrial translational release factor 1-like
NM_172785	zif268	-189	GGGCGGAGGCGT	237256	Zc3h12d	zinc finger CCCH-type containing 12D
NM_027968	zif268	-130	GTGCGTGCGCGT	71865	Fbxo30	F-box protein 30
AK132340	zif268	-40	GGGCGGGGGCGG	380629	Heca	headcase homolog (Drosophila)
BC087547	zif268	-301	GCGCGTGGGCGG	19707	Reps1	RalBP1 associated Eps domain containing protein
NM_008580	zif268	-30	GAGCGGAGGCGG	26408	Map3k5	mitogen activated protein kinase kinase kinase 5
NM_026203	zif268	-231	CTGCAGGGGCGG	52906	Ahi1	Abelson helper integration site
NM_019702	zif268	-444	GTGCATGGGAGT	56422	Hbs1l	Hbs1-like (S. cerevisiae)
NM_178934	zif268	172	CTGCGCGGGAGG	353169	Slc2a12	solute carrier family 2 (facilitated glucose transporter), member 12
NM_011295	zif268	-665	CGGCGTAGGCGG	20042	Rps12	ribosomal protein S12
NM_001010829	zif268	-402	CTGCGGGGGAGG	215856	Taar7a	trace amine-associated receptor 7A
NM_021509	zif268	-27	CAGCGGGGGCGG	59012	Moxd1	monooxygenase, DBH-like 1
NM_008813	zif268	38	TGGCGGGGGCGG	18605	Enpp1	ectonucleotide pyrophosphatase/phosphodiesterase 1
NM_153398	zif268	40	TGGCGGGGGCGG	268294	Zbtb24	zinc finger and BTB domain containing 24
AK159369	zif268	-54	AGGCGTGGGCGG	171580	Mical1	microtubule associated monoxygenase, calponin and LIM domain containing 1
AK089915	zif268	41	CAGCGTGGGAGG	21665	Tdg	thymine DNA glycosylase
NM_019740	zif268	-987	GTGCAGGGGCGG	56484	Foxo3a	forkhead box O3a
NM_026411	zif268	-7	GTGCGGAGGTGG	67851	1700021F05Rik	RIKEN cDNA 1700021F05 gene
AK156958	zif268	-16	GAGCGGAGGCGG	209462	Hace1	HECT domain and ankyrin repeat containing, E3 ubiquitin protein ligase 1
NM_025705	zif268	-137	GCGCGGGGGCGG	66686	Dcbld1	discoidin, CUB and LCCL domain containing 1
NM_053187	zif268	-89	CGGCGGGGGCGG	94221	Gopc	golgi associated PDZ and coiled-coil motif containing
AK133071	zif268	-806	GCGCGTGGGCGG	237353	4831416G18Rik	RIKEN cDNA 4831416G18 gene
NM_013753	zif268	-223	AGGCGTGGGAGG	27355	X99384	cDNA sequence X99384
NM_013753	zif268	66	GGGCGGAGGCGT	27355	X99384	cDNA sequence X99384
NM_026438	zif268	-79	CTGCGCGGGTGG	67895	Pyp	pyrophosphatase
BC090996	zif268	-423	GGGCGGGGGCGG	94213	Ddx50	DEAD (Asp-Glu-Ala-Asp) box polypeptide 50
AK144203	zif268	-88	CCGCGTGGGTGG	93759	Sirt1	sirtuin 1 ((silent mating type information regulation 2, homolog) 1 (S. cerevisiae)
AK144203	zif268	-68	GCGCGGGGGCGG	93759	Sirt1	sirtuin 1 ((silent mating type information regulation 2, homolog) 1 (S. cerevisiae)
NM_178606	zif268	-115	GGGCGGGGGCGG	28193	D10Ucla1	DNA segment, Chr 10, University of California at Los Angeles 1
NM_025635	zif268	-134	GTACGGGGGCGG	52696	Zwint	ZW10 interactor
AK034509	zif268	-108	CGGCGGAGGCGG	68778	1110038D17Rik	RIKEN cDNA 1110038D17 gene
NM_010798	zif268	-55	CAGCGGAGGCGG	17319	Mif	macrophage migration inhibitory factor
NM_008606	zif268	-64	CGGCGGGGGCGG	17385	Mmp11	matrix metallopeptidase 11
NM_021568	zif268	-211	GAGCGGGGGCGG	59093	Pcbp3	poly(rC) binding protein 3
NM_145925	zif268	-32	TTACGGAGGCGG	108705	Pttg1ip	pituitary tumor-transforming 1 interacting protein
NM_008826	zif268	159	ACGCGGGGGCGT	18641	Pfkl	phosphofructokinase, liver, B-type
AF128121	zif268	-738	GTGCGTGTGCGT	11634	Aire	autoimmune regulator (autoimmune polyendocrinopathy candidiasis ectodermal dystrophy)
NM_015790	zif268	-121	GAGCGGAGGCGG	50723	Icosl	icos ligand
NM_009200	zif268	-173	GCGCGGGGGCGG	20513	Slc1a6	solute carrier family 1 (high affinity aspartate/glutamate transporter), member 6
NM_027422	zif268	187	ATGCGCGGGCGG	70427	2700087H15Rik	RIKEN cDNA 2700087H15 gene
NM_008226	zif268	43	GCGCGGGGGCGG	15166	Hcn2	hyperpolarization-activated, cyclic nucleotide-gated K+ 2
NM_011178	zif268	84	GTGTGTGGGTGG	19152	Prtn3	proteinase 3
NM_007725	zif268	-56	CGGCGGGGGCGG	12798	Cnn2	calponin 2
NM_025521	zif268	129	GTGCGTAGGAGT	66374	2310011J03Rik	RIKEN cDNA 2310011J03 gene
BC029741	zif268	-696	GGGCGGGGGCGG	70335	Dp1l1	deleted in polyposis 1-like 1
BC029741	zif268	-77	GGGCGGGGGCGG	70335	Dp1l1	deleted in polyposis 1-like 1
NM_078477	zif268	-483	GTGTGTGGGCGT	118445	Klf16	Kruppel-like factor 16
NM_008753	zif268	-34	GTGTGGGGGCGT	18245	Oaz1	ornithine decarboxylase antizyme
NM_010319	zif268	105	CTGTGGGGGCGT	14708	Gng7	guanine nucleotide binding protein (G protein), gamma 7 subunit
NM_145217	zif268	-843	GTGTGTGGGTGG	208666	Diras1	DIRAS family, GTP-binding RAS-like 1
NM_145217	zif268	-184	ATGCGTGGGTGT	208666	Diras1	DIRAS family, GTP-binding RAS-like 1
NM_024499	zif268	-67	CTGCGCAGGCGT	52551	Sgta	small glutamine-rich tetratricopeptide repeat (TPR)-containing, alpha
AF086830	zif268	-569	TTGCGGAGGAGG	16969	Zbtb7a	zinc finger and BTB domain containing 7a
AF086830	zif268	-463	GTGCAGGGGCGG	16969	Zbtb7a	zinc finger and BTB domain containing 7a
NM_021501	zif268	81	ACGCGGGGGCGT	59004	Pias4	protein inhibitor of activated STAT, 4
NM_010768	zif268	40	GTGCGTGGGTGG	17179	Matk	megakaryocyte-associated tyrosine kinase
NM_010440	zif268	-433	CTGCAGGGGCGG	15353	Hmg20b	high mobility group 20 B
NM_019757	zif268	-317	GTGTGGGGGCGT	56371	Fzr1	fizzy/cell division cycle 20 related 1 (Drosophila)
AK147496	zif268	-80	GAGCGGGGGCGG	18029	Nfic	nuclear factor I/C
X73361	zif268	-162	TGGCGGGGGCGG	14797	Aes	amino-terminal enhancer of split
AK144581	zif268	-87	AGGCGGGGGCGG	21886	Tle2	transducin-like enhancer of split 2, homolog of Drosophila E(spl)
NM_053254	zif268	-149	CTGCAGGGGCGG	114606	Tle6	transducin-like enhancer of split 6, homolog of Drosophila E(spl)
NM_053254	zif268	-60	GTGTGTGGGTGT	114606	Tle6	transducin-like enhancer of split 6, homolog of Drosophila E(spl)
AK140772	zif268	-659	CTGTGTGGGAGT	268319	BC025920	cDNA sequence BC025920
NM_011561	zif268	-688	TTGCGGGGGAGG	21665	Tdg	thymine DNA glycosylase
NM_011561	zif268	2	CAGCGTGGGAGG	21665	Tdg	thymine DNA glycosylase
NM_027878	zif268	-145	TGGCGTGGGCGG	71712	1200002N14Rik	RIKEN cDNA 1200002N14 gene
NM_025859	zif268	-513	CTGCGGAGGCGG	104303	Arl1	ADP-ribosylation factor-like 1
NM_133668	zif268	-162	GGACGTGGGCGG	18674	Slc25a3	solute carrier family 25 (mitochondrial carrier, phosphate carrier), member 3
AK078325	zif268	-49	AGGCGGAGGCGT	237459	Pctk2	PCTAIRE-motif protein kinase 2
NM_001001932	zif268	33	TTACGGGGGCGG	216238	Eea1	early endosome antigen 1
BC092226	zif268	-693	ACGCGTGGGTGT	278279	8430438D04Rik	RIKEN cDNA 8430438D04 gene
NM_009306	zif268	-156	GGGCGGGGGCGG	20979	Syt1	synaptotagmin I
NM_146241	zif268	-397	GGGCGGGGGCGG	237553	Trhde	TRH-degrading enzyme
NM_133683	zif268	-92	GTGCGGGGGCGG	67226	Tmem19	transmembrane protein 19
NM_021452	zif268	-269	GCGCGGGGGCGG	58802	Kcnmb4	potassium large conductance calcium-activated channel, subfamily M, beta member 4
NM_021452	zif268	-263	GGGCGGGGGCGG	58802	Kcnmb4	potassium large conductance calcium-activated channel, subfamily M, beta member 4
NM_001003950	zif268	-106	GGGCGGGGGCGG	216363	Rab3ip	RAB3A interacting protein
NM_029875	zif268	-71	GCGCGGGGGCGG	215436	Slc35e3	solute carrier family 35, member E3
BC083125	zif268	-475	GTGCGGAGGTGG	216395	Tmem5	transmembrane protein 5
BC083125	zif268	-360	GTGCGGAGGCGG	216395	Tmem5	transmembrane protein 5
AK122425	zif268	-30	CGGCGGGGGCGG	67074	2610528O22Rik	RIKEN cDNA 2610528O22 gene
AK122425	zif268	63	GGGCGGGGGCGG	67074	2610528O22Rik	RIKEN cDNA 2610528O22 gene
BC045139	zif268	-389	CGGCGTGGGCGG	17937	Nab2	Ngfi-A binding protein 2
BC045139	zif268	-84	CTGCGGGGGAGG	17937	Nab2	Ngfi-A binding protein 2
NM_198035	zif268	-31	CGGCGGGGGCGG	320080	Zbtb39	zinc finger and BTB domain containing 39
NM_016811	zif268	-188	AAGCGTAGGAGT	13139	Dgka	diacylglycerol kinase, alpha
NM_007653	zif268	-93	CTGCGGGGGAGG	12512	Cd63	Cd63 antigen
AK173042	zif268	-320	GGGCGGGGGCGG	74522	Morc2a	microrchidia 2A
NM_134023	zif268	-35	GTGCGTGGGAGG	103724	Tbc1d10a	TBC1 domain family, member 10a
NM_138948	zif268	-455	GGGCGGGGGCGG	192650	Cabp7	calcium binding protein 7
NM_032396	zif268	-221	CTGTGGGGGCGG	84035	Kremen1	kringle containing transmembrane protein 1
NM_032396	zif268	-200	GGGCGGGGGCGG	84035	Kremen1	kringle containing transmembrane protein 1
BC080273	zif268	-204	GCGCGTAGGTGT	12323	Camk2b	calcium/calmodulin-dependent protein kinase II, beta
NM_010345	zif268	-111	CGGCGGAGGCGG	14783	Grb10	growth factor receptor bound protein 10
AK028833	zif268	-17	CCGCGTGGGAGG	12808	Cobl	cordon-bleu
NM_024459	zif268	-144	CTGCAGGGGCGT	19058	Ppp3r1	protein phosphatase 3, regulatory subunit B, alpha isoform (calcineurin B, type I)
NM_010789	zif268	-459	GTGCCTGGGCGT	17268	Meis1	myeloid ecotropic viral integration site 1
NM_139061	zif268	-199	CGGCGGAGGCGG	245944	Vps54	vacuolar protein sorting 54 (yeast)
NM_139061	zif268	-45	GGGCGGAGGCGG	245944	Vps54	vacuolar protein sorting 54 (yeast)
NM_016888	zif268	-81	GGGCGGGGGCGG	53625	B3gnt1	UDP-GlcNAc:betaGal beta-1,3-N-acetylglucosaminyltransferase 1
NM_023651	zif268	-24	AGGCGTGGGCGG	72129	Pex13	peroxisomal biogenesis factor 13
NM_009044	zif268	-478	GCGCGGGGGCGG	19696	Rel	reticuloendotheliosis oncogene
NM_173784	zif268	113	GTGCGTGGGCGC	327900	9630054F20Rik	RIKEN cDNA 9630054F20 gene
NM_008352	zif268	147	CAGCGTGGGAGT	16160	Il12b	interleukin 12b
AK143544	zif268	119	GCGCGGAGGCGT	216705	AI642036	expressed sequence AI642036
BC089506	zif268	86	AGGCGGAGGCGT	22678	Zfp2	zinc finger protein 2
AK016600	zif268	44	CTGCGTTGGCGT	74408	4933414I15Rik	RIKEN cDNA 4933414I15 gene
AK160557	zif268	-24	GGGCGGAGGCGG	72947	2900006B13Rik	RIKEN cDNA 2900006B13 gene
NM_009331	zif268	-591	GGGCGGGGGCGG	21414	Tcf7	transcription factor 7, T-cell specific
AK076795	zif268	-82	GAGCGGGGGCGG	432561	LOC432561	-
NM_033144	zif268	24	GGGCGGGGGCGG	20362	8-Sep	septin 8
AK152193	zif268	-77	CGGCGGGGGCGT	16362	Irf1	interferon regulatory factor 1
NM_019723	zif268	-806	GTGAGTGGGCGT	56517	Slc22a21	solute carrier family 22 (organic cation transporter), member 21
AK049228	zif268	-358	GTGCGTGGGCTT	192786	Rapgef6	Rap guanine nucleotide exchange factor (GEF) 6
NM_172558	zif268	-254	GTGCGTGTGCGT	216766	Gemin5	gem (nuclear organelle) associated protein 5
NM_172558	zif268	-248	GTGCGTGTGCGT	216766	Gemin5	gem (nuclear organelle) associated protein 5
NM_172558	zif268	-242	GTGCGTGTGCGT	216766	Gemin5	gem (nuclear organelle) associated protein 5
NM_172403	zif268	91	CTGCAGGGGCGG	69944	2810021J22Rik	RIKEN cDNA 2810021J22 gene
NM_007476	zif268	-121	GTGTGGGGGCGG	11840	Arf1	ADP-ribosylation factor 1
BC055399	zif268	-731	AAGCGGGGGCGG	16897	Llglh	lethal giant larvae homolog
NM_010148	zif268	-104	GTGTGTGGGAGG	13855	Epn2	epsin 2
NM_001029936	zif268	-412	CAGCGTGGGCGG	432572	Specc1	spectrin domain with coiled-coils 1
AK014046	zif268	169	GGGCGGGGGCGG	73139	Prr6	proline-rich polypeptide 6
NM_011664	zif268	-67	CTACGTAGGAGT	22187	Ubb	ubiquitin B
BC053455	zif268	-136	GCGCGGGGGCGG	192976	BC046404	cDNA sequence BC046404
NM_026107	zif268	166	GTGCGGGGGAGG	52712	Zfp535	zinc finger protein 535
AK083271	zif268	-282	CCGCGGGGGCGG	216835	Usp43	ubiquitin specific peptidase 43
NM_008744	zif268	10	CTGTGTGGGAGG	18208	Ntn1	netrin 1
BC057954	zif268	105	AGGCGTGGGAGT	14919	Gucy2e	guanylate cyclase 2e
BC021637	zif268	-326	GTGCATGGGTGG	12514	Cd68	CD68 antigen
NM_181582	zif268	-47	GTGCGGGGGTGG	276770	Eif5a	eukaryotic translation initiation factor 5A
NM_016875	zif268	-638	GTGCGTGGACGT	53422	Ybx2	Y box protein 2
NM_016875	zif268	7	AGGCGGAGGCGT	53422	Ybx2	Y box protein 2
NM_016875	zif268	134	CGGCGGGGGCGG	53422	Ybx2	Y box protein 2
NM_018740	zif268	-522	GGGCGGGGGCGG	54351	Rai12	retinoic acid induced 12
NM_153081	zif268	-210	GTGCGTGGGTGT	216867	Slc16a11	solute carrier family 16 (monocarboxylic acid transporters), member 11
AK154874	zif268	-173	GGGCGGAGGCGT	216869	Arrb2	arrestin, beta 2
NM_008876	zif268	6	CGGCGGGGGCGG	18806	Pld2	phospholipase D2
NM_177565	zif268	79	GAGCGTGGGCGG	193043	AI854635	expressed sequence AI854635
NM_001024927	zif268	-155	CCGCGGGGGCGG	327958	A330068P14Rik	RIKEN cDNA A330068P14 gene
NM_033321	zif268	-153	CAGCGGAGGCGG	94045	P2rx5	purinergic receptor P2X, ligand-gated ion channel, 5
BC054534	zif268	-81	TAGCGGGGGCGG	17428	Mnt	max binding protein
NM_010430	zif268	-832	TAGCGTGGGCGG	15248	Hic1	hypermethylated in cancer 1
NM_177708	zif268	-89	GAGCGGGGGCGG	237847	Rtn4rl1	reticulon 4 receptor-like 1
NM_009536	zif268	-42	GTGCGCAGGCGG	22627	Ywhae	tyrosine 3-monooxygenase/tryptophan 5-monooxygenase activation protein, epsilon polypeptide
NM_010484	zif268	-738	GTGCGTGTGCGT	15567	Slc6a4	solute carrier family 6 (neurotransmitter transporter, serotonin), member 4
NM_010484	zif268	-732	GTGCGTGTGCGT	15567	Slc6a4	solute carrier family 6 (neurotransmitter transporter, serotonin), member 4
NM_001024920	zif268	-169	GGGCGGGGGCGG	216964	2410019G02Rik	RIKEN cDNA 2410019G02 gene
NM_001024920	zif268	-132	GGGCGGGGGCGG	216964	2410019G02Rik	RIKEN cDNA 2410019G02 gene
AK170155	zif268	45	CTGCGCGGGTGG	268448	Phf12	PHD finger protein 12
NM_033475	zif268	-777	TTGCGCGGGCGG	19376	Rab34	RAB34, member of RAS oncogene family
NM_001002004	zif268	-12	GTGCGTGTGCGT	72503	2610507B11Rik	RIKEN cDNA 2610507B11 gene
NM_008702	zif268	-107	AGGCGGGGGCGG	18099	Nlk	nemo like kinase
AK144380	zif268	-47	AGGCGGGGGCGG	66274	1810012P15Rik	RIKEN cDNA 1810012P15 gene
AK146798	zif268	-94	CAGCGGGGGCGG	54394	Crlf3	cytokine receptor-like factor 3
BC055024	zif268	-81	GTGCGAGGGCGG	70591	5730455P16Rik	RIKEN cDNA 5730455P16 gene
NM_009871	zif268	-39	GGGCGGGGGCGG	12569	Cdk5r1	cyclin-dependent kinase 5, regulatory subunit (p35) 1
NM_001007465	zif268	-548	TGGCGGGGGCGT	67338	Rffl	ring finger and FYVE like domain containing protein
AK137559	zif268	-724	GTGTGTGGGTGT	20558	Slfn4	schlafen 4
NM_194341	zif268	39	CGGCGGGGGCGG	217030	Ap1gbp1	AP1 gamma subunit binding protein 1
NM_177564	zif268	-180	GTGCGCGGGCGT	192970	BC022224	cDNA sequence BC022224
NM_177564	zif268	-174	GGGCGTGGGCGT	192970	BC022224	cDNA sequence BC022224
NM_016910	zif268	-159	ATGCGGGGGTGG	53892	Ppm1d	protein phosphatase 1D magnesium-dependent, delta isoform
NM_001003908	zif268	-363	GTGCGTGGGTGG	67300	Cltc	clathrin, heavy polypeptide (Hc)
NM_026556	zif268	-46	GGGCGGGGGCGG	68097	6720463E02Rik	RIKEN cDNA 6720463E02 gene
NM_011505	zif268	-439	CGGCGTAGGAGG	20913	Stxbp4	syntaxin binding protein 4
NM_026313	zif268	-184	CGGCGGGGGCGG	67684	3300001P08Rik	RIKEN cDNA 3300001P08 gene
NM_146025	zif268	-194	TGGCGGGGGCGG	217125	BC034054	cDNA sequence BC034054
NM_133667	zif268	186	CGGCGTAGGCGG	18604	Pdk2	pyruvate dehydrogenase kinase, isoenzyme 2
NM_007867	zif268	53	CGGCGGGGGCGT	13394	Dlx4	distal-less homeobox 4
NM_009951	zif268	-342	CTGTGGGGGCGG	140486	Igf2bp1	insulin-like growth factor 2, binding protein 1
BC054412	zif268	-71	ATGTGTGGGCGG	268470	D11Moh35	DNA segment, Chr 11, KL Mohlke 35
NM_028965	zif268	83	GGGCGTGGGCGT	74479	Snx11	sorting nexin 11
AK156580	zif268	5	CGGCGGAGGCGG	78912	Sp2	Sp2 transcription factor
NM_010688	zif268	-17	GGGCGGAGGCGG	16796	Lasp1	LIM and SH3 protein 1
BC077713	zif268	-26	GGGCGGAGGCGG	12295	Cacnb1	calcium channel, voltage-dependent, beta 1 subunit
BC063752	zif268	34	CTGCGGGGGAGG	14534	Gcn5l2	GCN5 general control of amino acid synthesis-like 2 (yeast)
NM_028933	zif268	-70	GCGCGTGGGCGT	67998	1300010M03Rik	RIKEN cDNA 1300010M03 gene
BC062642	zif268	-27	CGGCGGAGGCGG	13384	Mpp3	membrane protein, palmitoylated 3 (MAGUK p55 subfamily member 3)
BC036161	zif268	81	CGGCGTGGGTGG	217214	Nags	N-acetylglutamate synthase
NM_175935	zif268	49	CTGCGGGGGCGG	68401	G6pc3	glucose 6 phosphatase, catalytic, 3
NM_177801	zif268	133	GGGCGGAGGCGG	328019	4933400C05Rik	RIKEN cDNA 4933400C05 gene
NM_008740	zif268	6	CGGCGGAGGCGG	18195	Nsf	N-ethylmaleimide sensitive fusion protein
AK157958	zif268	-340	CTGCGGAGGTGG	16416	Itgb3	integrin beta 3
NM_207624	zif268	32	CAGCGGGGGCGG	11421	Ace	angiotensin I converting enzyme (peptidyl-dipeptidase A) 1
NM_172397	zif268	-47	CGGCGGGGGCGG	67803	0610025L06Rik	RIKEN cDNA 0610025L06 gene
NM_025481	zif268	-152	GGGCGGAGGCGG	66313	Smurf2	SMAD specific E3 ubiquitin protein ligase 2
AK011851	zif268	-134	CTGCGTGCGCGT	14674	Gna13	guanine nucleotide binding protein, alpha 13
NM_009217	zif268	-782	GCGCGTAGGCGG	20606	Sstr2	somatostatin receptor 2
NM_009217	zif268	-203	GGGCGGGGGCGT	20606	Sstr2	somatostatin receptor 2
BC049541	zif268	-936	ACGCGTAGGCGG	16834	Cog1	component of oligomeric golgi complex 1
NM_020006	zif268	-150	TTGCGGAGGAGG	56699	Cdc42ep4	CDC42 effector protein (Rho GTPase binding) 4
NM_147217	zif268	-271	GTGCGGGGGCGT	70355	Gprc5c	G protein-coupled receptor, family C, group 5, member C
NM_010350	zif268	80	GCGCGGGGGCGG	14813	Grin2c	glutamate receptor, ionotropic, NMDA2C (epsilon 3)
NM_027132	zif268	-794	GTGCGTGTGCGT	69602	Otop3	otopetrin 3
NM_080643	zif268	-174	TGGCGGGGGCGG	140721	Caskin2	cask-interacting protein 2
NM_016905	zif268	-103	TAGCGGGGGCGG	14635	Galk1	galactokinase 1
BC029621	zif268	-69	CGGCGGGGGCGG	67763	Prpsap1	phosphoribosyl pyrophosphate synthetase-associated protein 1
AK122415	zif268	-82	AGGCGGGGGCGG	53860	9-Sep	septin 9
NM_007623	zif268	9	CGGCGGGGGCGG	12416	Cbx2	chromobox homolog 2 (Drosophila Pc class)
BC057634	zif268	-79	GAGCGGGGGCGG	207592	Tbc1d16	TBC1 domain family, member 16
BC057634	zif268	-68	GAGCGGAGGCGG	207592	Tbc1d16	TBC1 domain family, member 16
NM_008730	zif268	-152	AGGCGGGGGCGT	18164	Nptx1	neuronal pentraxin 1
NM_008730	zif268	-138	GTGCGGAGGCGG	18164	Nptx1	neuronal pentraxin 1
AK145924	zif268	-124	GGGCGGGGGCGG	108100	Baiap2	brain-specific angiogenesis inhibitor 1-associated protein 2
AK145924	zif268	-87	CGGCGGGGGCGG	108100	Baiap2	brain-specific angiogenesis inhibitor 1-associated protein 2
NM_009609	zif268	-218	GCGCGGGGGCGG	11465	Actg1	actin, gamma, cytoplasmic 1
AK004064	zif268	121	CAGCGGAGGCGG	68701	Dysfip1	dysferlin interacting protein 1
NM_010756	zif268	-136	CTGCGCAGGCGT	17134	Mafg	v-maf musculoaponeurotic fibrosarcoma oncogene family, protein G (avian)
NM_009053	zif268	-314	AGGCGGGGGCGG	19719	Rfng	radical fringe gene homolog (Drosophila)
NM_026824	zif268	-223	TTGCGGAGGTGG	68730	Dus1l	dihydrouridine synthase 1-like (S. cerevisiae)
NM_026272	zif268	-163	CGGCGGAGGCGG	67608	4430402O11Rik	RIKEN cDNA 4430402O11 gene
NM_139147	zif268	-119	GTGCGGAGGCGT	217371	Rab40b	Rab40b, member RAS oncogene family
NM_144797	zif268	-90	AGGCGGGGGCGG	210029	Metrnl	meteorin, glial cell differentiation regulator-like
NM_172421	zif268	-140	GTGCAGGGGCGT	75302	Asxl2	additional sex combs like 2 (Drosophila)
AK043436	zif268	61	CCGCGGGGGCGG	13528	Dtnb	dystrobrevin, beta
NM_153743	zif268	-930	GTGCGTGGGAGT	13435	Dnmt3a	DNA methyltransferase 3A
NM_153743	zif268	-144	CAGCGTAGGAGG	13435	Dnmt3a	DNA methyltransferase 3A
NM_016677	zif268	-463	CGGCGGGGGCGG	53602	Hpcal1	hippocalcin-like 1
NM_016677	zif268	-457	GGGCGGGGGCGG	53602	Hpcal1	hippocalcin-like 1
NM_016677	zif268	-451	GGGCGGGGGCGG	53602	Hpcal1	hippocalcin-like 1
NM_016677	zif268	-163	GGGCGGGGGCGT	53602	Hpcal1	hippocalcin-like 1
NM_172951	zif268	85	CCGCGTGGGCGG	268534	Sntg2	syntrophin, gamma 2
BC048710	zif268	-109	GGGCGGAGGCGG	19088	Prkar2b	protein kinase, cAMP dependent regulatory, type II beta
AK048567	zif268	-112	GTGCGGGGGAGG	319504	C130076O07Rik	RIKEN cDNA C130076O07 gene
AK045259	zif268	117	TTGCGGAGGAGG	319504	C130076O07Rik	RIKEN cDNA C130076O07 gene
NM_007728	zif268	-196	CTACGGGGGCGG	12810	Coch	coagulation factor C homolog (Limulus polyphemus)
AK012800	zif268	-687	AGGCGGGGGCGG	66266	1810011O16Rik	RIKEN cDNA 1810011O16 gene
NM_007688	zif268	-74	CGGCGGGGGCGG	12632	Cfl2	cofilin 2, muscle
AK051418	zif268	110	AGGCGGAGGCGT	69554	Klhdc2	kelch domain containing 2
AK144832	zif268	-50	CTGCGTGGGCGT	207965	Gm71	gene model 71, (NCBI)
AK168429	zif268	42	CTACGTAGGCGG	217666	L2hgdh	L-2-hydroxyglutarate dehydrogenase
AK168429	zif268	135	GTGCGGGGGTGG	217666	L2hgdh	L-2-hydroxyglutarate dehydrogenase
NM_028127	zif268	-709	GAGCGGGGGCGG	319710	Frmd6	FERM domain containing 6
NM_028127	zif268	-75	AGGCGTGGGCGG	319710	Frmd6	FERM domain containing 6
NM_178715	zif268	-77	CTGCGCGGGCGG	238257	Tmem30b	transmembrane protein 30B
NM_178715	zif268	-19	GAGCGGAGGCGG	238257	Tmem30b	transmembrane protein 30B
AK155951	zif268	-16	GGGCGGAGGCGG	18755	Prkch	protein kinase C, eta
NM_008301	zif268	-767	GGGCGGAGGCGG	15512	Hspa2	heat shock protein 2
BC066067	zif268	-159	TGGCGTGGGCGG	268567	6330442E10Rik	RIKEN cDNA 6330442E10 gene
NM_016800	zif268	161	AGGCGGGGGCGG	53612	Vti1b	vesicle transport through interaction with t-SNAREs 1B homolog
NM_134156	zif268	-283	CTGCGGGGGAGT	109711	Actn1	actinin, alpha 1
AK002366	zif268	155	GGGCGTGGGAGT	68354	0610009B14Rik	RIKEN cDNA 0610009B14 gene
NM_018814	zif268	-105	CGGCGGAGGCGG	54604	Pcnx	pecanex homolog (Drosophila)
NM_030246	zif268	-47	AGGCGTGGGTGG	73828	Wdr21	WD repeat domain 21
BC033459	zif268	67	GTGCGGAGGCGG	18222	Numb	numb gene homolog (Drosophila)
AY090481	zif268	-445	AGGCGGGGGCGG	217734	Pomt2	protein-O-mannosyltransferase 2
AK153698	zif268	-76	GGGCGTGGGCGG	104871	Spata7	spermatogenesis associated 7
NM_029334	zif268	11	CGGCGGAGGCGG	75553	2700069A02Rik	RIKEN cDNA 2700069A02 gene
AK089394	zif268	-724	GTGTGTGGGTGT	217826	Kcnk13	potassium channel, subfamily K, member 13
NM_028924	zif268	-323	TGGCGTGGGAGT	74413	Mtac2d1	membrane targeting (tandem) C2 domain containing 1
NM_007693	zif268	-38	GTGCGTGTGCGT	12652	Chga	chromogranin A
NM_172806	zif268	-95	CAGCGGGGGCGG	238386	Btbd7	BTB (POZ) domain containing 7
NM_028980	zif268	-220	GGGCGGGGGCGG	74521	8430415E04Rik	RIKEN cDNA 8430415E04 gene
NM_172953	zif268	188	GTGTGTGGGTGT	268591	Serpina5	serine (or cysteine) peptidase inhibitor, clade A, member 5
NM_010010	zif268	-146	GTGCGGGGGCGG	13116	Cyp46a1	cytochrome P450, family 46, subfamily a, polypeptide 1
NM_010010	zif268	-66	CAGCGGGGGCGG	13116	Cyp46a1	cytochrome P450, family 46, subfamily a, polypeptide 1
NM_010010	zif268	-47	CGGCGGGGGCGG	13116	Cyp46a1	cytochrome P450, family 46, subfamily a, polypeptide 1
NM_011710	zif268	-392	CTGTGGGGGCGG	22375	Wars	tryptophanyl-tRNA synthetase
AK005522	zif268	-73	AGGCGTGGGCGT	13386	Dlk1	delta-like 1 homolog (Drosophila)
AK005522	zif268	-67	GGGCGTGGGCGG	13386	Dlk1	delta-like 1 homolog (Drosophila)
AK147362	zif268	-53	CGGCGGGGGCGG	22031	Traf3	Tnf receptor-associated factor 3
NM_011625	zif268	-104	TGGCGTAGGCGG	21981	Ppp1r13b	protein phosphatase 1, regulatory (inhibitor) subunit 13B
NM_009652	zif268	-119	CGGCGGAGGCGG	11651	Akt1	thymoma viral proto-oncogene 1
AK122326	zif268	-828	GTGCATGGGTGG	217893	Pacs2	phosphofurin acidic cluster sorting protein 2
BC031922	zif268	-87	GGGCGGGGGCGG	12925	Crip1	cysteine-rich protein 1 (intestinal)
BC076631	zif268	-660	GTGTGTGGGCGG	76044	Luzp5	leucine zipper protein 5
AK122326	zif268	-828	GTGCATGGGTGG	217893	Pacs2	phosphofurin acidic cluster sorting protein 2
NM_027416	zif268	-109	GGGCGGGGGCGT	70405	Calml3	calmodulin-like 3
NM_019703	zif268	-72	GGGCGTGGGCGG	56421	Pfkp	phosphofructokinase, platelet
AK044785	zif268	0	ACGCGGGGGCGT	97884	B3galnt2	UDP-GalNAc:betaGlcNAc beta 1,3-galactosaminyltransferase, polypeptide 2
NM_178337	zif268	-43	CTGCGGAGGTGG	70430	Tbce	tubulin-specific chaperone e
AK158261	zif268	-773	GTGCGGGGGTGG	14634	Gli3	GLI-Kruppel family member GLI3
AK158261	zif268	-473	GGGCGGAGGCGG	14634	Gli3	GLI-Kruppel family member GLI3
NM_025904	zif268	-229	GCACGTGGGCGT	67008	1600012F09Rik	RIKEN cDNA 1600012F09 gene
AK220253	zif268	-230	GTGCGGGGGCGG	140580	Elmo1	engulfment and cell motility 1, ced-12 homolog (C. elegans)
NM_177577	zif268	-933	GTGTGTGGGTGT	195208	Dcdc2	doublecortin domain containing 2
NM_177577	zif268	-700	CGGCGGAGGCGG	195208	Dcdc2	doublecortin domain containing 2
NM_001013392	zif268	-986	GTACGTGGGAGG	68750	B930013M22Rik	RIKEN cDNA B930013M22 gene
NM_145367	zif268	-72	GAGCGGGGGCGT	105245	Txndc5	thioredoxin domain containing 5
NM_172143	zif268	-330	CTGTGTGGGCGT	218165	Ofcc1	orofacial cleft 1 candidate 1
AK014803	zif268	-95	GCGCGGGGGCGT	54326	Elovl2	elongation of very long chain fatty acids (FEN1/Elo2, SUR4/Elo3, yeast)-like 2
BC087898	zif268	152	AGGCGTAGGAGT	68346	Sirt5	sirtuin 5 (silent mating type information regulation 2 homolog) 5 (S. cerevisiae)
NM_011078	zif268	-270	GGGCGGAGGCGG	18676	Phf2	PHD finger protein 2
AK122348	zif268	-775	TTGCGGGGGTGT	76895	Bicd2	bicaudal D homolog 2 (Drosophila)
NM_025415	zif268	158	CTGCGGAGGAGG	66197	Cks2	CDC28 protein kinase regulatory subunit 2
NM_001024474	zif268	-119	CCGCGTGGGAGG	68203	Diras2	DIRAS family, GTP-binding RAS-like 2
NM_010076	zif268	187	GGGCGTGGGTGT	13488	Drd1a	dopamine receptor D1A
NM_016758	zif268	-186	GTGCGTTGGCGG	51791	Rgs14	regulator of G-protein signaling 14
AK167476	zif268	143	GGGCGTGGGTGG	67399	Pdlim7	PDZ and LIM domain 7
BC058801	zif268	-126	GCGCGGAGGCGT	67511	Tmed9	transmembrane emp24 protein transport domain containing 9
BC055703	zif268	159	GGGCGGGGGCGG	218271	B4galt7	xylosylprotein beta1,4-galactosyltransferase, polypeptide 7 (galactosyltransferase I)
NM_181278	zif268	-22	CTGCGCAGGCGG	78521	B230219D22Rik	RIKEN cDNA B230219D22 gene
NM_010896	zif268	-186	GGGCGGGGGCGG	18014	Neurog1	neurogenin 1
NM_198004	zif268	-74	ATGCGGGGGCGT	75731	5133401N09Rik	RIKEN cDNA 5133401N09 gene
AK159511	zif268	-70	GGGCGGGGGCGG	13039	Ctsl	cathepsin L
NM_153534	zif268	-93	GCGCGGGGGCGG	210044	Adcy2	adenylate cyclase 2
NM_198600	zif268	-396	CGGCGGGGGCGG	210106	Pols	polymerase (DNA directed) sigma
NM_198600	zif268	-362	CCGCGGGGGCGG	210106	Pols	polymerase (DNA directed) sigma
BC079863	zif268	-239	CTGTGTAGGCGG	78925	Srd5a1	steroid 5 alpha-reductase 1
BC079863	zif268	-44	CTGTGTGGGCGG	78925	Srd5a1	steroid 5 alpha-reductase 1
NM_018885	zif268	-37	CGGCGGAGGCGG	50916	Irx4	Iroquois related homeobox 4 (Drosophila)
AK034892	zif268	-369	GTGCGTGGGGGT	74470	4933440J22Rik	RIKEN cDNA 4933440J22 gene
NM_028493	zif268	57	GAGCGGAGGCGG	73296	Rhobtb3	Rho-related BTB domain containing 3
NM_030174	zif268	-319	CGGCGGAGGCGG	78771	2810465F10Rik	RIKEN cDNA 2810465F10 gene
AK076753	zif268	-476	TGGCGTGGGAGG	75507	1700013G10Rik	RIKEN cDNA 1700013G10 gene
AK137849	zif268	-13	GGGCGGGGGCGG	66671	Ccnh	cyclin H
NM_175455	zif268	-27	GAGCGGAGGCGG	218440	6430502M16Rik	RIKEN cDNA 6430502M16 gene
AK141947	zif268	-512	CAGCGGGGGCGG	328309	A530089L17	-
BC064010	zif268	126	CGGCGTGGGAGG	218490	Btf3	basic transcription factor 3
NM_178716	zif268	120	GGGCGGAGGCGG	238799	Tnpo1	transportin 1
BC016224	zif268	-62	CGGCGTAGGCGT	75805	Nln	neurolysin (metallopeptidase M3 family)
AK032138	zif268	-273	GGGCGGGGGCGG	52882	D13Bwg1146e	DNA segment, Chr 13, Brigham & Women's Genetics 1146 expressed
AK007894	zif268	-15	TAGCGTGGGCGT	75597	1810058I14Rik	RIKEN cDNA 1810058I14 gene
AK147427	zif268	-23	CGGCGTGGGTGT	218613	D130064H19Rik	RIKEN cDNA D130064H19 gene
BC021881	zif268	-367	GTGCGCGGGTGT	52552	Parp8	poly (ADP-ribose) polymerase family, member 8
BC057991	zif268	-470	GTGCGTCGGCGG	72465	Zfp131	zinc finger protein 131
NM_001024712	zif268	-108	CTGCGGAGGTGG	544988	LOC544988	-
NM_001024712	zif268	-108	CTGCGGAGGTGG	544988	LOC544988	-
AK049619	zif268	-152	CTGCGGAGGTGG	545007	LOC545007	-
NM_178141	zif268	-19	TTGCGCAGGCGT	218734	3830406C13Rik	RIKEN cDNA 3830406C13 gene
NM_011243	zif268	-89	CTGCGCGGGCGT	218772	Rarb	retinoic acid receptor, beta
AK014794	zif268	-995	GTGTGTGGGAGT	74843	Zmynd17	zinc finger, MYND domain containing 17
NM_134084	zif268	-88	CGGCGGAGGCGT	105675	Ppif	peptidylprolyl isomerase F (cyclophilin F)
AK131163	zif268	22	CAGCGGAGGCGG	211922	A630054L15Rik	RIKEN cDNA A630054L15 gene
BC012262	zif268	-619	CAGCGTGGGTGT	71704	Arhgef3	Rho guanine nucleotide exchange factor (GEF) 3
AB086123	zif268	-184	GAGCGTGGGTGG	12289	Cacna1d	calcium channel, voltage-dependent, L type, alpha 1D subunit
BC057174	zif268	-351	CGGCGGGGGCGG	71838	Phf7	PHD finger protein 7
BC057174	zif268	-345	GGGCGGAGGCGG	71838	Phf7	PHD finger protein 7
NM_001024604	zif268	-991	TGGCGTGGGTGT	105522	Ankrd28	ankyrin repeat domain 28
AK031978	zif268	-945	GTGTGTGGGTGT	218885	BC019806	cDNA sequence BC019806
BC038272	zif268	66	CGGCGGGGGCGG	239027	Arhgap22	Rho GTPase activating protein 22
BC089025	zif268	-441	CTGCGCAGGCGG	382867	Gm1206	gene model 1206, (NCBI)
AK129105	zif268	87	CGGCGGAGGCGG	218914	BC037674	cDNA sequence BC037674
NM_019637	zif268	-65	CGGCGGGGGCGG	56291	Styx	phosphoserine/threonine/tyrosine interaction protein
NM_019425	zif268	-165	GTGCGTGGCCGT	54342	Gnpnat1	glucosamine-phosphate N-acetyltransferase 1
NM_146054	zif268	-799	GTGTGTGGGAGG	218952	Plekhc1	pleckstrin homology domain containing, family C (with FERM domain) member 1
NM_146054	zif268	-706	TGGCGTGGGTGG	218952	Plekhc1	pleckstrin homology domain containing, family C (with FERM domain) member 1
BC049694	zif268	-20	CTACGTGGGCGG	72391	Cdkn3	cyclin-dependent kinase inhibitor 3
AB041538	zif268	-59	CTGGGTGGGCGT	75288	Slc35f4	solute carrier family 35, member F4
NM_133676	zif268	91	CGGCGTGGGCGT	66246	Osgep	O-sialoglycoprotein endopeptidase
AK008143	zif268	-196	GTGCGGGGGTGG	18950	Pnp	purine-nucleoside phosphorylase
NM_203508	zif268	-642	GGGCGTGGGAGG	219026	Gm75	gene model 75, (NCBI)
NM_053111	zif268	188	TAGCGTGGGAGT	93719	Ear6	eosinophil-associated, ribonuclease A family, member 6
NM_177247	zif268	-249	GTGCGTGTGCGT	320734	C920008G01Rik	RIKEN cDNA C920008G01 gene
NM_177247	zif268	-243	GTGCGTGTGCGT	320734	C920008G01Rik	RIKEN cDNA C920008G01 gene
NM_177247	zif268	-237	GTGCGTGTGCGT	320734	C920008G01Rik	RIKEN cDNA C920008G01 gene
NM_177247	zif268	-231	GTGCGTGTGCGT	320734	C920008G01Rik	RIKEN cDNA C920008G01 gene
NM_008608	zif268	-40	GGGCGGGGGCGG	17387	Mmp14	matrix metallopeptidase 14 (membrane-inserted)
AB012808	zif268	116	TGGCGGGGGCGG	59049	Slc22a17	solute carrier family 22 (organic cation transporter), member 17
NM_010112	zif268	-898	GAGCGGGGGCGT	13644	Efs	embryonal Fyn-associated substrate
NM_001024645	zif268	-239	AGGCGTGGGTGG	268747	BC036313	cDNA sequence BC036313
BC037001	zif268	-361	CCACGTGGGCGT	28199	Wdr23	WD repeat domain 23
NM_033146	zif268	-149	CTGCGGAGGCGG	85308	1500005A01Rik	RIKEN cDNA 1500005A01 gene
NM_138652	zif268	-68	GTACGTGGGCGG	192113	Atp12a	ATPase, H+/K+ transporting, nongastric, alpha polypeptide
NM_016975	zif268	-233	CCGCGGGGGCGT	14611	Gja3	gap junction membrane channel protein alpha 3
BC016128	zif268	32	TTGCGTAGGAGG	69008	Cab39l	calcium binding protein 39-like
NM_023233	zif268	-125	GCGCGTGGGCGT	66597	Trim13	tripartite motif protein 13
NM_023233	zif268	86	CTGCGTGGGCGG	66597	Trim13	tripartite motif protein 13
NM_010932	zif268	-17	GTGCGTGGGGGG	18155	Pnoc	prepronociceptin
AY057069	zif268	-333	AGGCGTGGGAGG	12177	Bnip3l	BCL2/adenovirus E1B 19kDa-interacting protein 3-like
AK031083	zif268	-53	CCGCGGGGGCGT	108912	Cdca2	cell division cycle associated 2
NM_144808	zif268	-58	AGGCGGGGGCGG	213053	Slc39a14	solute carrier family 39 (zinc transporter), member 14
AB032605	zif268	1	GTGTGTGGGAGG	57746	Piwil2	piwi like homolog 2 (Drosophila)
AK129264	zif268	-51	CTGCGGAGGAGG	380916	Lrch1	leucine-rich repeats and calponin homology (CH) domain containing 1
NM_026083	zif268	-39	CTGCGGAGGAGT	67302	3110050K21Rik	RIKEN cDNA 3110050K21 gene
NM_175245	zif268	-107	CGGCGGGGGCGT	76789	2410129H14Rik	RIKEN cDNA 2410129H14 gene
NM_175245	zif268	-66	GTGTGTGGGCGG	76789	2410129H14Rik	RIKEN cDNA 2410129H14 gene
NM_016723	zif268	-75	GCGCGGGGGCGG	50933	Uchl3	ubiquitin carboxyl-terminal esterase L3 (ubiquitin thiolesterase)
NM_175499	zif268	-760	ATACGTAGGTGT	239250	Slitrk6	SLIT and NTRK-like family, member 6
AK157723	zif268	-317	GCGCGGGGGCGG	239273	Abcc4	ATP-binding cassette, sub-family C (CFTR/MRP), member 4
NM_025943	zif268	21	GCGCGTGGGCGG	66573	Dzip1	DAZ interacting protein 1
NM_029519	zif268	-313	GAGCGTGGGCGT	76108	Rap2a	RAS related protein 2a
NM_145465	zif268	-244	CCGCGGGGGCGG	223255	Stk24	serine/threonine kinase 24 (STE20 homolog, yeast)
NM_029556	zif268	-20	GGGCGTAGGCGG	69634	Clybl	citrate lyase beta like
NM_010284	zif268	-220	TAGCGGGGGCGG	14600	Ghr	growth hormone receptor
NM_134099	zif268	81	GGGCGGAGGCGG	106052	Fbxo4	F-box only protein 4
AK160612	zif268	-132	CTGCGCGGGCGG	105787	Prkaa1	protein kinase, AMP-activated, alpha 1 catalytic subunit
NM_177339	zif268	-82	GGACGTGGGCGT	223413	9230109A22Rik	RIKEN cDNA 9230109A22 gene
NM_176959	zif268	103	GGGCGGAGGCGG	448987	Fbxl7	F-box and leucine-rich repeat protein 7
AK150371	zif268	-117	CTGCGCAGGCGT	432940	BC087945	cDNA sequence BC087945
AK143026	zif268	-56	GGGCGGGGGCGG	20356	Sema5a	sema domain, seven thrombospondin repeats (type 1 and type 1-like), transmembrane domain (TM) and short cytoplasmic domain, (semaphorin) 5A
AK143026	zif268	165	CTGCGGGGGCGT	20356	Sema5a	sema domain, seven thrombospondin repeats (type 1 and type 1-like), transmembrane domain (TM) and short cytoplasmic domain, (semaphorin) 5A
NM_008774	zif268	-327	GGGCGGGGGCGG	18458	Pabpc1	poly A binding protein, cytoplasmic 1
NM_008774	zif268	-71	GCGCGTGGGCGG	18458	Pabpc1	poly A binding protein, cytoplasmic 1
AK043433	zif268	-693	GGGCGTGGGCGG	21847	Klf10	Kruppel-like factor 10
NM_025494	zif268	-65	GCGCGTAGGCGG	66335	Atp6v1c1	ATPase, H+ transporting, V1 subunit C, isoform 1
AK003674	zif268	-145	CTGCGGAGGAGG	68588	Cthrc1	collagen triple helix repeat containing 1
AK028828	zif268	-172	GGGCGGAGGCGG	319944	Taf2	TAF2 RNA polymerase II, TATA box binding protein (TBP)-associated factor
NM_009270	zif268	-111	CGGCGTGGGAGG	20775	Sqle	squalene epoxidase
NM_009623	zif268	-192	GCGCGGGGGCGG	11514	Adcy8	adenylate cyclase 8
NM_152923	zif268	22	CGGCGGGGGCGG	110862	Kcnq3	potassium voltage-gated channel, subfamily Q, member 3
NM_152923	zif268	35	TGGCGGGGGCGG	110862	Kcnq3	potassium voltage-gated channel, subfamily Q, member 3
AK047044	zif268	45	CTGCGGAGGCGG	239510	Phf20l1	PHD finger protein 20-like 1
NM_198644	zif268	-53	CTACGTAGGCGT	380993	Zfp406	zinc finger protein 406
AK079821	zif268	-138	CTGCGCAGGCGT	14083	Ptk2	PTK2 protein tyrosine kinase 2
BC028758	zif268	-560	GTGTGTGGGTGT	23934	Ly6h	lymphocyte antigen 6 complex, locus H
AF362952	zif268	-39	GTGTGGGGGCGG	72960	Top1mt	DNA topoisomerase 1, mitochondrial
NM_134087	zif268	-54	GGGCGTGGGTGT	105732	AA409316	expressed sequence AA409316
NM_013481	zif268	49	TGGCGGGGGCGT	12181	Bop1	block of proliferation 1
NM_008368	zif268	-178	GGGCGTAGGAGG	16185	Il2rb	interleukin 2 receptor, beta chain
AK136904	zif268	-599	CAGCGTGGGTGG	20607	Sstr3	somatostatin receptor 3
NM_183141	zif268	-64	GGGCGGAGGCGT	207393	6.33E+19	-
AK031386	zif268	-311	CGGCGGGGGCGG	27008	D15Mit260	DNA Segment, Chr 15 Massachusetts Institute of Technology 260
BC057209	zif268	-232	CGGCGGGGGCGG	53357	Pla2g6	phospholipase A2, group VI
NM_010755	zif268	-248	GGGCGTGGGCGG	17133	Maff	v-maf musculoaponeurotic fibrosarcoma oncogene family, protein F (avian)
AB028736	zif268	-69	CGGCGGGGGCGG	27373	Csnk1e	casein kinase 1, epsilon
NM_028792	zif268	-80	GCGCGGGGGCGT	74158	1300006C06Rik	RIKEN cDNA 1300006C06 gene
NM_010795	zif268	-309	GCGCGGGGGCGG	17309	Mgat3	mannoside acetylglucosaminyltransferase 3
AK079344	zif268	-64	ACGCGTGGGCGG	213956	MGC27770	-
BC018197	zif268	178	AGGCGGGGGCGG	105835	Rutbc3	RUN and TBC1 domain containing 3
BC050941	zif268	-130	GTGCGGAGGCGG	223701	Mkl1	MKL (megakaryoblastic leukemia)/myocardin-like 1
AK134867	zif268	102	CTGCGTGGGTGG	207911	Gpr24	G protein coupled receptor 24
NM_017376	zif268	-686	GAGCGTGGGAGG	21685	Tef	thyrotroph embryonic factor
AK015863	zif268	17	CGGCGGAGGCGG	74716	4930521I23Rik	RIKEN cDNA 4930521I23 gene
NM_026914	zif268	-87	CTGCGCAGGCGG	69029	1500032L24Rik	RIKEN cDNA 1500032L24 gene
NM_178869	zif268	-477	GTGTGTGGGCGT	319953	Ttll1	tubulin tyrosine ligase-like 1
AK014771	zif268	-855	GTGTGTGGGCGG	75772	Pnpla5	patatin-like phospholipase domain containing 5
NM_011144	zif268	-276	GCGCGTAGGCGG	19013	Ppara	peroxisome proliferator activated receptor alpha
NM_197998	zif268	172	GTGCGCGGGTGG	72355	2210021J22Rik	RIKEN cDNA 2210021J22 gene
NM_001002005	zif268	-253	CGGCGGGGGCGG	406218	Panx2	pannexin 2
AK005300	zif268	-126	CGGCGGGGGCGG	67976	5730502D15Rik	RIKEN cDNA 5730502D15 gene
NM_009948	zif268	-57	GGGCGGGGGCGG	12895	Cpt1b	carnitine palmitoyltransferase 1b, muscle
NM_025730	zif268	-71	CAGCGGAGGCGG	66725	Lrrk2	leucine-rich repeat kinase 2
AK147387	zif268	-358	CTGCGGAGGCGG	223827	Gm87	gene model 87, (NCBI)
NM_178789	zif268	3	CAGCGTAGGCGG	320709	B930062P21Rik	RIKEN cDNA B930062P21 gene
NM_028003	zif268	100	CTGCAGGGGCGT	71919	D15Ertd682e	DNA segment, Chr 15, ERATO Doi 682, expressed
NM_009504	zif268	-42	TTGCGGGGGCGG	22337	Vdr	vitamin D receptor
NM_173769	zif268	128	TTGCGTGGGCGT	239652	Zfp641	zinc finger protein 641
AK151296	zif268	181	CTGCGGGGGCGG	11842	Arf3	ADP-ribosylation factor 3
AK151296	zif268	187	GGGCGGAGGCGG	11842	Arf3	ADP-ribosylation factor 3
AK141669	zif268	-275	GCGCGTGGGAGG	22408	Wnt1	wingless-related MMTV integration site 1
NM_008732	zif268	66	GTGCGCGGGCGT	18174	Slc11a2	solute carrier family 11 (proton-coupled divalent metal ion transporters), member 2
NM_153407	zif268	156	CAGCGGGGGCGG	207785	BC035295	cDNA sequence BC035295
NM_010668	zif268	78	CGGCGGAGGCGG	16681	Krt2-17	keratin complex 2, basic, gene 17
BC019155	zif268	-345	CTGCGTAGGAGG	223917	BC031593	cDNA sequence BC031593
NM_011244	zif268	123	GGGCGGGGGCGT	19411	Rarg	retinoic acid receptor, gamma
NM_008685	zif268	-79	AGGCGGGGGCGG	18022	Nfe2	nuclear factor, erythroid derived 2
NM_008368	zif268	-178	GGGCGTAGGAGG	16185	Il2rb	interleukin 2 receptor, beta chain
NM_025670	zif268	-5	GTGCGGGGGCGG	66626	5730403B10Rik	RIKEN cDNA 5730403B10 gene
BC064081	zif268	-107	CGGCGGGGGCGT	207740	1500031H01Rik	RIKEN cDNA 1500031H01 gene
AK145871	zif268	98	AAGCGTGGGCGG	208211	Alg1	asparagine-linked glycosylation 1 homolog (yeast, beta-1,4-mannosyltransferase)
AK136726	zif268	133	GTGCGTGTGCGT	70100	2310015D24Rik	RIKEN cDNA 2310015D24 gene
NM_001002780	zif268	57	CTGTGTGGGAGT	442816	F830005K03Rik	RIKEN cDNA F830005K03 gene
AK030390	zif268	-45	CAGCGGGGGCGG	224014	Fgd4	FYVE, RhoGEF and PH domain containing 4
NM_153150	zif268	-94	TGGCGTGGGCGG	13358	Slc25a1	solute carrier family 25 (mitochondrial carrier, citrate transporter), member 1
BC005445	zif268	-188	CTGCGGGGGCGG	27883	D16H22S680E	DNA segment, Chr 16, human D22S680E, expressed
BC005445	zif268	-9	CGGCGGAGGCGG	27883	D16H22S680E	DNA segment, Chr 16, human D22S680E, expressed
AK133778	zif268	-404	CGGCGTGGGCGG	27883	D16H22S680E	DNA segment, Chr 16, human D22S680E, expressed
NM_172265	zif268	174	GTGCGGAGGAGG	224045	Eif2b5	eukaryotic translation initiation factor 2B, subunit 5 epsilon
NM_025693	zif268	-93	TGGCGGGGGCGG	66664	Tmem41a	transmembrane protein 41a
BC023758	zif268	-75	GGGCGGGGGCGG	319765	C330012H03Rik	RIKEN cDNA C330012H03 gene
BC023758	zif268	-42	CAGCGGAGGCGG	319765	C330012H03Rik	RIKEN cDNA C330012H03 gene
NM_009186	zif268	9	GTGCGGAGGTGG	20462	Sfrs10	splicing factor, arginine/serine-rich 10 (transformer 2 homolog, Drosophila)
NM_023794	zif268	160	GGGCGGGGGCGG	104156	Etv5	ets variant gene 5
AK089261	zif268	-255	TGGCGGGGGCGG	110197	Dgkg	diacylglycerol kinase, gamma
AY138459	zif268	-117	ATGCGTGGGCGG	59083	Fetub	fetuin beta
AK083209	zif268	-54	CCGCGTGGGTGG	16180	Il1rap	interleukin 1 receptor accessory protein
BC085092	zif268	-278	GGGCGGGGGCGG	239796	A430031N04	-
NM_177103	zif268	-58	AGGCGTGGGCGG	320213	Senp5	SUMO/sentrin specific peptidase 5
NM_177103	zif268	89	GGGCGTGGGCGT	320213	Senp5	SUMO/sentrin specific peptidase 5
NM_177103	zif268	95	GGGCGTGGGCGT	320213	Senp5	SUMO/sentrin specific peptidase 5
NM_009981	zif268	-129	ATGCGGAGGTGG	13026	Pcyt1a	phosphate cytidylyltransferase 1, choline, alpha isoform
AK147314	zif268	-341	CTGTGTGGGAGG	224126	Kalrn	kalirin, RhoGEF kinase
AK147314	zif268	-97	CTGTGTGGGAGG	224126	Kalrn	kalirin, RhoGEF kinase
NM_027342	zif268	-11	GTGCGTCGGCGG	70186	2310056P07Rik	RIKEN cDNA 2310056P07 gene
NM_172440	zif268	-71	CGGCGGGGGCGG	207227	Stxbp5l	syntaxin binding protein 5-like
BC003437	zif268	-506	GTACGGGGGAGT	11544	Adprh	ADP-ribosylarginine hydrolase
AK038731	zif268	-341	CTGTGTGGGCGT	56490	Zbtb20	zinc finger and BTB domain containing 20
NM_001029889	zif268	-64	CGGCGGGGGCGG	207806	Gm608	gene model 608, (NCBI)
NM_001029889	zif268	156	CTGCGGGGGCGG	207806	Gm608	gene model 608, (NCBI)
NM_028756	zif268	-83	CCGCGGGGGCGG	74102	Slc35a5	solute carrier family 35, member A5
BC054759	zif268	-107	TGGCGGGGGCGG	17470	Cd200	Cd200 antigen
NM_010816	zif268	24	GGACGTAGGCGT	17450	Morc1	microrchidia 1
NM_010816	zif268	30	AGGCGTGGGCGT	17450	Morc1	microrchidia 1
NM_010581	zif268	75	CAGCGGAGGCGG	16423	Cd47	CD47 antigen (Rh-related antigen, integrin-associated signal transducer)
BC066821	zif268	-867	GTGCGTGTGCGT	70508	Bbx	bobby sox homolog (Drosophila)
NM_001003972	zif268	-769	CTGTGTGGGAGG	66315	Senp7	SUMO1/sentrin specific peptidase 7
NM_175011	zif268	148	CTGCGTGGGAGG	224247	E330017A01Rik	RIKEN cDNA E330017A01 gene
NM_013918	zif268	-421	GAGCGGGGGCGG	30940	Usp25	ubiquitin specific peptidase 25
NM_013918	zif268	-397	GGGCGGGGGCGG	30940	Usp25	ubiquitin specific peptidase 25
NM_025967	zif268	-554	GTGCATGGGAGG	67102	D16Ertd472e	DNA segment, Chr 16, ERATO Doi 472, expressed
BC053096	zif268	-250	GGGCGTGGGCGG	224432	Sfrs15	splicing factor, arginine/serine-rich 15
NM_010508	zif268	-50	GGGCGGGGGCGT	15975	Ifnar1	interferon (alpha and beta) receptor 1
NM_008338	zif268	-92	GGGCGGGGGCGG	15980	Ifngr2	interferon gamma receptor 2
AK146764	zif268	-62	GGGCGGAGGCGG	54720	Dscr1	Down syndrome critical region homolog 1 (human)
BC029101	zif268	-94	CTGCGCAGGCGT	224440	ORF21	open reading frame 21
NM_207301	zif268	-18	GTGCGCAGGCGT	71446	Wrb	tryptophan rich basic protein
BC067048	zif268	-66	GGGCGGGGGCGG	24001	Tiam2	T-cell lymphoma invasion and metastasis 2
NM_011523	zif268	53	TCGCGTGGGTGT	20975	Synj2	synaptojanin 2
NM_011299	zif268	-85	GTGGGTGGGCGT	20112	Rps6ka2	ribosomal protein S6 kinase, polypeptide 2
NM_011866	zif268	-589	CTGCGGGGGCGG	23984	Pde10a	phosphodiesterase 10A
NM_009202	zif268	-597	CTGCGTGGGCTT	20517	Slc22a1	solute carrier family 22 (organic cation transporter), member 1
NM_010515	zif268	-73	GGGCGGGGGCGG	16004	Igf2r	insulin-like growth factor 2 receptor
NM_009338	zif268	-87	CTGCGCAGGCGT	110460	Acat2	acetyl-Coenzyme A acetyltransferase 2
NM_198104	zif268	-3	GGGCGGAGGCGT	21647	Tcte3	t-complex-associated testis expressed 3
NM_013749	zif268	-61	AGGCGGGGGCGG	27279	Tnfrsf12a	tumor necrosis factor receptor superfamily, member 12a
NM_013749	zif268	-55	GGGCGGGGGCGG	27279	Tnfrsf12a	tumor necrosis factor receptor superfamily, member 12a
BC025061	zif268	-234	AGGCGGGGGCGG	268930	Pkmyt1	protein kinase, membrane associated tyrosine/threonine 1
NM_023824	zif268	120	TTGCGGGGGCGT	76498	Paqr4	progestin and adipoQ receptor family member IV
NM_026305	zif268	-109	CGGCGTGGGAGG	67673	Tceb2	transcription elongation factor B (SIII), polypeptide 2
NM_175440	zif268	133	GGGCGGGGGCGT	213171	Prss27	protease, serine 27
AK162677	zif268	-62	GCGCGGGGGCGG	18607	Pdpk1	3-phosphoinositide dependent protein kinase-1
AK162677	zif268	59	CTGCGGGGGAGG	18607	Pdpk1	3-phosphoinositide dependent protein kinase-1
AK147647	zif268	96	CGGCGGGGGCGT	224617	C530046L02Rik	RIKEN cDNA C530046L02 gene
NM_013855	zif268	-120	CTGCAGGGGCGG	27410	Abca3	ATP-binding cassette, sub-family A (ABC1), member 3
AK038021	zif268	-139	GTGTGTGGGCGG	27410	Abca3	ATP-binding cassette, sub-family A (ABC1), member 3
NM_010023	zif268	107	GTGCGCGGGCGG	13177	Dci	dodecenoyl-Coenzyme A delta isomerase (3,2 trans-enoyl-Coenyme A isomerase)
NM_025718	zif268	-560	GCGCGTGGGTGT	66705	Dnase1l2	deoxyribonuclease 1-like 2
AK014376	zif268	-21	GCGCGGGGGCGG	268932	Caskin1	CASK interacting protein 1
NM_023055	zif268	-67	GCGCGGGGGCGG	65962	Slc9a3r2	solute carrier family 9 (sodium/hydrogen exchanger), isoform 3 regulator 2
NM_026684	zif268	-39	CTGCGCAGGCGT	68342	Ndufb10	NADH dehydrogenase (ubiquinone) 1 beta subcomplex, 10
NM_011956	zif268	-314	GCGCGGGGGCGG	26426	Nubp2	nucleotide binding protein 2
BC057024	zif268	-275	ATGCGGAGGCGT	52009	D17Ertd441e	DNA segment, Chr 17, ERATO Doi 441, expressed
NM_031187	zif268	-370	GTGCGGGGGTGG	17230	Tpsab1	tryptase alpha/beta 1
BC058094	zif268	31	CTACGGAGGCGT	50817	Solh	small optic lobes homolog (Drosophila)
NM_026170	zif268	-1	TGGCGGGGGCGG	67458	1200007D18Rik	RIKEN cDNA 1200007D18 gene
NM_008700	zif268	107	GTGCGCGGGCGG	18091	Nkx2-5	NK2 transcription factor related, locus 5 (Drosophila)
AK144793	zif268	-117	GTGCGGAGGCGG	21652	Phf1	PHD finger protein 1
NM_080553	zif268	-304	CGGCGGGGGCGG	16440	Itpr3	inositol 1,4,5-triphosphate receptor 3
AK161603	zif268	-59	CGGCGGAGGCGG	224647	D17Wsu92e	DNA segment, Chr 17, Wayne State University 92, expressed
NM_010220	zif268	-66	CGGCGGGGGCGG	14229	Fkbp5	FK506 binding protein 5
AK153588	zif268	-142	GAGCGGGGGCGG	320187	E230001N04Rik	RIKEN cDNA E230001N04 gene
BC048161	zif268	-88	CGGCGGGGGCGG	66989	2410004N11Rik	RIKEN cDNA 2410004N11 gene
NM_028791	zif268	-33	CAGCGGGGGCGG	74157	1300018I05Rik	RIKEN cDNA 1300018I05 gene
NM_011575	zif268	-953	CTGTGTGGGAGG	21786	Tff3	trefoil factor 3, intestinal
NM_019774	zif268	-97	CGGCGGGGGCGG	56399	Akap8	A kinase (PRKA) anchor protein 8
AB012265	zif268	-500	CTGCAGGGGCGG	22404	Wiz	widely-interspaced zinc finger motifs
NM_013600	zif268	24	GGGCGTGGGTGG	17687	Msh5	mutS homolog 5 (E. coli)
NM_008518	zif268	-68	CTGCGGGGGTGG	16994	Ltb	lymphotoxin B
BC016636	zif268	-988	GCGCGTGGGAGG	75210	Prr3	proline-rich polypeptide 3
BC016636	zif268	-97	ATGCGGGGGAGG	75210	Prr3	proline-rich polypeptide 3
BC015258	zif268	-391	GTGTGTGGGAGT	17287	Mep1a	meprin 1 alpha
NM_199016	zif268	-92	CTGCGCAGGCGT	224794	Enpp4	ectonucleotide pyrophosphatase/phosphodiesterase 4
AK146265	zif268	-51	TGGCGTGGGCGG	63959	Slc29a1	solute carrier family 29 (nucleoside transporters), member 1
AK159673	zif268	-426	GCGCGTGGGAGG	224807	Tmem63b	transmembrane protein 63b
AK005450	zif268	-83	CTGTGGGGGCGG	72240	1600014C23Rik	RIKEN cDNA 1600014C23 gene
NM_030715	zif268	-710	CTGCGTGGGTGG	80905	Polh	polymerase (DNA directed), eta (RAD 30 related)
NM_025966	zif268	-945	CTGCGGAGGTGG	67101	2310039H08Rik	RIKEN cDNA 2310039H08 gene
NM_009694	zif268	-341	CAACGTGGGCGG	11811	Apobec2	apolipoprotein B editing complex 2
NM_027452	zif268	-67	GTGCGGGGGAGT	70530	Lrfn2	leucine rich repeat and fibronectin type III domain containing 2
NM_181397	zif268	-21	CGGCGGAGGCGG	76438	2310015N21Rik	RIKEN cDNA 2310015N21 gene
NM_009122	zif268	-546	CGGCGGGGGCGG	20230	Satb1	special AT-rich sequence binding protein 1
NM_020005	zif268	-95	CGGCGGGGGCGG	18519	Pcaf	p300/CBP-associated factor
NM_026530	zif268	128	CAGCGGAGGCGG	68047	E130307M08Rik	RIKEN cDNA E130307M08 gene
NM_174989	zif268	47	CTGTGTGGGAGG	106759	Ticam1	toll-like receptor adaptor molecule 1
AK010930	zif268	-17	TTGCGGGGGTGT	66400	Spata11	spermatogenesis associated 11
AK166418	zif268	-449	GGGCGGAGGCGG	70351	Ppp4r1	protein phosphatase 4, regulatory subunit 1
AF286723	zif268	-476	CGGCGGGGGCGG	64898	Lpin2	lipin 2
AK170081	zif268	1	GTGCGGAGGCGT	246707	Emilin2	elastin microfibril interfacer 2
NM_011500	zif268	188	CGGCGGGGGCGG	268980	Strn	striatin, calmodulin binding protein
AK144604	zif268	-40	GCGCGGGGGCGG	78798	Eml4	echinoderm microtubule associated protein like 4
AK144604	zif268	-10	GCGCGGGGGCGG	78798	Eml4	echinoderm microtubule associated protein like 4
NM_009187	zif268	-133	TTGCGTAGGAGG	20463	Cox7a2l	cytochrome c oxidase subunit VIIa polypeptide 2-like
NM_011151	zif268	62	TTGCGGGGGAGT	19043	Ppm1b	protein phosphatase 1B, magnesium dependent, beta isoform
NM_178722	zif268	-435	CTTCGTGGGCGT	240186	B830013J05Rik	RIKEN cDNA B830013J05 gene
NM_008720	zif268	-257	GTGTGGGGGCGG	18145	Npc1	Niemann Pick type C1
AY536214	zif268	-195	CGGCGGAGGCGG	64291	Osbpl1a	oxysterol binding protein-like 1A
NM_007664	zif268	-200	GGGCGGGGGCGG	12558	Cdh2	cadherin 2
AK148318	zif268	-56	GTGCGGAGGCGG	381126	Gm944	gene model 944, (NCBI)
AK148318	zif268	-32	CTGCGCAGGCGT	381126	Gm944	gene model 944, (NCBI)
AK147279	zif268	-107	GTGCGTGCGCGT	13527	Dtna	dystrobrevin alpha
AF515450	zif268	32	GTGCGTGTGCGT	108013	Brunol4	bruno-like 4, RNA binding protein (Drosophila)
NM_007913	zif268	-61	CGGCGGAGGCGG	13653	Egr1	early growth response 1
NM_009818	zif268	-877	TTGCGGGGGTGT	12385	Ctnna1	catenin (cadherin associated protein), alpha 1
NM_026420	zif268	-359	GTGTGTGGGTGG	67869	Paip2	polyadenylate-binding protein-interacting protein 2
NM_008989	zif268	-629	CTGCGTGGGAGG	19290	Pura	purine rich element binding protein A
NM_026027	zif268	-973	GTGTGTGGGTGG	67199	Pfdn1	prefoldin 1
NM_010415	zif268	-281	CGGCGTAGGAGG	15200	Hbegf	heparin-binding EGF-like growth factor
NM_001003672	zif268	-184	CAGCGGGGGCGG	353237	Pcdhac2	protocadherin alpha subfamily C, 2
NM_001003672	zif268	-92	GGGCGGAGGCGG	353237	Pcdhac2	protocadherin alpha subfamily C, 2
AK220486	zif268	-375	GTGTGTAGGCGT	106952	Centd3	centaurin, delta 3
NM_011937	zif268	149	CTGCGCGGGTGG	26384	Gnpda1	glucosamine-6-phosphate deaminase 1
NM_023311	zif268	13	CTGCGCGGGCGG	67180	Yipf5	Yip1 domain family, member 5
NM_010120	zif268	-54	GTGCGTGGGCGG	13664	Eif1a	eukaryotic translation initiation factor 1A
NM_026217	zif268	-418	GGGCGGGGGCGG	67526	Atg12	autophagy-related 12 (yeast)
NM_009194	zif268	-195	GTGCGGAGGAGG	20496	Slc12a2	solute carrier family 12, member 2
NM_021296	zif268	-15	GTGCGCAGGCGT	17714	Grpel2	GrpE-like 2, mitochondrial
NM_178928	zif268	-66	GGGCGGGGGCGT	106877	AI173486	expressed sequence AI173486
NM_134136	zif268	-17	CTGCGGAGGTGG	107035	Fbxo38	F-box protein 38
NM_194268	zif268	147	CGGCGGGGGCGG	225631	Onecut2	one cut domain, family member 2
NM_194268	zif268	162	GGGCGGGGGCGG	225631	Onecut2	one cut domain, family member 2
NM_177028	zif268	-511	GTGAGTGGGCGT	319888	5330437I02Rik	RIKEN cDNA 5330437I02 gene
AK136793	zif268	-924	GGGCGGGGGCGG	17202	Mc4r	melanocortin 4 receptor
NM_010773	zif268	-25	CGGCGGGGGCGG	17191	Mbd2	methyl-CpG binding domain protein 2
AK163840	zif268	-114	GTGCGTGCGCGT	212163	8030462N17Rik	RIKEN cDNA 8030462N17 gene
AK163840	zif268	96	CTGCGGAGGCGG	212163	8030462N17Rik	RIKEN cDNA 8030462N17 gene
NM_053117	zif268	-181	TGGCGTGGGCGG	93737	Pard6g	par-6 partitioning defective 6 homolog gamma (C. elegans)
NM_025299	zif268	114	CTGCGGAGGTGG	27366	Txnl4	thioredoxin-like 4
BC079626	zif268	-67	GCGCGGGGGCGG	50771	Atp9b	ATPas, class II, type 9B
Y15004	zif268	-52	CTGCGGAGGAGT	14427	Galr1	galanin receptor 1
NM_146090	zif268	-162	GGGCGGGGGCGG	225791	Zadh2	zinc binding alcohol dehydrogenase, domain containing 2
AK005057	zif268	-14	GCGCGGGGGCGG	12660	Chka	choline kinase alpha
AK155866	zif268	-314	GAGCGGGGGCGG	225876	Fbxl11	F-box and leucine-rich repeat protein 11
NM_145495	zif268	-609	GTGTGTGGGAGG	225870	Rin1	Ras and Rab interactor 1
NM_001001885	zif268	-93	CTGCGGGGGCGG	381199	AW125688	expressed sequence AW125688
AK028029	zif268	-542	GTGTGTGGGTGT	58249	Fibp	fibroblast growth factor (acidic) intracellular binding protein
NM_021474	zif268	-825	GGGCGGAGGCGG	58859	Efemp2	epidermal growth factor-containing fibulin-like extracellular matrix protein 2
NM_021474	zif268	117	GGGCGGGGGCGG	58859	Efemp2	epidermal growth factor-containing fibulin-like extracellular matrix protein 2
BC050276	zif268	-123	GGGCGTAGGTGG	12333	Capn1	calpain 1
AK155475	zif268	-173	CTGCAGGGGCGG	73166	Tm7sf2	transmembrane 7 superfamily member 2
AK147665	zif268	-166	GTGTGTGGGTGT	18190	Nrxn2	neurexin II
NM_008874	zif268	-68	CTGCGGGGGCGG	18797	Plcb3	phospholipase C, beta 3
NM_175381	zif268	-651	CTGTGTGGGTGT	108899	2700081O15Rik	RIKEN cDNA 2700081O15 gene
NM_026325	zif268	114	CTGCGGGGGCGG	67706	1810059G22Rik	RIKEN cDNA 1810059G22 gene
NM_181403	zif268	-139	CTGCGCAGGCGT	107305	Vps37c	vacuolar protein sorting 37C (yeast)
NM_181403	zif268	-105	CGGCGGGGGCGG	107305	Vps37c	vacuolar protein sorting 37C (yeast)
NM_172442	zif268	-599	GTGTGTGGGTGG	207521	Dtx4	deltex 4 homolog (Drosophila)
NM_172442	zif268	-573	GTGTGTGGGTGT	207521	Dtx4	deltex 4 homolog (Drosophila)
AK152313	zif268	-54	GAGCGTAGGAGT	107272	Psat1	phosphoserine aminotransferase 1
NM_008139	zif268	-286	CGGCGGAGGCGG	14682	Gnaq	guanine nucleotide binding protein, alpha q polypeptide
NM_008139	zif268	-280	AGGCGGGGGCGG	14682	Gnaq	guanine nucleotide binding protein, alpha q polypeptide
NM_008139	zif268	-274	GGGCGGAGGCGG	14682	Gnaq	guanine nucleotide binding protein, alpha q polypeptide
NM_019437	zif268	-61	CGGCGGGGGCGG	54391	Rfk	riboflavin kinase
NM_026120	zif268	40	CGGCGGGGGCGG	67383	2410127L17Rik	RIKEN cDNA 2410127L17 gene
NM_031997	zif268	-481	GTGTGTGGGTGG	83921	Tmem2	transmembrane protein 2
NM_153808	zif268	-52	CCGCGGGGGCGG	226026	Smc5l1	SMC5 structural maintenance of chromosomes 5-like 1 (yeast)
AK147583	zif268	-146	GGGCGTGGGAGG	319924	Apba1	amyloid beta (A4) precursor protein binding, family A, member 1
BC053745	zif268	-169	GTGCGTGGGGGT	226043	Cbwd1	COBW domain containing 1
NM_177360	zif268	51	CAGCGTGGGAGG	240590	Dmrt3	doublesex and mab-3 related transcription factor 3
BC054807	zif268	-757	GAGCGGAGGCGG	16452	Jak2	Janus kinase 2
NM_013754	zif268	-55	GGGCGGGGGCGG	27356	Insl6	insulin-like 6
NM_023792	zif268	-646	CTGCGGAGGAGG	75735	Pank1	pantothenate kinase 1
AK146133	zif268	171	GCGCGGGGGCGG	76073	Pcgf5	polycomb group ring finger 5
AK142777	zif268	-561	GTGTGTGGGAGG	226098	Hectd2	HECT domain containing 2
AK142777	zif268	0	GCGCGGGGGCGG	226098	Hectd2	HECT domain containing 2
AK142777	zif268	6	GGGCGGGGGCGG	226098	Hectd2	HECT domain containing 2
AK147380	zif268	-10	GGGCGGGGGCGG	107358	MGI:1914262	SM-11044 binding protein
NM_028152	zif268	-864	TTGCGGGGGTGT	72199	Mms19l	MMS19 (MET18 S. cerevisiae)-like
NM_145123	zif268	-937	CTGCGGGGGCGG	72832	Crtac1	cartilage acidic protein 1
NM_177464	zif268	-45	CGGCGTGGGCGG	52013	D19Ertd386e	DNA segment, Chr 19, ERATO Doi 386, expressed
NM_010324	zif268	161	CGGCGTGGGAGG	14718	Got1	glutamate oxaloacetate transaminase 1, soluble
AK154274	zif268	-261	CTGCGGGGGTGG	94280	Sfxn3	sideroflexin 3
NM_178929	zif268	-833	CGGCGGGGGCGG	107250	Kazald1	Kazal-type serine peptidase inhibitor domain 1
BC027423	zif268	-294	CTGCGGGGGCGT	18034	Nfkb2	nuclear factor of kappa light polypeptide gene enhancer in B-cells 2, p49/p100
AK142695	zif268	-68	AGGCGGGGGCGG	226178	D19Wsu162e	DNA segment, Chr 19, Wayne State University 162, expressed
NM_029810	zif268	-40	CGGCGGGGGCGG	76952	Nt5c2	5'-nucleotidase, cytosolic II
NM_021360	zif268	133	GAGCGGGGGCGG	18011	Neurl	neuralized-like homolog (Drosophila)
BC029548	zif268	-112	CGGCGTGGGCGG	108689	Obfc1	oligonucleotide/oligosaccharide-binding fold containing 1
NM_008149	zif268	119	GTGCGTGGGTGG	14732	Gpam	glycerol-3-phosphate acyltransferase, mitochondrial
AK122196	zif268	165	CGGCGGGGGCGG	226251	Ablim1	actin-binding LIM protein 1
AK015359	zif268	-181	GGGCGGAGGCGG	75800	4930442E04Rik	RIKEN cDNA 4930442E04 gene
NM_001033222	zif268	177	CGGCGGGGGCGG	107368	Pdzk8	PDZ domain containing 8
NM_026680	zif268	-755	CTGCGGGGGCGG	68338	Golt1a	golgi transport 1 homolog A (S. cerevisiae)
NM_175443	zif268	-266	AGGCGGGGGCGG	214253	Etnk2	ethanolamine kinase 2
AB006329	zif268	-157	TTGTGTAGGCGT	20668	Sox13	SRY-box containing gene 13
AK047983	zif268	-77	GTGTGTGGGCGG	75307	4930565N07Rik	RIKEN cDNA 4930565N07 gene
NM_001013376	zif268	-434	CTGCGCAGGCGT	227522	Rpp38	ribonuclease P/MRP 38 subunit (human)
AK082365	zif268	-16	CGGCGGGGGCGG	209630	Frmd4a	FERM domain containing 4A
AK143820	zif268	-930	GTGCGTGTGCGT	209361	Taf3	TAF3 RNA polymerase II, TATA box binding protein (TBP)-associated factor
AK143820	zif268	-924	GTGCGTGTGCGT	209361	Taf3	TAF3 RNA polymerase II, TATA box binding protein (TBP)-associated factor
AK143820	zif268	-918	GTGCGTGTGCGT	209361	Taf3	TAF3 RNA polymerase II, TATA box binding protein (TBP)-associated factor
NM_027748	zif268	-954	GGGCGGGGGCGG	209361	Taf3	TAF3 RNA polymerase II, TATA box binding protein (TBP)-associated factor
NM_024185	zif268	-35	CCGCGGGGGCGG	66960	2310047O13Rik	RIKEN cDNA 2310047O13 gene
NM_011484	zif268	-107	CGGCGGAGGCGG	20844	Stam	signal transducing adaptor molecule (SH3 domain and ITAM motif) 1
BC066810	zif268	-72	GGGCGTAGGTGG	75869	Arl8	ADP-ribosylation factor-like 8
BC066810	zif268	-53	GGGCGGGGGCGG	75869	Arl8	ADP-ribosylation factor-like 8
BC069988	zif268	-213	GTGCGGGGGAGG	17354	Mllt10	myeloid/lymphoid or mixed lineage-leukemia translocation to 10 homolog (Drosophila)
BC076629	zif268	-931	CTGCGGAGGAGG	71435	Arhgap21	Rho GTPase activating protein 21
AF042317	zif268	-241	CGGCGGGGGCGG	12287	Cacna1b	calcium channel, voltage-dependent, N type, alpha 1B subunit
AF042317	zif268	-229	CCGCGGGGGCGG	12287	Cacna1b	calcium channel, voltage-dependent, N type, alpha 1B subunit
NM_021393	zif268	-76	CGGCGGAGGCGT	58202	A730008L03Rik	RIKEN cDNA A730008L03 gene
BC039157	zif268	-82	AAGCGGGGGCGG	14810	Grin1	glutamate receptor, ionotropic, NMDA1 (zeta 1)
NM_033134	zif268	38	GGGCGGGGGCGG	64436	Inpp5e	inositol polyphosphate-5-phosphatase E
NM_026212	zif268	-367	GTGCAGGGGCGT	67512	Agpat2	1-acylglycerol-3-phosphate O-acyltransferase 2 (lysophosphatidic acid acyltransferase, beta)
NM_026212	zif268	-361	GGGCGTGGGAGG	67512	Agpat2	1-acylglycerol-3-phosphate O-acyltransferase 2 (lysophosphatidic acid acyltransferase, beta)
NM_011513	zif268	-38	GAGCGGGGGCGT	20933	Surf5	surfeit gene 5
AK144675	zif268	-881	TTGCGGAGGAGG	20181	Rxra	retinoid X receptor alpha
AK147468	zif268	98	CTGCGCGGGAGG	107746	Rapgef1	Rap guanine nucleotide exchange factor (GEF) 1
BC021432	zif268	-282	ATGCGGGGGTGG	66220	Zdhhc12	zinc finger, DHHC domain containing 12
NM_146252	zif268	-625	GTGCGGGGGAGG	70296	Tbc1d13	TBC1 domain family, member 13
NM_177648	zif268	-640	AAGCGTGGGTGT	227697	Tmem15	transmembrane protein 15
NM_177648	zif268	-145	CAGCGGAGGCGG	227697	Tmem15	transmembrane protein 15
AK140122	zif268	-419	GTGCGTGTGCGT	108958	5730472N09Rik	RIKEN cDNA 5730472N09 gene
NM_170592	zif268	-245	CTGTGGGGGCGT	66617	2610205E22Rik	RIKEN cDNA 2610205E22 gene
NM_133673	zif268	84	TGGCGGGGGCGT	30934	Tor1b	torsin family 1, member B
NM_144885	zif268	-384	GAGCGGGGGCGG	227707	BC005624	cDNA sequence BC005624
NM_028846	zif268	168	GGGCGTGGGAGG	74270	Usp20	ubiquitin specific peptidase 20
NM_172661	zif268	-123	GGGCGGGGGCGG	227723	5830434P21Rik	RIKEN cDNA 5830434P21 gene
AK165687	zif268	-41	CTGCGCGGGAGT	68379	Ciz1	CDKN1A interacting zinc finger protein 1
NM_016973	zif268	164	GCGCGGGGGCGG	50935	St6galnac6	ST6 (alpha-N-acetyl-neuraminyl-2,3-beta-galactosyl-1,3)-N-acetylgalactosaminide alpha-2,6-sialyltransferase 6
AK030648	zif268	-566	GTGCAGGGGCGG	50935	St6galnac6	ST6 (alpha-N-acetyl-neuraminyl-2,3-beta-galactosyl-1,3)-N-acetylgalactosaminide alpha-2,6-sialyltransferase 6
BC003901	zif268	-385	CGGCGGAGGCGG	107951	Cdk9	cyclin-dependent kinase 9 (CDC2-related kinase)
BC003901	zif268	-192	CGGCGGAGGCGG	107951	Cdk9	cyclin-dependent kinase 9 (CDC2-related kinase)
NM_177842	zif268	-371	GTGCAGGGGCGG	329385	C130021I20	-
NM_022310	zif268	-153	TTGCGGAGGAGG	14828	Hspa5	heat shock 70kD protein 5 (glucose-regulated protein)
NM_028716	zif268	-321	GCGCGGGGGCGG	74016	Phf19	PHD finger protein 19
NM_026176	zif268	98	CTGCGCAGGCGT	67466	Pdcl	phosducin-like
BC053068	zif268	-13	CCGCGGAGGCGT	76899	Golga1	golgi autoantigen, golgin subfamily a, 1
NM_178778	zif268	-364	GTGCGGAGGCGG	320271	A930041I02Rik	RIKEN cDNA A930041I02 gene
NM_011958	zif268	-181	GGGCGGGGGCGG	26428	Orc4l	origin recognition complex, subunit 4-like (S. cerevisiae)
NM_011958	zif268	-52	GAGCGGGGGCGG	26428	Orc4l	origin recognition complex, subunit 4-like (S. cerevisiae)
NM_172663	zif268	154	CTGCGGAGGAGG	227867	Epc2	enhancer of polycomb homolog 2 (Drosophila)
NM_008449	zif268	-508	ATACGTGGGTGT	16574	Kif5c	kinesin family member 5C
NM_175238	zif268	-129	GGGCGGGGGCGG	51869	Rif1	Rap1 interacting factor 1 homolog (yeast)
NM_175238	zif268	-123	GGGCGGGGGCGG	51869	Rif1	Rap1 interacting factor 1 homolog (yeast)
NM_175238	zif268	-117	GGGCGGGGGCGG	51869	Rif1	Rap1 interacting factor 1 homolog (yeast)
BC062650	zif268	-846	GAGCGTGGGAGG	227933	BC062650	cDNA sequence BC062650
NM_013825	zif268	-80	CGGCGGAGGCGG	17076	Ly75	lymphocyte antigen 75
BC016501	zif268	-456	GTGTGTGGGTGG	56878	Rbms1	RNA binding motif, single stranded interacting protein 1
NM_177025	zif268	-278	GTGCGGGGGAGG	319876	Cobll1	Cobl-like 1
AK049346	zif268	-283	CAGCGTGGGAGG	14725	Lrp2	low density lipoprotein receptor-related protein 2
AK133594	zif268	-264	AGGCGTGGGTGG	75422	Mettl5	methyltransferase like 5
NM_177376	zif268	-856	GTGCGTGTGCGT	329421	A430065P19Rik	RIKEN cDNA A430065P19 gene
NM_177376	zif268	-850	GTGCGTGTGCGT	329421	A430065P19Rik	RIKEN cDNA A430065P19 gene
NM_172665	zif268	-10	CTACGGGGGCGT	228026	Pdk1	pyruvate dehydrogenase kinase, isoenzyme 1
NM_025942	zif268	-23	CTGTGGGGGCGT	67059	2810409H07Rik	RIKEN cDNA 2810409H07 gene
BC057961	zif268	-314	GGGCGTGGGAGT	69605	Lnp	limb and neural patterns
NM_010902	zif268	79	GGGCGGGGGCGG	18024	Nfe2l2	nuclear factor, erythroid derived 2, like 2
AK169543	zif268	-483	ACGCGGGGGCGT	70599	Ssfa2	sperm specific antigen 2
AK169543	zif268	-212	TAGCGGGGGCGT	70599	Ssfa2	sperm specific antigen 2
AK169543	zif268	131	CGGCGGAGGCGG	70599	Ssfa2	sperm specific antigen 2
NM_016965	zif268	-570	AGGCGTGGGAGG	50884	Nckap1	NCK-associated protein 1
BC008238	zif268	-36	GAGCGTGGGCGG	56791	Ube2l6	ubiquitin-conjugating enzyme E2L 6
BC027315	zif268	113	GAGCGGGGGCGG	67445	C1qtnf4	C1q and tumor necrosis factor related protein 4
BC096655	zif268	-259	GTGCAGGGGCGG	228366	Gyltl1b	glycosyltransferase-like 1B
AF003115	zif268	-92	GGGCGGGGGCGG	19099	Mapk8ip1	mitogen activated protein kinase 8 interacting protein 1
NM_001025246	zif268	-60	GCGCGTGGGAGG	277414	Trp53i11	Trp53 inducible protein 11
NM_010434	zif268	-895	TTACGTGGGTGG	15259	Hipk3	homeodomain interacting protein kinase 3
NM_010434	zif268	-255	CTGCGGAGGCGG	15259	Hipk3	homeodomain interacting protein kinase 3
NM_177190	zif268	-401	GTGTGTGGGTGT	320554	C130096D04Rik	RIKEN cDNA C130096D04 gene
AK165089	zif268	-688	CGGCGGAGGCGG	329480	AI314831	expressed sequence AI314831
NM_033524	zif268	80	CTGCGGGGGTGG	114715	Spred1	sprouty protein with EVH-1 domain 1, related sequence
AK163092	zif268	-215	CTGCGTGGGCGG	21825	Thbs1	thrombospondin 1
BC100358	zif268	-876	GTGTGTGGGTGT	228536	Bahd1	bromo adjacent homology domain containing 1
BC005769	zif268	-401	CGGCGTGGGCGG	20732	Spint1	serine protease inhibitor, Kunitz type 1
BC005769	zif268	-101	GTGCGTGGGCGG	20732	Spint1	serine protease inhibitor, Kunitz type 1
NM_019454	zif268	-164	CGGCGGGGGCGG	54485	Dll4	delta-like 4 (Drosophila)
NM_026574	zif268	-117	GGGCGTGGGCGG	68142	4632409L19Rik	RIKEN cDNA 4632409L19 gene
BC018422	zif268	-264	ATACGGGGGCGG	69702	Ndufaf1	NADH dehydrogenase (ubiquinone) 1 alpha subcomplex, assembly factor 1
NM_008523	zif268	-41	CGGCGGGGGCGG	17005	Ltk	leukocyte tyrosine kinase
NM_175285	zif268	170	TTGCGGAGGCGG	96957	Tmem62	transmembrane protein 62
AK046696	zif268	-45	CGGCGGGGGCGG	327655	B430315C20Rik	RIKEN cDNA B430315C20 gene
BC057549	zif268	-308	GTGTGTGGGTGT	228564	A930004K21Rik	RIKEN cDNA A930004K21 gene
NM_008545	zif268	11	CAGCGGAGGCGG	17147	Mageb3	melanoma antigen, family B, 3
NM_021450	zif268	-9	CGGCGGAGGCGG	58800	Trpm7	transient receptor potential cation channel, subfamily M, member 7
NM_010090	zif268	-100	CCGCGGGGGCGG	13537	Dusp2	dual specificity phosphatase 2
NM_175125	zif268	108	CTGCGGAGGCGT	67885	1500011K16Rik	RIKEN cDNA 1500011K16 gene
NM_207681	zif268	-52	GCGCGGGGGCGG	12125	Bcl2l11	BCL2-like 11 (apoptosis facilitator)
AK012372	zif268	-351	CGGCGGGGGCGG	78751	Zc3h6	zinc finger CCCH type containing 6
AJ567473	zif268	26	CTGCGGAGGAGG	228608	Smox	spermine oxidase
AK134694	zif268	-13	CTGCGCGGGTGT	72899	2900006F19Rik	RIKEN cDNA 2900006F19 gene
NM_008792	zif268	-166	GGGCGGGGGCGG	18549	Pcsk2	proprotein convertase subtilisin/kexin type 2
NM_008792	zif268	-156	GGGCGGGGGCGG	18549	Pcsk2	proprotein convertase subtilisin/kexin type 2
NM_024225	zif268	-1	CGGCGGAGGCGG	69178	Snx5	sorting nexin 5
NM_181417	zif268	-17	CGGCGGGGGCGG	228714	Csrp2bp	cysteine and glycine-rich protein 2 binding protein
NM_025314	zif268	-79	CGACGTGGGCGG	66044	Hars2	histidyl tRNA synthetase 2
NM_080575	zif268	-50	CCGCGGGGGCGG	68738	Acss1	acyl-CoA synthetase short-chain family member 1
AK132988	zif268	-211	GTGCGTGTGCGT	11602	Angpt4	angiopoietin 4
AK132988	zif268	-193	GTGCATGGGCGG	11602	Angpt4	angiopoietin 4
NM_009328	zif268	-1	CGGCGGGGGCGG	21407	Tcf15	transcription factor 15
NM_175126	zif268	131	GAGCGGGGGCGG	67917	Zcchc3	zinc finger, CCHC domain containing 3
NM_029064	zif268	-405	TTGCGGGGGCGG	74711	Ttll9	tubulin tyrosine ligase like family 9
NM_178939	zif268	-30	CTGCGCAGGCGT	68559	Pdrg1	p53 and DNA damage regulated 1
NM_198617	zif268	68	TGGCGTGGGAGG	241732	Tspyl3	TSPY-like 3
NM_001003961	zif268	-68	GGGCGGGGGCGG	13436	Dnmt3b	DNA methyltransferase 3B
NM_194357	zif268	-800	GTGCGTGTGCGT	378700	MGI:2675077	antimicrobial peptide RYA3
NM_194357	zif268	-794	GTGCGTGTGCGT	378700	MGI:2675077	antimicrobial peptide RYA3
NM_194357	zif268	-788	GTGCGTGTGCGT	378700	MGI:2675077	antimicrobial peptide RYA3
NM_194357	zif268	-782	GTGCGTGTGCGT	378700	MGI:2675077	antimicrobial peptide RYA3
AK148027	zif268	-63	CGGCGGGGGCGT	12396	Cbfa2t2h	core-binding factor, runt domain, alpha subunit 2, translocated to, 2 homolog (human)
AK158225	zif268	-517	GTGCGTGGGCCT	56846	Apba2bp	amyloid beta (A4) precursor protein-binding, family A, member 1 binding protein
AK154989	zif268	-431	CTGTGTGGGAGG	170791	Rnpc2	RNA-binding region (RNP1, RRM) containing 2
NM_173396	zif268	-133	ACGCGTGGGCGG	228839	Tgif2	TGFB-induced factor 2
NM_007398	zif268	-63	TAGCGTGGGCGG	11486	Ada	adenosine deaminase
NM_026797	zif268	-35	TTGCGTGGGCGC	52840	D2Bwg0891e	DNA segment, Chr 2, Brigham & Women's Genetics 0891 expressed
AK136589	zif268	-828	CTGCGGAGGTGG	209351	Gm122	gene model 122, (NCBI)
NM_133924	zif268	-273	GGGCGGAGGCGG	101113	5730407K14Rik	RIKEN cDNA 5730407K14 gene
NM_054055	zif268	-143	GCGCGGGGGCGG	114644	Slc13a3	solute carrier family 13 (sodium-dependent dicarboxylate transporter), member 3
NM_008420	zif268	153	GGGCGGGGGCGG	16500	Kcnb1	potassium voltage gated channel, Shab-related subfamily, member 1
NM_010072	zif268	-962	CGGCGGGGGCGG	13480	Dpm1	dolichol-phosphate (beta-D) mannosyltransferase 1
NM_015731	zif268	-764	CTGCGTGGGTGT	11981	Atp9a	ATPase, class II, type 9A
BC079877	zif268	-392	GTGCGTGTGCGT	228911	MGI:2153084	serologically defined colon cancer antigen 33 like
NM_001033538	zif268	-49	AGGCGTGGGTGT	320664	F730031O20Rik	RIKEN cDNA F730031O20 gene
NM_009335	zif268	106	CGGCGGGGGCGG	21420	Tcfap2c	transcription factor AP-2, gamma
BC090643	zif268	-449	CTACGTGGGTGG	76958	2210418O10Rik	RIKEN cDNA 2210418O10 gene
BC090643	zif268	-449	CTACGTGGGTGG	76958	2210418O10Rik	RIKEN cDNA 2210418O10 gene
BC040823	zif268	-67	GTACGGGGGCGG	241846	BC040823	cDNA sequence BC040823
BC008222	zif268	-996	GAGCGGGGGCGG	26444	Psma7	proteasome (prosome, macropain) subunit, alpha type 7
BC008222	zif268	-320	GAGCGGGGGCGG	26444	Psma7	proteasome (prosome, macropain) subunit, alpha type 7
AK140374	zif268	-155	GGGCGGAGGCGG	99296	Hrh3	histamine receptor H 3
NM_008093	zif268	-66	CGGCGGGGGCGG	14464	Gata5	GATA binding protein 5
NM_009936	zif268	-97	GTGCGCGGGTGG	12841	Col9a3	procollagen, type IX, alpha 3
NM_177852	zif268	-236	CGGCGGGGGCGG	23856	Dido1	death inducer-obliterator 1
NM_177852	zif268	-230	GGGCGGGGGCGG	23856	Dido1	death inducer-obliterator 1
NM_028125	zif268	-139	AGGCGGGGGCGG	72147	Btbd4	BTB (POZ) domain containing 4
NM_028125	zif268	-133	GGGCGGGGGCGG	72147	Btbd4	BTB (POZ) domain containing 4
NM_001025263	zif268	10	CTGCGCGGGCGG	21985	Tpd52	tumor protein D52
NM_178631	zif268	-41	CTGCGTGTGCGT	76897	0710005M24Rik	RIKEN cDNA 0710005M24 gene
NM_178631	zif268	-35	GTGCGTGTGCGT	76897	0710005M24Rik	RIKEN cDNA 0710005M24 gene
BC067040	zif268	-77	CGGCGGGGGCGG	229096	Ythdf3	YTH domain family 3
BC067040	zif268	-24	GTGCGTGGACGT	229096	Ythdf3	YTH domain family 3
AK154784	zif268	-57	GGGCGTGGGTGG	71862	Gpr160	G protein-coupled receptor 160
AK162952	zif268	-744	GCGCGGGGGCGT	20482	Skil	SKI-like
NM_008770	zif268	134	CTGCGTGGACGT	18417	Cldn11	claudin 11
NM_008053	zif268	-207	GGGCGTGGGCGT	14359	Fxr1h	fragile X mental retardation gene 1, autosomal homolog
NM_008053	zif268	-201	GGGCGTGGGCGG	14359	Fxr1h	fragile X mental retardation gene 1, autosomal homolog
NM_009350	zif268	-116	GCGCGGGGGCGG	21744	Tenr	testis nuclear RNA binding protein
NM_011020	zif268	-107	GGGCGGAGGCGG	18415	Hspa4l	heat shock 70kDa protein 4 like
NM_019739	zif268	-449	ACGCGTGGGCGG	56458	Foxo1	forkhead box O1
AK171787	zif268	10	GTGGGTGGGCGT	56790	D3Ertd300e	DNA segment, Chr 3, ERATO Doi 300, expressed
NM_027148	zif268	136	GTGTGTGGGAGT	69639	Exosc8	exosome component 8
AK129171	zif268	129	ACGCGTGGGCGG	229285	Spg20	spastic paraplegia 20, spartin (Troyer syndrome) homolog (human)
NM_020007	zif268	-535	TTGCGTGGGAGT	56758	Mbnl1	muscleblind-like 1 (Drosophila)
NM_133787	zif268	-244	ATACGGGGGCGG	97112	Nmd3	NMD3 homolog (S. cerevisiae)
NM_133787	zif268	170	GGGCGTGGGTGT	97112	Nmd3	NMD3 homolog (S. cerevisiae)
NM_013540	zif268	-290	GTGCGGGGGAGG	14800	Gria2	glutamate receptor, ionotropic, AMPA2 (alpha 2)
[truncated: 660 more rows]
