# Supplementary material for: A comparative genomics approach to identifying the plasticity transcriptome
Source: BMC Neurosci. 2007 Mar 13;8:20. doi: 10.1186/1471-2202-8-20 (PMC1831778; doi:10.1186/1471-2202-8-20)
Supplement: Additional File 6 — Position and sequence of CREB and zif268 binding sites in human promoter regions. Human genes that had one or more CREB and zif268 binding sites are listed in table format, with the precise nucleotide sequence corresponding to the binding site and the relative position of this sequence within the promoter region indicated. Genes are identified by gene ID, symbol, and gene descriptor. [file 1471-2202-8-20-S6.txt]

Table S6. Position and sequence of human hits
mRNA	Site	Position	Sequence	GeneID	Symbol	Gene Name
NM_021170	CREB	-835	TGACGTCA	57801	HES4	hairy and enhancer of split 4 (Drosophila)
NM_021170	CREB	-791	TGACGTCA	57801	HES4	hairy and enhancer of split 4 (Drosophila)
NM_182779	CREB	-316	TGACGTCA	1855	DVL1	dishevelled, dsh homolog 1 (Drosophila)
AK000886	CREB	-582	TGACGTCC	55052	MRPL20	mitochondrial ribosomal protein L20
BC008070	CREB	-115	TGACGTCC	29101	SSU72	Ssu72 RNA polymerase II CTD phosphatase homolog (yeast)
AK126870	CREB	132	TGACGTCA	199990	C1orf86	chromosome 1 open reading frame 86
NM_152492	CREB	-322	TGACGTGA	148870	CCDC27	coiled-coil domain containing 27
NM_207356	CREB	-4	TGACGTCG	339448	LOC339448	-
AF175409	CREB	-194	TGACGTGA	55966	AJAP1	adherens junction associated protein 1
AK131252	CREB	141	TGACGTCC	8514	KCNAB2	potassium voltage-gated channel, shaker-related subfamily, beta member 2
AF173157	CREB	-884	TGACGTAC	23463	ICMT	isoprenylcysteine carboxyl methyltransferase
NM_005341	CREB	-51	TGACGTCA	3104	HKR3	GLI-Kruppel family member HKR3
BC092427	CREB	-68	TGACGTCA	90326	THAP3	THAP domain containing, apoptosis associated protein 3
NM_004781	CREB	2	TGACGTCT	9341	VAMP3	vesicle-associated membrane protein 3 (cellubrevin)
NM_032315	CREB	-83	TGACGTCA	84275	MGC4399	-
NM_005957	CREB	-903	TGACGTAT	4524	MTHFR	5,10-methylenetetrahydrofolate reductase (NADPH)
NM_014874	CREB	128	TGACGTAG	9927	MFN2	mitofusin 2
AK096961	CREB	-648	TGACGTCC	114827	FHAD1	forkhead-associated (FHA) phosphopeptide binding domain 1
NM_001229	CREB	-296	TGACGTGA	842	CASP9	caspase 9, apoptosis-related cysteine peptidase
NM_014424	CREB	-40	TGACGTCA	27129	HSPB7	heat shock 27kDa protein family, member 7 (cardiovascular)
NM_004431	CREB	-51	TGACGTCA	1969	EPHA2	EPH receptor A2
NM_018994	CREB	-77	TGACGTGA	54455	FBXO42	F-box protein 42
NM_018090	CREB	65	TGACGTCC	55707	NECAP2	NECAP endocytosis associated 2
NM_003000	CREB	115	TGACGTCA	6390	SDHB	succinate dehydrogenase complex, subunit B, iron sulfur (Ip)
NM_018584	CREB	-537	TGACGTCG	55450	CAMK2N1	calcium/calmodulin-dependent protein kinase II inhibitor 1
AB007943	CREB	-72	TGACGTCC	5909	RAP1GA1	RAP1, GTPase activating protein 1
NM_032236	CREB	-424	TGACGTCA	84196	USP48	ubiquitin specific peptidase 48
NM_044472	CREB	-25	TGACGTCA	998	CDC42	cell division cycle 42 (GTP binding protein, 25kDa)
NM_033631	CREB	-41	TGACGTCA	7798	LUZP1	leucine zipper protein 1
NM_020317	CREB	-310	TGACGTCC	57035	C1orf63	chromosome 1 open reading frame 63
BC002580	CREB	-118	TGACGTCG	51042	ZNF593	zinc finger protein 593
BC002580	CREB	-73	TGACGTCA	51042	ZNF593	zinc finger protein 593
BC002580	CREB	-21	TGACGTAG	51042	ZNF593	zinc finger protein 593
NM_003665	CREB	-755	TGACGTCA	8547	FCN3	ficolin (collagen/fibrinogen domain containing) 3 (Hakata antigen)
NM_005281	CREB	-911	TGACGTCA	2827	GPR3	G protein-coupled receptor 3
NM_005281	CREB	-62	TGACGTCA	2827	GPR3	G protein-coupled receptor 3
NM_177424	CREB	-247	TGACGTCA	23673	STX12	syntaxin 12
NM_017638	CREB	-204	TGACGTCA	54797	MED18	mediator of RNA polymerase II transcription, subunit 18 homolog (yeast)
AB209649	CREB	-239	TGACGTCA	2035	EPB41	erythrocyte membrane protein band 4.1 (elliptocytosis 1, RH-linked)
NM_016011	CREB	-7	TGACGTAG	51102	MECR	mitochondrial trans-2-enoyl-CoA reductase
NM_005704	CREB	-42	TGACGTCA	10076	PTPRU	protein tyrosine phosphatase, receptor type, U
NM_004814	CREB	-171	TGACGTCA	9410	WDR57	WD repeat domain 57 (U5 snRNP specific)
NM_012392	CREB	-4	TGACGTCA	553115	PEF1	penta-EF-hand domain containing 1
NM_018134	CREB	-34	TGACGTAC	55721	IQCC	IQ motif containing C
NM_012199	CREB	-675	TGACGTGA	26523	EIF2C1	eukaryotic translation initiation factor 2C, 1
NM_017825	CREB	162	TGACGTCA	54936	ADPRHL2	ADP-ribosylhydrolase like 2
NM_013285	CREB	-55	TGACGTAC	29889	GNL2	guanine nucleotide binding protein-like 2 (nucleolar)
NM_016037	CREB	-103	TGACGTAC	51118	UTP11L	UTP11-like, U3 small nucleolar ribonucleoprotein, (yeast)
NM_024595	CREB	-7	TGACGTCA	79647	C1orf108	chromosome 1 open reading frame 108
NM_152373	CREB	-33	TGACGTCT	127396	ZNF684	zinc finger protein 684
AK000346	CREB	-148	TGACGTGA	4802	NFYC	nuclear transcription factor Y, gamma
NM_007102	CREB	-782	TGACGTAT	2981	GUCA2B	guanylate cyclase activator 2B (uroguanylin)
NM_014947	CREB	-723	TGACGTAG	22887	FOXJ3	forkhead box J3
NM_032257	CREB	-435	TGACGTAA	84217	ZMYND12	zinc finger, MYND-type containing 12
NM_014774	CREB	-124	TGACGTCA	9813	KIAA0494	KIAA0494
BC020660	CREB	-368	TGACGTCA	54558	SPATA6	spermatogenesis associated 6
AK128043	CREB	-31	TGACGTAC	114883	OSBPL9	oxysterol binding protein-like 9
NM_148909	CREB	-19	TGACGTCA	114883	OSBPL9	oxysterol binding protein-like 9
NM_017887	CREB	-338	TGACGTGA	54987	C1orf123	chromosome 1 open reading frame 123
NM_002370	CREB	-15	TGACGTCA	4116	MAGOH	mago-nashi homolog, proliferation-associated (Drosophila)
NM_004872	CREB	-335	TGACGTGA	9528	TMEM59	transmembrane protein 59
NM_174936	CREB	-574	TGACGTCT	255738	PCSK9	proprotein convertase subtilisin/kexin type 9
NM_012183	CREB	-564	TGACGTCA	27022	FOXD3	forkhead box D3
BC040516	CREB	162	TGACGTCA	84251	SGIP1	SH3-domain GRB2-like (endophilin) interacting protein 1
NM_001013674	CREB	-572	TGACGTGA	400757	C1orf141	chromosome 1 open reading frame 141
NM_152996	CREB	-494	TGACGTCT	256435	ST6GALNAC3	ST6 (alpha-N-acetyl-neuraminyl-2,3-beta-galactosyl-1,3)-N-acetylgalactosaminide alpha-2,6-sialyltransferase 3
NM_007034	CREB	-133	TGACGTCC	11080	DNAJB4	DnaJ (Hsp40) homolog, subfamily B, member 4
NM_145172	CREB	-121	TGACGTCA	126820	WDR63	WD repeat domain 63
NM_006769	CREB	-38	TGACGTCG	8543	LMO4	LIM domain only 4
NM_001514	CREB	-105	TGACGTAT	2959	GTF2B	general transcription factor IIB
NM_020063	CREB	-748	TGACGTCA	343472	BARHL2	BarH-like 2 (Drosophila)
AB033047	CREB	-320	TGACGTAT	84146	ZNF644	zinc finger protein 644
NM_207189	CREB	-995	TGACGTCT	676	BRDT	bromodomain, testis-specific
NM_001839	CREB	-260	TGACGTGA	1266	CNN3	calponin 3, acidic
AB007924	CREB	-75	TGACGTCA	9890	LPPR4	-
NM_007269	CREB	-90	TGACGTCA	6814	STXBP3	syntaxin binding protein 3
BC027732	CREB	137	TGACGTCC	29899	GPSM2	G-protein signalling modulator 2 (AGS3-like, C. elegans)
NM_006621	CREB	-11	TGACGTCA	10768	AHCYL1	S-adenosylhomocysteine hydrolase-like 1
NM_022768	CREB	-520	TGACGTCG	64783	RBM15	RNA binding motif protein 15
NM_138727	CREB	-283	TGACGTCT	54879	ST7L	suppression of tumorigenicity 7 like
NM_198268	CREB	-252	TGACGTAC	204851	HIPK1	homeodomain interacting protein kinase 1
NM_004284	CREB	-534	TGACGTCT	9557	CHD1L	chromodomain helicase DNA binding protein 1-like
NM_021059	CREB	-117	TGACGTCA	126961	HIST2H3C	histone 2, H3c
NM_021059	CREB	-117	TGACGTCA	126961	HIST2H3C	histone 2, H3c
NM_001025493	CREB	151	TGACGTCA	574406	C1orf138	chromosome 1 open reading frame 138
NM_020832	CREB	-597	TGACGTAA	57592	ZNF687	zinc finger protein 687
NM_002796	CREB	-295	TGACGTCT	5692	PSMB4	proteasome (prosome, macropain) subunit, beta type, 4
NM_020770	CREB	-464	TGACGTCG	57530	CGN	cingulin
BC009831	CREB	-77	TGACGTCA	57111	RAB25	RAB25, member RAS oncogene family
BC012107	CREB	-55	TGACGTGA	9047	SH2D2A	SH2 domain protein 2A
NM_031282	CREB	-732	TGACGTGA	83417	FCRL4	Fc receptor-like 4
AF311906	CREB	-979	TGACGTCA	93185	IGSF8	immunoglobulin superfamily, member 8
NM_007348	CREB	-997	TGACGTAA	22926	ATF6	activating transcription factor 6
NM_001031800	CREB	-202	TGACGTCA	261726	TIPRL	TIP41, TOR signalling pathway regulator-like (S. cerevisiae)
AL117233	CREB	-480	TGACGTCA	57147	SCYL3	SCY1-like 3 (S. cerevisiae)
NM_015172	CREB	-25	TGACGTAG	23215	BAT2D1	BAT2 domain containing 1
AK057310	CREB	-50	TGACGTCA	84614	ZBTB37	zinc finger and BTB domain containing 37
NM_001007214	CREB	9	TGACGTCT	27101	CACYBP	calcyclin binding protein
BC041142	CREB	-41	TGACGTCC	9213	XPR1	xenotropic and polytropic retrovirus receptor
NM_003292	CREB	-437	TGACGTAA	7175	TPR	translocated promoter region (to activated MET oncogene)
U73844	CREB	-911	TGACGTGA	1999	ELF3	E74-like factor 3 (ets domain transcription factor, epithelial-specific )
NM_014176	CREB	-205	TGACGTCT	29089	UBE2T	ubiquitin-conjugating enzyme E2T (putative)
NM_006618	CREB	-317	TGACGTGA	10765	JARID1B	Jumonji, AT rich interactive domain 1B (RBP2-like)
NM_138391	CREB	-117	TGACGTAT	92703	C1orf37	chromosome 1 open reading frame 37
BC010082	CREB	-376	TGACGTCG	55224	ETNK2	ethanolamine kinase 2
NM_015375	CREB	-895	TGACGTCA	25778	RIPK5	receptor interacting protein kinase 5
NM_000651	CREB	-389	TGACGTCT	1378	CR1	complement component (3b/4b) receptor 1, including Knops blood group system
NM_152485	CREB	-62	TGACGTCA	148304	C1orf74	chromosome 1 open reading frame 74
NM_006147	CREB	-6	TGACGTGA	3664	IRF6	interferon regulatory factor 6
BC020523	CREB	-202	TGACGTCA	25896	C1orf73	chromosome 1 open reading frame 73
AY313927	CREB	-501	TGACGTCA	467	ATF3	activating transcription factor 3
NM_018664	CREB	-674	TGACGTCC	55509	SNFT	-
NM_005401	CREB	-608	TGACGTCC	5784	PTPN14	protein tyrosine phosphatase, non-receptor type 14
NM_206594	CREB	-262	TGACGTCC	2104	ESRRG	estrogen-related receptor gamma
BC036078	CREB	-635	TGACGTCC	55532	SLC30A10	solute carrier family 30, member 10
AK123377	CREB	89	TGACGTCA	79169	C1orf35	chromosome 1 open reading frame 35
NM_181463	CREB	6	TGACGTCG	128308	MRPL55	mitochondrial ribosomal protein L55
NM_000858	CREB	-361	TGACGTAG	2987	GUK1	guanylate kinase 1
NM_000858	CREB	-60	TGACGTCA	2987	GUK1	guanylate kinase 1
BC098118	CREB	-33	TGACGTAA	84033	OBSCN	obscurin, cytoskeletal calmodulin and titin-interacting RhoGEF
NM_018230	CREB	-22	TGACGTCA	55746	NUP133	nucleoporin 133kDa
NM_015014	CREB	-458	TGACGTGA	23029	RBM34	RNA binding motif protein 34
NM_130398	CREB	-83	TGACGTCA	9156	EXO1	exonuclease 1
AB007939	CREB	2	TGACGTAG	9859	KIAA0470	KIAA0470
NM_012341	CREB	-25	TGACGTAC	23560	GTPBP4	GTP binding protein 4
NM_004508	CREB	-318	TGACGTCC	3422	IDI1	isopentenyl-diphosphate delta isomerase 1
NM_032905	CREB	-755	TGACGTCC	84991	RBM17	RNA binding motif protein 17
NM_004566	CREB	-61	TGACGTAC	5209	PFKFB3	6-phosphofructo-2-kinase/fructose-2,6-biphosphatase 3
NM_153498	CREB	-613	TGACGTGA	57118	CAMK1D	calcium/calmodulin-dependent protein kinase ID
NM_182751	CREB	-137	TGACGTAA	55388	MCM10	MCM10 minichromosome maintenance deficient 10 (S. cerevisiae)
NM_182751	CREB	-52	TGACGTCA	55388	MCM10	MCM10 minichromosome maintenance deficient 10 (S. cerevisiae)
NM_001029954	CREB	-908	TGACGTCA	283071	ARMETL1	arginine-rich, mutated in early stage tumors-like 1
BC029360	CREB	-113	TGACGTCA	79723	SUV39H2	suppressor of variegation 3-9 homolog 2 (Drosophila)
NM_201590	CREB	-139	TGACGTAA	783	CACNB2	calcium channel, voltage-dependent, beta 2 subunit
NM_182543	CREB	-23	TGACGTAA	221078	NSUN6	NOL1/NOP2/Sun domain family, member 6
NM_012443	CREB	-56	TGACGTCA	9576	SPAG6	sperm associated antigen 6
AB188491	CREB	-355	TGACGTCG	220213	OTUD1	OTU domain containing 1
AB033043	CREB	-34	TGACGTCA	56243	KIAA1217	KIAA1217
NM_014915	CREB	-991	TGACGTCT	22852	ANKRD26	ankyrin repeat domain 26
NM_139312	CREB	-931	TGACGTCA	10730	YME1L1	YME1-like 1 (S. cerevisiae)
NM_183013	CREB	176	TGACGTGA	1390	CREM	cAMP responsive element modulator
NM_002750	CREB	-352	TGACGTAA	5599	MAPK8	mitogen-activated protein kinase 8
NM_015235	CREB	-331	TGACGTCA	23283	CSTF2T	cleavage stimulation factor, 3' pre-RNA, subunit 2, 64kDa, tau variant
BX648574	CREB	-718	TGACGTGA	288	ANK3	ankyrin 3, node of Ranvier (ankyrin G)
NM_030759	CREB	-53	TGACGTCA	29982	NRBF2	nuclear receptor binding factor 2
NM_152709	CREB	-936	TGACGTGA	219736	STOX1	storkhead box 1
NM_020150	CREB	-8	TGACGTAC	56681	SARA1	SAR1a gene homolog 1 (S. cerevisiae)
AF366351	CREB	-875	TGACGTGA	140766	ADAMTS14	ADAM metallopeptidase with thrombospondin type 1 motif, 14
NM_152635	CREB	-169	TGACGTGA	170392	OIT3	oncoprotein induced transcript 3
NM_001123	CREB	188	TGACGTCA	132	ADK	adenosine kinase
NM_001013696	CREB	-489	TGACGTAT	439985	LOC439985	-
NM_013451	CREB	-894	TGACGTAG	26509	FER1L3	fer-1-like 3, myoferlin (C. elegans)
NM_002860	CREB	87	TGACGTAA	5832	ALDH18A1	aldehyde dehydrogenase 18 family, member A1
NM_019084	CREB	-606	TGACGTCG	54619	CCNJ	cyclin J
NM_013314	CREB	121	TGACGTGA	29760	BLNK	B-cell linker
NM_005479	CREB	-39	TGACGTCA	10023	FRAT1	frequently rearranged in advanced T-cell lymphomas
NM_021732	CREB	-270	TGACGTCA	60370	AVPI1	arginine vasopressin-induced 1
AK057481	CREB	-25	TGACGTCA	118813	ZFYVE27	zinc finger, FYVE domain containing 27
AL833283	CREB	-196	TGACGTCG	23268	DNMBP	dynamin binding protein
AL832515	CREB	-107	TGACGTCT	55280	CWF19L1	CWF19-like 1, cell cycle control (S. pombe)
NM_024895	CREB	-353	TGACGTCC	79955	PDZK7	PDZ domain containing 7
NM_004741	CREB	-213	TGACGTCA	9221	NOLC1	nucleolar and coiled-body phosphoprotein 1
NM_004741	CREB	-36	TGACGTAA	9221	NOLC1	nucleolar and coiled-body phosphoprotein 1
NM_144591	CREB	114	TGACGTAA	119032	C10orf32	chromosome 10 open reading frame 32
NM_032727	CREB	-544	TGACGTAG	9118	INA	internexin neuronal intermediate filament protein, alpha
NM_024928	CREB	-895	TGACGTCT	79991	OBFC1	oligonucleotide/oligosaccharide-binding fold containing 1
NM_001008541	CREB	192	TGACGTGA	4601	MXI1	MAX interactor 1
AK126751	CREB	-967	TGACGTAT	374354	NHLRC2	NHL repeat containing 2
NM_006229	CREB	52	TGACGTAC	5407	PNLIPRP1	pancreatic lipase-related protein 1
BC030593	CREB	-27	TGACGTCA	6571	SLC18A2	solute carrier family 18 (vesicular monoamine), member 2
NM_173791	CREB	-90	TGACGTCA	118987	PDZK8	PDZ domain containing 8
NM_014904	CREB	-992	TGACGTCG	22841	RAB11FIP2	RAB11 family interacting protein 2 (class I)
NM_138499	CREB	-80	TGACGTCA	170394	PWWP2	PWWP domain containing 2
AF273055	CREB	-468	TGACGTCA	3632	INPP5A	inositol polyphosphate-5-phosphatase, 40kDa
AB051555	CREB	12	TGACGTCC	85442	KNDC1	kinase non-catalytic C-lobe domain (KIND) containing 1
BC005011	CREB	-50	TGACGTCA	10844	TUBGCP2	tubulin, gamma complex associated protein 2
NM_004092	CREB	-837	TGACGTCA	1892	ECHS1	enoyl Coenzyme A hydratase, short chain, 1, mitochondrial
NM_020901	CREB	-339	TGACGTAC	57661	KIAA1542	-
NM_001004	CREB	-62	TGACGTCA	6181	RPLP2	ribosomal protein, large, P2
AK131534	CREB	-975	TGACGTCG	9024	BRSK2	BR serine/threonine kinase 2
AK131534	CREB	-919	TGACGTCG	9024	BRSK2	BR serine/threonine kinase 2
AK131534	CREB	-863	TGACGTCG	9024	BRSK2	BR serine/threonine kinase 2
AK131534	CREB	-807	TGACGTCG	9024	BRSK2	BR serine/threonine kinase 2
AK131534	CREB	-751	TGACGTCG	9024	BRSK2	BR serine/threonine kinase 2
NM_004420	CREB	-469	TGACGTCA	1850	DUSP8	dual specificity phosphatase 8
NM_004420	CREB	-425	TGACGTCA	1850	DUSP8	dual specificity phosphatase 8
NM_001909	CREB	-751	TGACGTGA	1509	CTSD	cathepsin D (lysosomal aspartyl peptidase)
NM_199292	CREB	-65	TGACGTCA	7054	TH	tyrosine hydroxylase
NM_016320	CREB	-153	TGACGTCA	4928	NUP98	nucleoporin 98kDa
NM_017481	CREB	-86	TGACGTCA	50613	UBQLN3	ubiquilin 3
BC035582	CREB	-842	TGACGTAT	10346	TRIM22	tripartite motif-containing 22
NM_006284	CREB	-50	TGACGTCA	6881	TAF10	TAF10 RNA polymerase II, TATA box binding protein (TBP)-associated factor, 30kDa
NM_003442	CREB	-118	TGACGTCA	7702	ZNF143	zinc finger protein 143 (clone pHZ-1)
AK127264	CREB	155	TGACGTCC	55031	USP47	ubiquitin specific peptidase 47
NM_001033953	CREB	-324	TGACGTCA	796	CALCA	calcitonin/calcitonin-related polypeptide, alpha
AK123457	CREB	-660	TGACGTGA	113174	LOC113174	-
NM_007216	CREB	-25	TGACGTCA	11234	HPS5	Hermansky-Pudlak syndrome 5
NM_005566	CREB	-52	TGACGTCA	3939	LDHA	lactate dehydrogenase A
NM_006292	CREB	-24	TGACGTAG	7251	TSG101	tumor susceptibility gene 101
NM_153347	CREB	-76	TGACGTCA	144110	FLJ90119	-
AB063115	CREB	-890	TGACGTCA	89797	NAV2	neuron navigator 2
NM_015855	CREB	-38	TGACGTAC	51352	WIT-1	-
NM_001326	CREB	-144	TGACGTCA	1479	CSTF3	cleavage stimulation factor, 3' pre-RNA, subunit 3, 77kDa
NM_015430	CREB	-139	TGACGTCG	25891	DKFZP586H2123	-
NM_017583	CREB	-613	TGACGTCT	54765	TRIM44	tripartite motif-containing 44
NM_020826	CREB	-108	TGACGTCC	57586	SYT13	synaptotagmin XIII
NM_001610	CREB	-656	TGACGTCT	53	ACP2	acid phosphatase 2, lysosomal
BC067889	CREB	-111	TGACGTCG	441601	LOC441601	-
NM_024098	CREB	-20	TGACGTCA	79080	MGC2574	-
AL512760	CREB	-227	TGACGTCA	3992	FADS1	fatty acid desaturase 1
NM_012200	CREB	-236	TGACGTCA	26229	B3GAT3	beta-1,3-glucuronyltransferase 3 (glucuronosyltransferase I)
NM_199337	CREB	-84	TGACGTCT	374395	LOC374395	-
NM_201995	CREB	-359	TGACGTCA	7536	SF1	splicing factor 1
NM_001997	CREB	5	TGACGTGA	2197	FAU	Finkel-Biskis-Reilly murine sarcoma virus (FBR-MuSV) ubiquitously expressed (fox derived); ribosomal protein S30
NM_006396	CREB	-20	TGACGTCA	10534	SSSCA1	Sjogren's syndrome/scleroderma autoantigen 1
NM_178864	CREB	-130	TGACGTCG	266743	NPAS4	neuronal PAS domain protein 4
NM_006946	CREB	-815	TGACGTGA	6712	SPTBN2	spectrin, beta, non-erythrocytic 2
NM_005133	CREB	-16	TGACGTCA	9986	RCE1	RCE1 homolog, prenyl protein peptidase (S. cerevisiae)
NM_005851	CREB	-78	TGACGTAA	10263	CDK2AP2	CDK2-associated protein 2
NM_022338	CREB	-55	TGACGTCA	53838	C11orf24	chromosome 11 open reading frame 24
AK075492	CREB	-176	TGACGTCA	219928	MRGPRF	MAS-related GPR, member F
NM_005117	CREB	-251	TGACGTCA	9965	FGF19	fibroblast growth factor 19
NM_000803	CREB	-532	TGACGTGA	2350	FOLR2	folate receptor 2 (fetal)
NM_032871	CREB	-345	TGACGTCG	84957	TNFRSF19L	tumor necrosis factor receptor superfamily, member 19-like
NM_198896	CREB	-171	TGACGTAA	5870	RAB6A	RAB6A, member RAS oncogene family
NM_002576	CREB	-521	TGACGTCA	5058	PAK1	p21/Cdc42/Rac1-activated kinase 1 (STE20 homolog, yeast)
NM_002576	CREB	-469	TGACGTAA	5058	PAK1	p21/Cdc42/Rac1-activated kinase 1 (STE20 homolog, yeast)
BC007800	CREB	-181	TGACGTAA	79731	FLJ23441	-
NM_021212	CREB	-889	TGACGTCA	58487	ZF	-
NM_003797	CREB	-69	TGACGTCT	8726	EED	embryonic ectoderm development
NM_016401	CREB	-288	TGACGTGA	51501	HSPC138	-
NM_144664	CREB	-798	TGACGTCA	143684	FAM76B	family with sequence similarity 76, member B
NM_001166	CREB	-28	TGACGTCA	329	BIRC2	baculoviral IAP repeat-containing 2
BX640672	CREB	-30	TGACGTCA	143879	KBTBD3	kelch repeat and BTB (POZ) domain containing 3
NM_004398	CREB	-259	TGACGTCA	1662	DDX10	DEAD (Asp-Glu-Ala-Asp) box polypeptide 10
NM_004398	CREB	-92	TGACGTCA	1662	DDX10	DEAD (Asp-Glu-Ala-Asp) box polypeptide 10
NM_207645	CREB	-75	TGACGTCA	399947	LOC399947	-
NM_207429	CREB	-269	TGACGTAG	399948	FLJ45803	-
NM_178834	CREB	153	TGACGTCC	143903	LOC143903	-
NM_015191	CREB	-56	TGACGTCG	23235	SNF1LK2	SNF1-like kinase 2
NM_006169	CREB	-769	TGACGTCA	4837	NNMT	nicotinamide N-methyltransferase
NM_025164	CREB	-881	TGACGTAC	23387	KIAA0999	-
NM_025164	CREB	-228	TGACGTCC	23387	KIAA0999	-
AY358442	CREB	-542	TGACGTCA	51092	SIDT2	SID1 transmembrane family, member 2
NM_001558	CREB	-47	TGACGTCA	3587	IL10RA	interleukin 10 receptor, alpha
NM_198275	CREB	-76	TGACGTCA	196264	LOC196264	-
NM_004788	CREB	-7	TGACGTAA	9354	UBE4A	ubiquitination factor E4A (UFD2 homolog, yeast)
NM_001655	CREB	-809	TGACGTCT	372	ARCN1	archain 1
NM_006500	CREB	-32	TGACGTCA	4162	MCAM	melanoma cell adhesion molecule
NM_019604	CREB	-353	TGACGTCA	56253	CRTAM	-
NM_001004463	CREB	-787	TGACGTGA	390265	OR10G7	olfactory receptor, family 10, subfamily G, member 7
BC045626	CREB	-7	TGACGTCC	63876	PKNOX2	PBX/knotted 1 homeobox 2
NM_005103	CREB	-159	TGACGTCC	9638	FEZ1	fasciculation and elongation protein zeta 1 (zygin I)
BC063875	CREB	-427	TGACGTGA	283176	FLJ90231	-
BC063875	CREB	-43	TGACGTGA	283176	FLJ90231	-
NM_178040	CREB	-22	TGACGTCG	23085	RAB6IP2	RAB6 interacting protein 2
AF465484	CREB	-574	TGACGTCA	775	CACNA1C	calcium channel, voltage-dependent, L type, alpha 1C subunit
NM_018463	CREB	-43	TGACGTAA	55846	MDS028	-
X63454	CREB	-281	TGACGTCA	2251	FGF6	fibroblast growth factor 6
NM_002234	CREB	64	TGACGTCA	3741	KCNA5	potassium voltage-gated channel, shaker-related subfamily, member 5
NM_016497	CREB	-359	TGACGTCC	51258	MRPL51	mitochondrial ribosomal protein L51
NM_016162	CREB	-265	TGACGTCA	51147	ING4	inhibitor of growth family, member 4
NM_005439	CREB	-45	TGACGTCA	8079	MLF2	myeloid leukemia factor 2
NM_201650	CREB	-68	TGACGTAA	10233	B7	-
NM_020734	CREB	-176	TGACGTAA	57494	FAM80B	family with sequence similarity 80, member B
BC028195	CREB	-26	TGACGTCG	253128	MGC40170	-
NM_031412	CREB	-43	TGACGTCA	23710	GABARAPL1	GABA(A) receptor-associated protein like 1
NM_031412	CREB	156	TGACGTCG	23710	GABARAPL1	GABA(A) receptor-associated protein like 1
NM_018048	CREB	-14	TGACGTCA	55110	FLJ10292	-
BC096209	CREB	-283	TGACGTCT	5544	PRB3	proline-rich protein BstNI subfamily 3
NM_016312	CREB	-34	TGACGTGA	51729	WBP11	WW domain binding protein 11
NM_005504	CREB	-83	TGACGTCT	586	BCAT1	branched chain aminotransferase 1, cytosolic
NM_015000	CREB	-59	TGACGTCA	23012	STK38L	serine/threonine kinase 38 like
NM_021238	CREB	-272	TGACGTCC	58516	FAM60A	family with sequence similarity 60, member A
NM_207337	CREB	-67	TGACGTCA	196394	LOC196394	-
NM_005748	CREB	-900	TGACGTAG	10138	YAF2	YY1 associated factor 2
NM_031292	CREB	-480	TGACGTCC	83448	DKFZP434G1415	-
NM_005430	CREB	-390	TGACGTCG	7471	WNT1	wingless-type MMTV integration site family, member 1
M84810	CREB	-360	TGACGTCA	7024	TFCP2	transcription factor CP2
NM_002135	CREB	-684	TGACGTCT	3164	NR4A1	nuclear receptor subfamily 4, group A, member 1
NM_033033	CREB	-251	TGACGTAG	3888	KRTHB2	keratin, hair, basic, 2
NM_017409	CREB	-128	TGACGTCA	3226	HOXC10	homeo box C10
NM_015292	CREB	-365	TGACGTCA	23344	FAM62A	family with sequence similarity 62 (C2 domain containing), member A
NM_079425	CREB	-50	TGACGTCA	4637	MYL6	myosin, light polypeptide 6, alkali, smooth muscle and non-muscle
NM_016584	CREB	-840	TGACGTCA	51561	IL23A	interleukin 23, alpha subunit p19
NM_002898	CREB	-136	TGACGTAA	5939	RBMS2	RNA binding motif, single stranded interacting protein 2
CR749379	CREB	-522	TGACGTCC	11176	BAZ2A	bromodomain adjacent to zinc finger domain, 2A
NM_005981	CREB	-64	TGACGTAA	6302	TSPAN31	tetraspanin 31
BC036246	CREB	-344	TGACGTCA	144577	FLJ32549	-
BC036246	CREB	-328	TGACGTCA	144577	FLJ32549	-
NM_014319	CREB	-710	TGACGTAG	23592	LEMD3	LEM domain containing 3
NM_015646	CREB	15	TGACGTCA	5908	RAP1B	RAP1B, member of RAS oncogene family
NM_002849	CREB	-664	TGACGTGA	5801	PTPRR	protein tyrosine phosphatase, receptor type, R
NM_003667	CREB	-301	TGACGTCA	8549	LGR5	leucine-rich repeat-containing G protein-coupled receptor 5
NM_014999	CREB	-19	TGACGTAG	23011	RAB21	RAB21, member RAS oncogene family
NM_014167	CREB	-40	TGACGTAT	29080	HSPC128	-
NM_152905	CREB	-275	TGACGTCA	121441	NEDD1	neural precursor cell expressed, developmentally down-regulated 1
NM_152317	CREB	-74	TGACGTCA	120863	DEPDC4	DEP domain containing 4
NM_003211	CREB	-166	TGACGTCG	6996	TDG	thymine-DNA glycosylase
BC034220	CREB	-122	TGACGTCG	55188	RIC8B	resistance to inhibitors of cholinesterase 8 homolog B (C. elegans)
BC034220	CREB	-92	TGACGTCG	55188	RIC8B	resistance to inhibitors of cholinesterase 8 homolog B (C. elegans)
NM_152261	CREB	-555	TGACGTCC	90488	MGC17943	-
BC010921	CREB	-66	TGACGTCT	11137	PWP1	PWP1 homolog (S. cerevisiae)
NM_173597	CREB	-201	TGACGTAG	283446	FLJ37587	-
NM_014055	CREB	-46	TGACGTAA	28981	CDV1	carnitine deficiency-associated, expressed in ventricle 1
NM_015918	CREB	-861	TGACGTCA	51367	POP5	processing of precursor 5, ribonuclease P/MRP subunit (S. cerevisiae)
BC014661	CREB	-60	TGACGTCA	64897	FLJ12448	-
NM_014938	CREB	-155	TGACGTCA	22877	MONDOA	-
NM_024667	CREB	-162	TGACGTCA	79720	VPS37B	vacuolar protein sorting 37B (yeast)
NM_024667	CREB	-23	TGACGTCA	79720	VPS37B	vacuolar protein sorting 37B (yeast)
NM_052907	CREB	-645	TGACGTGA	114795	KIAA1906	-
NM_198827	CREB	-785	TGACGTCC	283383	GPR133	G protein-coupled receptor 133
AL137487	CREB	-34	TGACGTCA	116437	LOC116437	-
NM_001025466	CREB	126	TGACGTCC	338797	LOC338797	-
NM_175066	CREB	-984	TGACGTCC	317781	DDX51	DEAD (Asp-Glu-Ala-Asp) box polypeptide 51
NM_175066	CREB	-131	TGACGTCA	317781	DDX51	DEAD (Asp-Glu-Ala-Asp) box polypeptide 51
NM_015394	CREB	-48	TGACGTCA	7556	ZNF10	zinc finger protein 10
NM_002010	CREB	-263	TGACGTAG	2254	FGF9	fibroblast growth factor 9 (glia-activating factor)
NM_002019	CREB	-114	TGACGTCA	2321	FLT1	fms-related tyrosine kinase 1 (vascular endothelial growth factor/vascular permeability factor receptor)
NM_181785	CREB	-255	TGACGTCC	283537	LOC283537	-
NM_002128	CREB	-710	TGACGTGA	3146	HMGB1	high-mobility group box 1
NM_006644	CREB	-767	TGACGTCA	10808	HSPH1	heat shock 105kDa/110kDa protein 1
NM_002915	CREB	-26	TGACGTCA	5983	RFC3	replication factor C (activator 1) 3, 38kDa
NM_016617	CREB	144	TGACGTCG	51569	UFM1	ubiquitin-fold modifier 1
BC028112	CREB	-278	TGACGTAT	79612	NARG1L	NMDA receptor regulated 1-like
NM_012345	CREB	-105	TGACGTAA	26747	NUFIP1	nuclear fragile X mental retardation protein interacting protein 1
NM_004128	CREB	-82	TGACGTAG	2963	GTF2F2	general transcription factor IIF, polypeptide 2, 30kDa
BC022436	CREB	-23	TGACGTAG	7178	TPT1	tumor protein, translationally-controlled 1
NM_030911	CREB	-103	TGACGTCA	81602	CDADC1	cytidine and dCMP deaminase domain containing 1
NM_052950	CREB	-817	TGACGTCC	115825	WDFY2	WD repeat and FYVE domain containing 2
NM_002271	CREB	-40	TGACGTCT	3843	RANBP5	RAN binding protein 5
NM_002271	CREB	175	TGACGTCA	3843	RANBP5	RAN binding protein 5
AK056409	CREB	-223	TGACGTCA	84899	FLJ14624	-
BC037491	CREB	42	TGACGTCA	3981	LIG4	ligase IV, DNA, ATP-dependent
AK022184	CREB	-173	TGACGTAT	23263	MCF2L	MCF.2 cell line derived transforming sequence-like
NM_024719	CREB	-521	TGACGTCT	79774	GRTP1	growth hormone regulated TBC protein 1
AK001980	CREB	-16	TGACGTCA	10038	PARP2	poly (ADP-ribose) polymerase family, member 2
NM_194430	CREB	-792	TGACGTGA	6038	RNASE4	ribonuclease, RNase A family, 4
NM_022734	CREB	-492	TGACGTAG	64745	FLJ20859	-
NM_025152	CREB	-97	TGACGTCA	80224	NUBPL	nucleotide binding protein-like
BX640884	CREB	-256	TGACGTCA	283635	C14orf24	chromosome 14 open reading frame 24
NM_194301	CREB	-156	TGACGTCA	253959	GARNL1	GTPase activating Rap/RanGAP domain-like 1
NM_194301	CREB	-140	TGACGTCA	253959	GARNL1	GTPase activating Rap/RanGAP domain-like 1
NM_002687	CREB	188	TGACGTGA	5411	PNN	pinin, desmosome associated protein
NM_001032	CREB	-160	TGACGTCA	6235	RPS29	ribosomal protein S29
NM_024558	CREB	-12	TGACGTCC	79609	C14orf138	chromosome 14 open reading frame 138
BC010658	CREB	-231	TGACGTGA	9787	DLG7	discs, large homolog 7 (Drosophila)
NM_017943	CREB	-12	TGACGTCA	55030	FBXO34	F-box protein 34
NM_021255	CREB	-582	TGACGTCG	57161	PELI2	pellino homolog 2 (Drosophila)
NM_002788	CREB	-879	TGACGTGA	5684	PSMA3	proteasome (prosome, macropain) subunit, alpha type, 3
NM_016651	CREB	-200	TGACGTAG	51339	DACT1	dapper, antagonist of beta-catenin, homolog 1 (Xenopus laevis)
NM_021003	CREB	-315	TGACGTCA	5494	PPM1A	protein phosphatase 1A (formerly 2C), magnesium-dependent, alpha isoform
NM_001024858	CREB	-265	TGACGTCT	6710	SPTB	spectrin, beta, erythrocytic (includes spherocytosis, clinical type I)
NM_001172	CREB	-114	TGACGTCA	384	ARG2	arginase, type II
NM_001172	CREB	-6	TGACGTCA	384	ARG2	arginase, type II
NM_152443	CREB	-323	TGACGTCT	145226	RDH12	retinol dehydrogenase 12 (all-trans and 9-cis)
NM_004926	CREB	-400	TGACGTCA	677	ZFP36L1	zinc finger protein 36, C3H type-like 1
NM_006925	CREB	-1	TGACGTAG	6430	SFRS5	splicing factor, arginine/serine-rich 5
NM_003814	CREB	-372	TGACGTAT	8748	ADAM20	ADAM metallopeptidase domain 20
NM_015604	CREB	-29	TGACGTCG	26094	WDR21A	WD repeat domain 21A
BC004357	CREB	-301	TGACGTCA	57862	ZNF410	zinc finger protein 410
BC004357	CREB	-141	TGACGTCT	57862	ZNF410	zinc finger protein 410
NM_033116	CREB	-426	TGACGTCA	91754	NEK9	NIMA (never in mitosis gene a)- related kinase 9
NM_052873	CREB	-16	TGACGTCA	112752	MGC16028	-
NM_024496	CREB	-61	TGACGTCA	64207	C14orf4	chromosome 14 open reading frame 4
NM_001007023	CREB	-774	TGACGTCA	1734	DIO2	deiodinase, iodothyronine, type II
NM_001275	CREB	-51	TGACGTCA	1113	CHGA	chromogranin A (parathyroid secretory protein 1)
NM_022151	CREB	-18	TGACGTCA	64112	MOAP1	modulator of apoptosis 1
NM_001002860	CREB	-316	TGACGTAG	55727	BTBD7	BTB (POZ) domain containing 7
NM_023112	CREB	-87	TGACGTCC	78990	OTUB2	OTU domain, ubiquitin aldehyde binding 2
NM_173849	CREB	-120	TGACGTCG	145258	GSC	goosecoid
NM_152592	CREB	-341	TGACGTCC	161176	C14orf49	chromosome 14 open reading frame 49
NM_003403	CREB	-144	TGACGTCA	7528	YY1	YY1 transcription factor
CR615599	CREB	-68	TGACGTCA	55384	MEG3	maternally expressed 3
NM_152326	CREB	-75	TGACGTAA	122416	ANKRD9	ankyrin repeat domain 9
NM_001969	CREB	-44	TGACGTCG	1983	EIF5	eukaryotic translation initiation factor 5
NM_005552	CREB	-89	TGACGTCA	3831	KNS2	kinesin 2
NM_006427	CREB	-30	TGACGTCA	10572	SIVA	-
NM_173613	CREB	-709	TGACGTCA	283796	FLJ35785	-
NM_015995	CREB	-101	TGACGTCG	51621	KLF13	Kruppel-like factor 13
BC016348	CREB	-39	TGACGTCG	51234	LOC51234	-
BC016967	CREB	-43	TGACGTCC	27079	RPUSD2	RNA pseudouridylate synthase domain containing 2
NM_018145	CREB	-1	TGACGTCA	55177	FAM82C	family with sequence similarity 82, member C
NM_139265	CREB	-94	TGACGTAG	30844	EHD4	EH-domain containing 4
NM_173090	CREB	-65	TGACGTAG	825	CAPN3	calpain 3, (p94)
NM_153260	CREB	2	TGACGTCA	255252	FLJ36812	-
NM_001033517	CREB	-237	TGACGTCT	619189	SERINC4	serine incorporator 4
NM_005154	CREB	-31	TGACGTCT	9101	USP8	ubiquitin specific peptidase 8
NM_002748	CREB	-70	TGACGTGA	5597	MAPK6	mitogen-activated protein kinase 6
NM_004855	CREB	-113	TGACGTCT	9488	PIGB	phosphatidylinositol glycan, class B
NM_004330	CREB	-176	TGACGTCT	663	BNIP2	BCL2/adenovirus E1B 19kDa interacting protein 2
NM_173805	CREB	-952	TGACGTCT	255180	FLJ38723	-
AK126655	CREB	-617	TGACGTCC	79856	SNX22	sorting nexin 22
NM_016630	CREB	-525	TGACGTCT	51324	SPG21	spastic paraplegia 21 (autosomal recessive, Mast syndrome)
NM_002755	CREB	-523	TGACGTAT	5604	MAP2K1	mitogen-activated protein kinase kinase 1
NM_000968	CREB	-757	TGACGTAC	6124	RPL4	ribosomal protein L4
AB046767	CREB	-133	TGACGTCG	7090	TLE3	transducin-like enhancer of split 3 (E(sp1) homolog, Drosophila)
NM_052840	CREB	-20	TGACGTCA	60677	BRUNOL6	bruno-like 6, RNA binding protein (Drosophila)
NM_005744	CREB	-562	TGACGTCA	25820	ARIH1	ariadne homolog, ubiquitin-conjugating enzyme E2 binding protein, 1 (Drosophila)
BC044589	CREB	-58	TGACGTAG	83440	ADPGK	ADP-dependent glucokinase
BC002497	CREB	-990	TGACGTCA	54913	RPP25	ribonuclease P 25kDa subunit
NM_175881	CREB	13	TGACGTCA	161753	ODF3L1	outer dense fiber of sperm tails 3-like 1
NM_145805	CREB	-70	TGACGTCA	64843	ISL2	ISL2 transcription factor, LIM/homeodomain, (islet-2)
NM_025084	CREB	-846	TGACGTGA	80154	FLJ22795	-
NM_025084	CREB	-846	TGACGTGA	80154	FLJ22795	-
BC096759	CREB	-691	TGACGTGA	388152	LOC388152	-
BC096759	CREB	-692	TGACGTGA	388152	LOC388152	-
NM_007200	CREB	-835	TGACGTGA	11214	AKAP13	A kinase (PRKA) anchor protein 13
NM_003981	CREB	-138	TGACGTCA	9055	PRC1	protein regulator of cytokinesis 1
NM_014918	CREB	-36	TGACGTGA	22856	CHSY1	carbohydrate (chondroitin) synthase 1
NM_025084	CREB	-846	TGACGTGA	80154	FLJ22795	-
NM_001003938	CREB	-387	TGACGTCC	445449	HBM	-
NM_014700	CREB	-91	TGACGTCA	9727	RAB11FIP3	RAB11 family interacting protein 3 (class II)
NM_153239	CREB	-66	TGACGTGA	197335	KIAA1924	-
AK126622	CREB	48	TGACGTCC	197335	KIAA1924	-
BC092497	CREB	-519	TGACGTGA	283951	LOC283951	-
NM_015133	CREB	-132	TGACGTCA	23162	MAPK8IP3	mitogen-activated protein kinase 8 interacting protein 3
NM_005326	CREB	-909	TGACGTCG	3029	HAGH	hydroxyacylglutathione hydrolase
NM_002952	CREB	-190	TGACGTAG	6187	RPS2	ribosomal protein S2
NM_006711	CREB	-325	TGACGTCA	10921	RNPS1	RNA binding protein S1, serine-rich domain
NM_031948	CREB	-658	TGACGTCA	83886	PRSS27	protease, serine 27
NM_021195	CREB	-69	TGACGTCA	9074	CLDN6	claudin 6
NM_001012633	CREB	-30	TGACGTCA	9235	IL32	interleukin 32
AK096958	CREB	78	TGACGTGA	283876	FLJ39639	-
NM_016292	CREB	-106	TGACGTCA	10131	TRAP1	TNF receptor-associated protein 1
BC002882	CREB	-113	TGACGTCA	29965	C16orf5	chromosome 16 open reading frame 5
BC002882	CREB	-63	TGACGTCC	29965	C16orf5	chromosome 16 open reading frame 5
BC032855	CREB	-107	TGACGTCA	84656	N-PAC	-
NM_001424	CREB	-495	TGACGTCT	2013	EMP2	epithelial membrane protein 2
BC039361	CREB	-55	TGACGTCA	116028	MGC24665	-
NM_152308	CREB	-104	TGACGTCG	116028	MGC24665	-
NM_003366	CREB	-108	TGACGTAC	7385	UQCRC2	ubiquinol-cytochrome c reductase core protein II
NM_006043	CREB	-423	TGACGTCA	9956	HS3ST2	heparan sulfate (glucosamine) 3-O-sulfotransferase 2
NM_006910	CREB	-115	TGACGTCA	5930	RBBP6	retinoblastoma binding protein 6
NM_001520	CREB	-88	TGACGTCA	2975	GTF3C1	general transcription factor IIIC, polypeptide 1, alpha 220kDa
NM_001024401	CREB	-577	TGACGTCT	388228	SBK1	SH3-binding domain kinase 1
S75463	CREB	-94	TGACGTCT	7284	TUFM	Tu translation elongation factor, mitochondrial
AF271775	CREB	175	TGACGTAC	81893	LAT1-3TM	-
BC000495	CREB	-174	TGACGTCA	10421	CD2BP2	CD2 antigen (cytoplasmic tail) binding protein 2
NM_023931	CREB	109	TGACGTCC	65988	MGC2474	-
NM_001330	CREB	-601	TGACGTAT	1489	CTF1	cardiotrophin 1
NM_004604	CREB	-222	TGACGTAT	6810	STX4A	syntaxin 4A (placental)
NM_153029	CREB	-95	TGACGTCA	9683	N4BP1	-
NM_024335	CREB	162	TGACGTCA	79190	IRX6	iroquois homeobox protein 6
NM_020988	CREB	-895	TGACGTCA	2775	GNAO1	guanine nucleotide binding protein (G protein), alpha activating activity polypeptide O
NM_175620	CREB	-742	TGACGTCC	326343	MTM	-
NM_022914	CREB	-99	TGACGTCA	65057	ACD	adrenocortical dysplasia homolog (mouse)
NM_017804	CREB	-451	TGACGTCT	54921	DERPC	-
NM_144676	CREB	79	TGACGTCT	146456	TMED6	transmembrane emp24 protein transport domain containing 6
NM_018332	CREB	-61	TGACGTCA	55308	DDX19A	DEAD (Asp-Glu-Ala-As) box polypeptide 19A
NM_014761	CREB	-960	TGACGTGA	9798	KIAA0174	KIAA0174
BC063677	CREB	-404	TGACGTAT	23563	CHST5	carbohydrate (N-acetylglucosamine 6-O) sulfotransferase 5
NM_012091	CREB	-43	TGACGTCA	23536	ADAT1	adenosine deaminase, tRNA-specific 1
NM_014940	CREB	91	TGACGTAG	22879	MON1B	MON1 homolog B (yeast)
NM_005360	CREB	-68	TGACGTCA	4094	MAF	v-maf musculoaponeurotic fibrosarcoma oncogene homolog (avian)
NM_020188	CREB	-591	TGACGTCA	56942	DC13	-
NM_198390	CREB	-793	TGACGTCA	80790	CMIP	-
NM_198390	CREB	-578	TGACGTCA	80790	CMIP	-
NM_017740	CREB	-25	TGACGTCA	55625	ZDHHC7	zinc finger, DHHC-type containing 7
NM_006067	CREB	-745	TGACGTCA	10328	COX4NB	COX4 neighbor
AK023955	CREB	-50	TGACGTCA	64779	FLJ12998	-
NM_178841	CREB	-81	TGACGTCG	115992	RNF166	ring finger protein 166
NM_178841	CREB	-23	TGACGTCA	115992	RNF166	ring finger protein 166
BC029560	CREB	-617	TGACGTCT	55275	FLJ10979	-
AY444797	CREB	-174	TGACGTGA	55275	FLJ10979	-
NM_024792	CREB	-863	TGACGTCA	79850	FAM57A	family with sequence similarity 57, member A
AF177342	CREB	-50	TGACGTCA	51031	C17orf25	chromosome 17 open reading frame 25
NM_020310	CREB	-732	TGACGTCC	4335	MNT	MAX binding protein
NM_000430	CREB	-20	TGACGTCA	5048	PAFAH1B1	platelet-activating factor acetylhydrolase, isoform Ib, alpha subunit 45kDa
AB007859	CREB	-720	TGACGTCA	23140	ZZEF1	zinc finger, ZZ-type with EF-hand domain 1
AB007859	CREB	-218	TGACGTAG	23140	ZZEF1	zinc finger, ZZ-type with EF-hand domain 1
BC044930	CREB	-364	TGACGTCA	58191	CXCL16	chemokine (C-X-C motif) ligand 16
NM_053285	CREB	-936	TGACGTAA	83659	TEKT1	tektin 1
CR600192	CREB	-286	TGACGTGA	440400	MGC71993	-
NM_174893	CREB	54	TGACGTCA	124944	MGC49942	-
NM_153357	CREB	-495	TGACGTCA	162515	SLC16A11	solute carrier family 16 (monocarboxylic acid transporters), member 11
NM_006344	CREB	163	TGACGTCC	10462	CLEC10A	C-type lectin domain family 10, member A
NM_015343	CREB	-275	TGACGTCA	23399	DULLARD	dullard homolog (Xenopus laevis)
NM_001307	CREB	-124	TGACGTCA	1366	CLDN7	claudin 7
NM_021210	CREB	-239	TGACGTCA	58485	TRAPPC1	trafficking protein particle complex 1
NM_025099	CREB	-75	TGACGTCA	80169	FLJ22170	-
NM_005964	CREB	-665	TGACGTCA	4628	MYH10	myosin, heavy polypeptide 10, non-muscle
NM_006042	CREB	-51	TGACGTCA	9955	HS3ST3A1	heparan sulfate (glucosamine) 3-O-sulfotransferase 3A1
NM_003653	CREB	-21	TGACGTCG	8533	COPS3	COP9 constitutive photomorphogenic homolog subunit 3 (Arabidopsis)
NM_017758	CREB	-98	TGACGTCG	54890	FLJ20308	-
AK093811	CREB	-49	TGACGTCA	284047	FLJ36492	-
NM_014964	CREB	-566	TGACGTGA	22905	EPN2	epsin 2
NM_001004306	CREB	-94	TGACGTCA	339184	MGC87631	-
AB028986	CREB	-423	TGACGTCT	23326	USP22	ubiquitin specific peptidase 22
AB028986	CREB	-84	TGACGTAA	23326	USP22	ubiquitin specific peptidase 22
NM_134264	CREB	-30	TGACGTCA	26118	WSB1	WD repeat and SOCS box-containing 1
NM_174887	CREB	-978	TGACGTCA	90410	IFT20	-
NM_174887	CREB	-10	TGACGTCA	90410	IFT20	-
NM_003593	CREB	55	TGACGTCA	8456	FOXN1	forkhead box N1
NM_018404	CREB	-556	TGACGTCA	55803	CENTA2	centaurin, alpha 2
NM_000267	CREB	-950	TGACGTAT	4763	NF1	neurofibromin 1 (neurofibromatosis, von Recklinghausen disease, Watson disease)
NM_000267	CREB	-288	TGACGTCA	4763	NF1	neurofibromin 1 (neurofibromatosis, von Recklinghausen disease, Watson disease)
NM_018405	CREB	-683	TGACGTGA	55352	HSA272196	-
NM_138328	CREB	-677	TGACGTCG	162494	RHBDL4	rhomboid, veinlet-like 4 (Drosophila)
NM_005623	CREB	87	TGACGTCA	6355	CCL8	chemokine (C-C motif) ligand 8
NM_002981	CREB	-321	TGACGTAG	6346	CCL1	chemokine (C-C motif) ligand 1
NM_001030006	CREB	-27	TGACGTCA	163	AP2B1	adaptor-related protein complex 2, beta 1 subunit
NM_001030006	CREB	-4	TGACGTCA	163	AP2B1	adaptor-related protein complex 2, beta 1 subunit
NM_145654	CREB	-426	TGACGTAG	201299	RAD52B	RAD52 homolog B (S. cerevisiae)
NM_002984	CREB	-101	TGACGTCA	6351	CCL4	chemokine (C-C motif) ligand 4
NM_024835	CREB	-339	TGACGTCG	79893	ZNF403	zinc finger protein 403
NM_005568	CREB	-465	TGACGTCG	3975	LHX1	LIM homeobox 1
NM_014598	CREB	-285	TGACGTCG	30837	SOCS7	suppressor of cytokine signaling 7
BC017087	CREB	-57	TGACGTAC	94103	ORMDL3	ORM1-like 3 (S. cerevisiae)
AK094206	CREB	-299	TGACGTCA	5709	PSMD3	proteasome (prosome, macropain) 26S subunit, non-ATPase, 3
NM_014815	CREB	-804	TGACGTCG	9862	THRAP4	thyroid hormone receptor associated protein 4
NM_133264	CREB	-541	TGACGTAA	147179	WIRE	-
NM_004138	CREB	-563	TGACGTCA	3883	KRTHA3A	keratin, hair, acidic, 3A
AK095342	CREB	-305	TGACGTCC	3872	KRT17	keratin 17
AK025874	CREB	-423	TGACGTGA	60681	FKBP10	FK506 binding protein 10, 65 kDa
NM_139276	CREB	-356	TGACGTCA	6774	STAT3	signal transducer and activator of transcription 3 (acute-phase response factor)
AK024672	CREB	-658	TGACGTCA	79990	FLJ21019	-
NM_001661	CREB	-39	TGACGTCA	379	ARF4L	ADP-ribosylation factor 4-like
NM_005474	CREB	-9	TGACGTCT	10014	HDAC5	histone deacetylase 5
NM_178542	CREB	-191	TGACGTAA	339201	DKFZp762C2414	-
AL133657	CREB	139	TGACGTCA	10900	RPIP8	-
NM_016835	CREB	-603	TGACGTAA	4137	MAPT	microtubule-associated protein tau
NM_024017	CREB	-153	TGACGTGA	3219	HOXB9	homeo box B9
NM_005175	CREB	-56	TGACGTCA	516	ATP5G1	ATP synthase, H+ transporting, mitochondrial F0 complex, subunit c (subunit 9), isoform 1
NM_030802	CREB	-317	TGACGTCA	81558	LOC81558	-
NM_032133	CREB	-204	TGACGTCA	84073	MYCBPAP	MYCBP associated protein
NM_032559	CREB	-27	TGACGTAG	84643	KIF2B	kinesin family member 2B
NM_002126	CREB	-62	TGACGTCA	3131	HLF	hepatic leukemia factor
NM_021626	CREB	-552	TGACGTAA	59342	SCPEP1	serine carboxypeptidase 1
NM_138962	CREB	-191	TGACGTCA	124540	MSI2	musashi homolog 2 (Drosophila)
NM_006924	CREB	-169	TGACGTCG	6426	SFRS1	splicing factor, arginine/serine-rich 1 (splicing factor 2, alternate splicing factor)
NM_198393	CREB	-524	TGACGTCA	56155	TEX14	testis expressed sequence 14
NM_004859	CREB	-273	TGACGTCG	1213	CLTC	clathrin, heavy polypeptide (Hc)
NM_003620	CREB	-61	TGACGTCA	8493	PPM1D	protein phosphatase 1D magnesium-dependent, delta isoform
NM_020198	CREB	-224	TGACGTCA	57003	GK001	-
NM_000042	CREB	-577	TGACGTAA	350	APOH	apolipoprotein H (beta-2-glycoprotein I)
NM_212472	CREB	-21	TGACGTCA	5573	PRKAR1A	protein kinase, cAMP-dependent, regulatory, type I, alpha (tissue specific extinguisher 1)
NM_007168	CREB	-43	TGACGTGA	10351	ABCA8	ATP-binding cassette, sub-family A (ABC1), member 8
NM_001050	CREB	-69	TGACGTAG	6752	SSTR2	somatostatin receptor 2
NM_175738	CREB	-581	TGACGTAT	326624	RAB37	RAB37, member RAS oncogene family
BC053362	CREB	-905	TGACGTCC	85451	ZC3H5	zinc finger CCCH-type containing 5
BC053362	CREB	168	TGACGTCA	85451	ZC3H5	zinc finger CCCH-type containing 5
AK022913	CREB	-175	TGACGTAG	57602	USP36	ubiquitin specific peptidase 36
NM_020649	CREB	1	TGACGTCA	57332	CBX8	chromobox homolog 8 (Pc class homolog, Drosophila)
NM_003655	CREB	-74	TGACGTCC	8535	CBX4	chromobox homolog 4 (Pc class homolog, Drosophila)
NM_024110	CREB	-85	TGACGTCT	79092	CARD14	caspase recruitment domain family, member 14
NM_002522	CREB	-67	TGACGTCG	4884	NPTX1	neuronal pentraxin I
NM_017921	CREB	-894	TGACGTCT	55666	NPL4	-
NM_001893	CREB	-373	TGACGTAC	1453	CSNK1D	casein kinase 1, delta
NM_001893	CREB	-10	TGACGTCA	1453	CSNK1D	casein kinase 1, delta
NM_024619	CREB	-235	TGACGTCA	79672	FN3KRP	-
BC041849	CREB	-320	TGACGTAT	6093	ROCK1	Rho-associated, coiled-coil containing protein kinase 1
NM_005131	CREB	-49	TGACGTCA	9984	THOC1	THO complex 1
NM_022840	CREB	-67	TGACGTCA	64863	METTL4	methyltransferase like 4
NM_002845	CREB	-544	TGACGTGA	5797	PTPRM	protein tyrosine phosphatase, receptor type, M
NM_015210	CREB	-49	TGACGTCA	23255	KIAA0802	KIAA0802
NM_021074	CREB	-836	TGACGTAA	4729	NDUFV2	NADH dehydrogenase (ubiquinone) flavoprotein 2, 24kDa
NM_020412	CREB	-60	TGACGTCA	57132	CHMP1B	chromatin modifying protein 1B
NM_080422	CREB	23	TGACGTCC	5771	PTPN2	protein tyrosine phosphatase, non-receptor type 2
NM_181481	CREB	-90	TGACGTCG	753	C18orf1	chromosome 18 open reading frame 1
NM_006938	CREB	17	TGACGTCC	6632	SNRPD1	small nuclear ribonucleoprotein D1 polypeptide 16kDa
NM_002894	CREB	-1	TGACGTCG	5932	RBBP8	retinoblastoma binding protein 8
NM_014268	CREB	-71	TGACGTCA	10982	MAPRE2	microtubule-associated protein, RP/EB family, member 2
BC000225	CREB	-53	TGACGTCA	55197	P15RS	-
BX647229	CREB	-263	TGACGTCG	125336	LOXHD1	lipoxygenase homology domains 1
BX647229	CREB	-100	TGACGTCA	125336	LOXHD1	lipoxygenase homology domains 1
NM_004786	CREB	-74	TGACGTCA	9352	TXNL1	thioredoxin-like 1
AF385931	CREB	-832	TGACGTAT	23327	NEDD4L	neural precursor cell expressed, developmentally down-regulated 4-like
NM_018235	CREB	-185	TGACGTCA	55748	CNDP2	CNDP dipeptidase 2 (metallopeptidase M20 family)
NM_198531	CREB	-334	TGACGTCA	374868	ATP9B	ATPase, Class II, type 9B
NM_198531	CREB	-257	TGACGTCA	374868	ATP9B	ATPase, Class II, type 9B
NM_182570	CREB	-44	TGACGTCA	284241	FLJ25715	-
BC030140	CREB	-71	TGACGTCA	80148	PQLC1	PQ loop repeat containing 1
NM_014913	CREB	-26	TGACGTCA	22850	KIAA0863	-
NM_024100	CREB	-343	TGACGTCG	57418	WDR18	WD repeat domain 18
NM_001033026	CREB	-548	TGACGTCA	91304	C19orf6	chromosome 19 open reading frame 6
NM_033308	CREB	-284	TGACGTCA	10347	ABCA7	ATP-binding cassette, sub-family A (ABC1), member 7
NM_002085	CREB	-42	TGACGTCG	2879	GPX4	glutathione peroxidase 4 (phospholipid hydroperoxidase)
NM_203304	CREB	-863	TGACGTCG	399664	RKHD1	ring finger and KH domain containing 1
M31222	CREB	-899	TGACGTAG	6929	TCF3	transcription factor 3 (E2A immunoglobulin enhancer binding factors E12/E47)
BC053630	CREB	-270	TGACGTCA	2788	GNG7	guanine nucleotide binding protein (G protein), gamma 7
AK093163	CREB	-509	TGACGTCA	148254	ZNF555	zinc finger protein 555
NM_173480	CREB	-576	TGACGTCA	126295	LOC126295	-
NM_021217	CREB	-479	TGACGTCA	58492	ZNF77	zinc finger protein 77 (pT1)
NM_001961	CREB	-13	TGACGTCA	1938	EEF2	eukaryotic translation elongation factor 2
BC067093	CREB	-328	TGACGTAA	10036	CHAF1A	chromatin assembly factor 1, subunit A (p150)
NM_153375	CREB	-523	TGACGTCA	257000	PLAC2	placenta-specific 2
NM_032306	CREB	-73	TGACGTCA	84266	SPATA11	spermatogenesis associated 11
NM_002096	CREB	-281	TGACGTCA	2962	GTF2F1	general transcription factor IIF, polypeptide 1, 74kDa
NM_174881	CREB	-970	TGACGTCA	92359	CRB3	crumbs homolog 3 (Drosophila)
BC008780	CREB	-9	TGACGTCA	92960	PEX11G	peroxisomal biogenesis factor 11 gamma
NM_001419	CREB	-420	TGACGTCA	1994	ELAVL1	ELAV (embryonic lethal, abnormal vision, Drosophila)-like 1 (Hu antigen R)
NM_004218	CREB	-438	TGACGTCA	9230	RAB11B	RAB11B, member RAS oncogene family
NM_032370	CREB	7	TGACGTGA	84330	ZNF414	zinc finger protein 414
NM_178525	CREB	-7	TGACGTCA	284382	MGC33407	-
NM_020933	CREB	-618	TGACGTCA	57693	ZNF317	zinc finger protein 317
NM_006631	CREB	-32	TGACGTCA	10781	ZNF266	zinc finger protein 266
NM_024106	CREB	-39	TGACGTCA	79088	ZNF426	zinc finger protein 426
NM_001008727	CREB	-21	TGACGTCA	7675	ZNF121	zinc finger protein 121 (clone ZHC32)
BC032668	CREB	-32	TGACGTCA	93134	ZNF561	zinc finger protein 561
NM_017656	CREB	-49	TGACGTCA	54811	ZNF562	zinc finger protein 562
NM_007065	CREB	-13	TGACGTCA	11140	CDC37	CDC37 cell division cycle 37 homolog (S. cerevisiae)
NM_024029	CREB	-614	TGACGTAG	78992	YIPF2	Yip1 domain family, member 2
NM_182513	CREB	-90	TGACGTAT	147841	SPBC24	spindle pole body component 24 homolog (S. cerevisiae)
NM_020714	CREB	-155	TGACGTAG	57474	ZNF490	zinc finger protein 490
NM_005053	CREB	-193	TGACGTCA	5886	RAD23A	RAD23 homolog A (S. cerevisiae)
NM_152654	CREB	-409	TGACGTCA	199699	DAND5	DAN domain family, member 5
NM_030818	CREB	-4	TGACGTCG	81576	MGC10471	-
NM_002918	CREB	-629	TGACGTCA	5989	RFX1	regulatory factor X, 1 (influences HLA class II expression)
NM_002918	CREB	-551	TGACGTCA	5989	RFX1	regulatory factor X, 1 (influences HLA class II expression)
NM_002918	CREB	-355	TGACGTCC	5989	RFX1	regulatory factor X, 1 (influences HLA class II expression)
NM_002918	CREB	-60	TGACGTAA	5989	RFX1	regulatory factor X, 1 (influences HLA class II expression)
NM_176826	CREB	-317	TGACGTAA	10994	ILVBL	ilvB (bacterial acetolactate synthase)-like
BC035266	CREB	-15	TGACGTCA	23476	BRD4	bromodomain containing 4
NM_003290	CREB	-137	TGACGTCG	7171	TPM4	tropomyosin 4
NM_024578	CREB	-464	TGACGTCA	79629	FLJ22709	-
BC027910	CREB	-495	TGACGTGA	83878	USHBP1	Usher syndrome 1C binding protein 1
NM_024656	CREB	-162	TGACGTCA	79709	GLT25D1	glycosyltransferase 25 domain containing 1
AK223630	CREB	-200	TGACGTCA	3727	JUND	jun D proto-oncogene
NM_004864	CREB	-972	TGACGTCA	9518	GDF15	growth differentiation factor 15
NM_012109	CREB	-36	TGACGTCA	25789	C19orf4	chromosome 19 open reading frame 4
NM_002911	CREB	-668	TGACGTCA	5976	RENT1	regulator of nonsense transcripts 1
NM_005304	CREB	-69	TGACGTCA	2865	GPR41	G protein-coupled receptor 41
NM_014364	CREB	-959	TGACGTCC	26330	GAPDHS	glyceraldehyde-3-phosphate dehydrogenase, spermatogenic
NM_014364	CREB	-142	TGACGTCC	26330	GAPDHS	glyceraldehyde-3-phosphate dehydrogenase, spermatogenic
NM_014364	CREB	-54	TGACGTCA	26330	GAPDHS	glyceraldehyde-3-phosphate dehydrogenase, spermatogenic
NM_032635	CREB	-86	TGACGTCA	10430	NIFIE14	-
BC064390	CREB	-39	TGACGTCA	23354	KIAA0841	KIAA0841
BC064390	CREB	-16	TGACGTCA	23354	KIAA0841	KIAA0841
BC031682	CREB	-37	TGACGTCA	79171	MGC10433	-
NM_014209	CREB	-72	TGACGTCA	2116	ETV2	ets variant gene 2
AY569437	CREB	-25	TGACGTAA	199746	U2AF1L3	U2(RNU2) small nuclear RNA auxiliary factor 1-like 3
NM_019104	CREB	158	TGACGTCG	55957	F25965	-
NM_152658	CREB	-707	TGACGTCT	199745	THAP8	THAP domain containing 8
BX649031	CREB	-810	TGACGTAC	92283	GIOT-1	-
AB013897	CREB	-30	TGACGTCA	284459	HKR1	GLI-Kruppel family member HKR1
AK091585	CREB	6	TGACGTCG	84503	ZNF527	zinc finger protein 527
AK131388	CREB	-9	TGACGTAA	163255	ZNF540	zinc finger protein 540
AL833382	CREB	-88	TGACGTCC	90522	YIF1B	Yip1 interacting factor homolog B (S. cerevisiae)
NM_030593	CREB	-482	TGACGTAG	22933	SIRT2	sirtuin (silent mating type information regulation 2 homolog) 2 (S. cerevisiae)
NM_172138	CREB	-751	TGACGTCA	282616	IL28A	interleukin 28A (interferon, lambda 2)
BC027935	CREB	-897	TGACGTAA	126526	FLJ36888	-
NM_181882	CREB	-105	TGACGTCA	57716	PRX	periaxin
BC032229	CREB	-483	TGACGTCT	558	AXL	AXL receptor tyrosine kinase
AK127598	CREB	-124	TGACGTCG	593	BCKDHA	branched chain keto acid dehydrogenase E1, alpha polypeptide (maple syrup urine disease)
NM_006494	CREB	-84	TGACGTCG	2077	ERF	Ets2 repressor factor
NM_024327	CREB	-258	TGACGTCA	79177	ZNF576	zinc finger protein 576
NM_013256	CREB	-294	TGACGTCA	7733	ZNF180	zinc finger protein 180 (HHZ168)
NM_002856	CREB	-79	TGACGTCA	5819	PVRL2	poliovirus receptor-related 2 (herpesvirus entry mediator B)
NM_000483	CREB	-96	TGACGTGA	344	APOC2	apolipoprotein C-II
AB088047	CREB	-33	TGACGTCC	57787	MARK4	MAP/microtubule affinity-regulating kinase 4
NM_006732	CREB	-324	TGACGTCA	2354	FOSB	FBJ murine osteosarcoma viral oncogene homolog B
NM_006732	CREB	-59	TGACGTAA	2354	FOSB	FBJ murine osteosarcoma viral oncogene homolog B
NM_003370	CREB	-858	TGACGTCA	7408	VASP	vasodilator-stimulated phosphoprotein
NM_001017989	CREB	-72	TGACGTCA	80207	OPA3	optic atrophy 3 (autosomal recessive, with chorea and spastic paraplegia)
NM_016457	CREB	-754	TGACGTCG	25865	PRKD2	protein kinase D2
NM_000979	CREB	-59	TGACGTCA	6141	RPL18	ribosomal protein L18
AK131427	CREB	-175	TGACGTCC	284358	FLJ36070	-
NM_182575	CREB	-90	TGACGTCA	284359	IZUMO1	izumo sperm-egg fusion 1
NM_014330	CREB	-657	TGACGTCG	23645	PPP1R15A	protein phosphatase 1, regulatory (inhibitor) subunit 15A
NM_014330	CREB	-521	TGACGTCG	23645	PPP1R15A	protein phosphatase 1, regulatory (inhibitor) subunit 15A
NM_014330	CREB	-58	TGACGTCA	23645	PPP1R15A	protein phosphatase 1, regulatory (inhibitor) subunit 15A
NM_033378	CREB	-14	TGACGTCA	114336	CGB2	chorionic gonadotropin, beta polypeptide 2
BC069367	CREB	-119	TGACGTCA	114336	CGB2	chorionic gonadotropin, beta polypeptide 2
NM_001536	CREB	-452	TGACGTCG	3276	HRMT1L2	HMT1 hnRNP methyltransferase-like 2 (S. cerevisiae)
AK094317	CREB	65	TGACGTCC	160	AP2A1	adaptor-related protein complex 2, alpha 1 subunit
NM_152899	CREB	-601	TGACGTCT	259307	IL4I1	interleukin 4 induced 1
AK131024	CREB	66	TGACGTCA	126123	SCRL	-
NM_138334	CREB	-479	TGACGTCA	126119	SBBI54	-
BC096175	CREB	-7	TGACGTGA	9622	KLK4	kallikrein 4 (prostase, enamel matrix, prostate)
BC035837	CREB	-86	TGACGTCA	3036	HAS1	hyaluronan synthase 1
NM_173530	CREB	-69	TGACGTCA	162963	ZNF610	zinc finger protein 610
NM_003438	CREB	-809	TGACGTGA	7696	ZNF137	zinc finger protein 137 (clone pHZ-30)
AL834532	CREB	-44	TGACGTCA	114823	LENG8	leukocyte receptor cluster (LRC) member 8
BC028137	CREB	-111	TGACGTAG	3805	KIR2DL4	killer cell immunoglobulin-like receptor, two domains, long cytoplasmic tail, 4
AK075392	CREB	-162	TGACGTCA	112724	RDH13	retinol dehydrogenase 13 (all-trans and 9-cis)
AK027086	CREB	-458	TGACGTCA	54776	PPP1R12C	protein phosphatase 1, regulatory (inhibitor) subunit 12C
NM_014501	CREB	-228	TGACGTCA	27338	UBE2S	ubiquitin-conjugating enzyme E2S
NM_020378	CREB	-46	TGACGTCA	57106	KLP1	-
AK022454	CREB	-151	TGACGTAG	29924	EPN1	epsin 1
NM_176820	CREB	-689	TGACGTGA	338321	NALP9	NACHT, leucine rich repeat and PYD containing 9
NM_176811	CREB	76	TGACGTGA	126205	NALP8	NACHT, leucine rich repeat and PYD containing 8
NM_015363	CREB	-198	TGACGTCA	23619	ZIM2	zinc finger, imprinted 2
NM_006635	CREB	-111	TGACGTCA	10794	ZNF272	zinc finger protein 272
NM_213598	CREB	-31	TGACGTCA	125919	ZNF543	zinc finger protein 543
NM_020657	CREB	-40	TGACGTAT	57343	ZNF304	zinc finger protein 304
NM_173631	CREB	-25	TGACGTCA	284306	ZNF547	zinc finger protein 547
NM_152909	CREB	82	TGACGTCA	147694	ZNF548	zinc finger protein 548
NM_001024596	CREB	-348	TGACGTCA	400720	DKFZp686I1569	-
NM_173632	CREB	28	TGACGTGA	284309	FLJ38288	-
AK098011	CREB	-603	TGACGTAC	7694	ZNF135	zinc finger protein 135 (clone pHZ-17)
NM_001009	CREB	-891	TGACGTGA	6193	RPS5	ribosomal protein S5
NM_173548	CREB	-841	TGACGTAC	201514	ZNF584	zinc finger protein 584
NM_005762	CREB	-221	TGACGTCA	10155	TRIM28	tripartite motif-containing 28
NM_002255	CREB	-97	TGACGTAG	3805	KIR2DL4	killer cell immunoglobulin-like receptor, two domains, long cytoplasmic tail, 4
AK000886	CREB	-578	TGACGTCC	55052	MRPL20	mitochondrial ribosomal protein L20
NM_001002919	CREB	-924	TGACGTCG	285016	LOC285016	-
BC029652	CREB	-312	TGACGTCT	55821	ALLC	allantoicase
NM_014746	CREB	-652	TGACGTAT	9781	RNF144	ring finger protein 144
NM_006826	CREB	-286	TGACGTCC	10971	YWHAQ	tyrosine 3-monooxygenase/tryptophan 5-monooxygenase activation protein, theta polypeptide
NM_002539	CREB	-178	TGACGTCG	4953	ODC1	ornithine decarboxylase 1
NM_002236	CREB	-22	TGACGTCA	3754	KCNF1	potassium voltage-gated channel, subfamily F, member 1
NM_021925	CREB	-54	TGACGTCA	60526	FLJ21820	-
BC071781	CREB	-572	TGACGTAA	54454	KIAA1240	-
NM_016544	CREB	-761	TGACGTCC	51277	RBJ	-
NM_016544	CREB	-177	TGACGTCA	51277	RBJ	-
NM_000182	CREB	-363	TGACGTCC	3030	HADHA	hydroxyacyl-Coenzyme A dehydrogenase/3-ketoacyl-Coenzyme A thiolase/enoyl-Coenzyme A hydratase (trifunctional protein), alpha subunit
NM_004802	CREB	-70	TGACGTCA	9381	OTOF	otoferlin
NM_003353	CREB	-44	TGACGTCA	7349	UCN	urocortin
NM_015662	CREB	-249	TGACGTAG	26160	SLB	-
NM_022128	CREB	-955	TGACGTCA	64080	RBKS	ribokinase
NM_005253	CREB	-120	TGACGTGA	2355	FOSL2	FOS-like antigen 2
NM_206943	CREB	-466	TGACGTCA	4052	LTBP1	latent transforming growth factor beta binding protein 1
NM_005760	CREB	-847	TGACGTGA	10153	CEBPZ	CCAAT/enhancer binding protein zeta
BC053508	CREB	-35	TGACGTCA	64225	ARL6IP2	ADP-ribosylation factor-like 6 interacting protein 2
NM_006887	CREB	-135	TGACGTCC	678	ZFP36L2	zinc finger protein 36, C3H type-like 2
AB051554	CREB	-172	TGACGTCA	63892	THADA	thyroid adenoma associated
NM_005400	CREB	-807	TGACGTCT	5581	PRKCE	protein kinase C, epsilon
NM_006872	CREB	-26	TGACGTAC	11036	ALF	-
NM_006296	CREB	-809	TGACGTAT	7444	VRK2	vaccinia related kinase 2
NM_006577	CREB	-103	TGACGTGA	10678	B3GNT1	UDP-GlcNAc:betaGal beta-1,3-N-acetylglucosaminyltransferase 1
NM_015470	CREB	44	TGACGTCG	26056	RAB11FIP5	RAB11 family interacting protein 5 (class I)
NM_006636	CREB	-630	TGACGTCT	10797	MTHFD2	methylenetetrahydrofolate dehydrogenase (NADP+ dependent) 2, methenyltetrahydrofolate cyclohydrolase
NM_181575	CREB	-369	TGACGTCA	550	AUP1	ancient ubiquitous protein 1
NM_032603	CREB	-524	TGACGTCA	84695	LOXL3	lysyl oxidase-like 3
NM_032603	CREB	-505	TGACGTCA	84695	LOXL3	lysyl oxidase-like 3
NM_001058	CREB	-421	TGACGTCT	6869	TACR1	tachykinin receptor 1
NM_014763	CREB	4	TGACGTGA	9801	MRPL19	mitochondrial ribosomal protein L19
BX537769	CREB	-764	TGACGTAC	1496	CTNNA2	catenin (cadherin-associated protein), alpha 2
NM_001013649	CREB	-974	TGACGTGA	388969	LOC388969	-
NM_003896	CREB	-37	TGACGTCA	8869	ST3GAL5	ST3 beta-galactoside alpha-2,3-sialyltransferase 5
NM_016079	CREB	-77	TGACGTCA	51652	VPS24	vacuolar protein sorting 24 (yeast)
BC009403	CREB	-39	TGACGTCA	51011	FAHD2A	fumarylacetoacetate hydrolase domain containing 2A
BC063295	CREB	-24	TGACGTCA	26504	CNNM4	cyclin M4
NM_017789	CREB	-149	TGACGTCA	54910	SEMA4C	sema domain, immunoglobulin domain (Ig), transmembrane domain (TM) and short cytoplasmic domain, (semaphorin) 4C
NM_199336	CREB	-44	TGACGTCA	151313	DKFZp434N062	-
NM_021815	CREB	-92	TGACGTCC	60482	SLC5A7	solute carrier family 5 (choline transporter), member 7
BC058861	CREB	-4	TGACGTCA	27233	SULT1C2	sulfotransferase family, cytosolic, 1C, member 2
NM_033514	CREB	-887	TGACGTAG	96626	LIMS3	LIM and senescent cell antigen-like domains 3
NM_033514	CREB	174	TGACGTGA	96626	LIMS3	LIM and senescent cell antigen-like domains 3
NM_033514	CREB	-887	TGACGTAG	96626	LIMS3	LIM and senescent cell antigen-like domains 3
NM_033514	CREB	174	TGACGTGA	96626	LIMS3	LIM and senescent cell antigen-like domains 3
NM_172003	CREB	-47	TGACGTCA	150472	CBWD2	COBW domain containing 2
BC018537	CREB	-468	TGACGTCT	80255	SLC35F5	solute carrier family 35, member F5
BC018537	CREB	91	TGACGTCA	80255	SLC35F5	solute carrier family 35, member F5
NM_018383	CREB	-36	TGACGTAG	55339	WDR33	WD repeat domain 33
BX647662	CREB	-98	TGACGTGA	23190	UBXD2	UBX domain containing 2
NM_001001664	CREB	-890	TGACGTAT	339745	LOC339745	-
NM_018328	CREB	-399	TGACGTAT	55777	MBD5	methyl-CpG binding domain protein 5
AB011103	CREB	-86	TGACGTCA	3800	KIF5C	kinesin family member 5C
NM_012097	CREB	-476	TGACGTGA	26225	ARL5	ADP-ribosylation factor-like 5
NM_173173	CREB	-170	TGACGTCA	4929	NR4A2	nuclear receptor subfamily 4, group A, member 2
AB040909	CREB	14	TGACGTCA	29994	BAZ2B	bromodomain adjacent to zinc finger domain, 2B
NM_052946	CREB	-63	TGACGTAC	115677	NOSTRIN	nitric oxide synthase trafficker
AK026574	CREB	-328	TGACGTGA	1781	DNCI2	dynein, cytoplasmic, intermediate polypeptide 2
NM_004405	CREB	-211	TGACGTCG	1746	DLX2	distal-less homeo box 2
NM_000210	CREB	-422	TGACGTAT	3655	ITGA6	integrin, alpha 6
NM_030650	CREB	-544	TGACGTCC	80856	KIAA1715	KIAA1715
NM_019558	CREB	-626	TGACGTCT	3234	HOXD8	homeo box D8
NM_006898	CREB	-94	TGACGTCC	3232	HOXD3	homeo box D3
AK027600	CREB	-525	TGACGTGA	114880	OSBPL6	oxysterol binding protein-like 6
NM_002500	CREB	-940	TGACGTAG	4760	NEUROD1	neurogenic differentiation 1
NM_002194	CREB	-115	TGACGTCG	3628	INPP1	inositol polyphosphate-1-phosphatase
BC036456	CREB	-10	TGACGTCG	205327	FLJ38973	-
AK095291	CREB	119	TGACGTGA	151246	SGOL2	shugoshin-like 2 (S. pombe)
NM_020919	CREB	-396	TGACGTCA	57679	ALS2	amyotrophic lateral sclerosis 2 (juvenile)
NM_177538	CREB	-916	TGACGTAG	57404	CYP20A1	cytochrome P450, family 20, subfamily A, polypeptide 1
CR749317	CREB	-184	TGACGTCA	2335	FN1	fibronectin 1
NM_021198	CREB	-345	TGACGTCC	58190	CTDSP1	CTD (carboxy-terminal domain, RNA polymerase II, polypeptide A) small phosphatase 1
NM_025216	CREB	-88	TGACGTCA	80326	WNT10A	wingless-type MMTV integration site family, member 10A
AK091345	CREB	-15	TGACGTCA	130617	ZFAND2B	zinc finger, AN1-type domain 2B
BC043423	CREB	-347	TGACGTCC	10058	ABCB6	ATP-binding cassette, sub-family B (MDR/TAP), member 6
NM_006736	CREB	-124	TGACGTCG	3300	DNAJB2	DnaJ (Hsp40) homolog, subfamily B, member 2
NM_024536	CREB	-315	TGACGTCA	79586	CHPF	-
NM_024536	CREB	-270	TGACGTCA	79586	CHPF	-
NM_003469	CREB	-27	TGACGTCA	7857	SCG2	secretogranin II (chromogranin C)
BC025754	CREB	-26	TGACGTGA	79843	FLJ22746	-
BC093024	CREB	168	TGACGTCT	56947	C2orf33	chromosome 2 open reading frame 33
NM_016289	CREB	-795	TGACGTAC	51719	CAB39	calcium binding protein 39
BC069004	CREB	-373	TGACGTAG	84754	MGC4771	-
NM_003648	CREB	-354	TGACGTAG	8527	DGKD	diacylglycerol kinase, delta 130kDa
AK001722	CREB	-213	TGACGTCT	116987	CENTG2	centaurin, gamma 2
AK130316	CREB	-42	TGACGTCT	375316	FLJ40411	-
NM_004544	CREB	-313	TGACGTCC	4705	NDUFA10	NADH dehydrogenase (ubiquinone) 1 alpha subcomplex, 10, 42kDa
NM_004544	CREB	-9	TGACGTCA	4705	NDUFA10	NADH dehydrogenase (ubiquinone) 1 alpha subcomplex, 10, 42kDa
BC065821	CREB	-803	TGACGTGA	389090	OR6B2	olfactory receptor, family 6, subfamily B, member 2
NM_004321	CREB	-209	TGACGTCA	547	KIF1A	kinesin family member 1A
NM_017874	CREB	-158	TGACGTAG	54976	C20orf27	chromosome 20 open reading frame 27
NM_001810	CREB	-432	TGACGTGA	1059	CENPB	centromere protein B, 80kDa
BC027588	CREB	-55	TGACGTCA	56261	KIAA1434	-
NM_001819	CREB	-119	TGACGTCA	1114	CHGB	chromogranin B (secretogranin 1)
NM_003081	CREB	-693	TGACGTAG	6616	SNAP25	synaptosomal-associated protein, 25kDa
NM_003081	CREB	-19	TGACGTCA	6616	SNAP25	synaptosomal-associated protein, 25kDa
NM_080676	CREB	-840	TGACGTAA	140733	C20orf133	chromosome 20 open reading frame 133
NM_152227	CREB	-16	TGACGTCA	27131	SNX5	sorting nexin 5
NM_012255	CREB	-27	TGACGTCA	22803	XRN2	5'-3' exoribonuclease 2
NM_022482	CREB	92	TGACGTGA	64412	ZNF336	zinc finger protein 336
NM_080920	CREB	-963	TGACGTCG	92086	GGTLA4	gamma-glutamyltransferase-like activity 4
NM_178581	CREB	-576	TGACGTCA	81502	HM13	histocompatibility (minor) 13
NM_002165	CREB	-926	TGACGTCA	3397	ID1	inhibitor of DNA binding 1, dominant negative helix-loop-helix protein
AK126534	CREB	-742	TGACGTCC	9777	TM9SF4	transmembrane 9 superfamily protein member 4
AK126534	CREB	-4	TGACGTCA	9777	TM9SF4	transmembrane 9 superfamily protein member 4
NM_003098	CREB	-917	TGACGTGA	6640	SNTA1	syntrophin, alpha 1 (dystrophin-associated protein A1, 59kDa, acidic component)
NM_032514	CREB	-169	TGACGTCA	84557	MAP1LC3A	microtubule-associated protein 1 light chain 3 alpha
NM_032514	CREB	-92	TGACGTCA	84557	MAP1LC3A	microtubule-associated protein 1 light chain 3 alpha
NM_032514	CREB	-7	TGACGTCA	84557	MAP1LC3A	microtubule-associated protein 1 light chain 3 alpha
NM_021202	CREB	-61	TGACGTCA	58476	TP53INP2	tumor protein p53 inducible nuclear protein 2
NM_018677	CREB	67	TGACGTGA	55902	ACSS2	acyl-CoA synthetase short-chain family member 2
NM_000178	CREB	-375	TGACGTAC	2937	GSS	glutathione synthetase
NM_003116	CREB	-120	TGACGTCA	6676	SPAG4	sperm associated antigen 4
NM_003116	CREB	-57	TGACGTCA	6676	SPAG4	sperm associated antigen 4
NM_152930	CREB	-37	TGACGTCA	8904	CPNE1	copine I
NM_021809	CREB	-30	TGACGTCA	60436	TGIF2	TGFB-induced factor 2 (TALE family homeobox)
NM_199484	CREB	-257	TGACGTCC	55969	C20orf24	chromosome 20 open reading frame 24
NM_199484	CREB	-137	TGACGTCA	55969	C20orf24	chromosome 20 open reading frame 24
NM_024918	CREB	-30	TGACGTAG	79980	C20orf172	chromosome 20 open reading frame 172
AF454939	CREB	-569	TGACGTCA	128439	LOC128439	-
NM_024855	CREB	-50	TGACGTCG	79913	ACTR5	ARP5 actin-related protein 5 homolog (yeast)
NM_003286	CREB	-50	TGACGTCG	7150	TOP1	topoisomerase (DNA) I
NM_016470	CREB	106	TGACGTGA	51526	C20orf111	chromosome 20 open reading frame 111
NM_181522	CREB	-38	TGACGTCA	140686	WFDC3	WAP four-disulfide core domain 3
NM_022095	CREB	-226	TGACGTCA	63925	ZNF335	zinc finger protein 335
NM_021988	CREB	-117	TGACGTCC	7335	UBE2V1	ubiquitin-conjugating enzyme E2 variant 1
NM_198433	CREB	-187	TGACGTCA	6790	STK6	serine/threonine kinase 6
NM_002591	CREB	-62	TGACGTCA	5105	PCK1	phosphoenolpyruvate carboxykinase 1 (soluble)
AK128422	CREB	-510	TGACGTCT	9217	VAPB	VAMP (vesicle-associated membrane protein)-associated protein B and C
NM_080672	CREB	-84	TGACGTCA	116154	PHACTR3	phosphatase and actin regulator 3
NM_005560	CREB	-43	TGACGTCC	3911	LAMA5	laminin, alpha 5
NM_017798	CREB	-965	TGACGTCA	54915	YTHDF1	YTH domain family, member 1
NM_153773	CREB	-207	TGACGTCC	149992	C21orf99	chromosome 21 open reading frame 99
NM_015565	CREB	-104	TGACGTCT	26046	ZNF294	zinc finger protein 294
NM_144659	CREB	-625	TGACGTCG	140290	TCP10L	t-complex 10 (mouse)-like
NM_003895	CREB	-671	TGACGTCC	8867	SYNJ1	synaptojanin 1
BX537636	CREB	-509	TGACGTCT	3454	IFNAR1	interferon (alpha, beta and omega) receptor 1
NM_017613	CREB	-473	TGACGTCT	29980	DONSON	downstream neighbor of SON
NM_207472	CREB	-415	TGACGTAG	400863	FLJ46020	-
NM_058182	CREB	77	TGACGTCG	54065	C21orf51	chromosome 21 open reading frame 51
NM_002240	CREB	31	TGACGTCT	3763	KCNJ6	potassium inwardly-rectifying channel, subfamily J, member 6
NM_020639	CREB	-21	TGACGTAA	54101	RIPK4	receptor-interacting serine-threonine kinase 4
AB041015	CREB	-4	TGACGTCA	49854	ZNF295	zinc finger protein 295
AB041015	CREB	191	TGACGTAA	49854	ZNF295	zinc finger protein 295
NM_001025204	CREB	7	TGACGTCT	7307	U2AF1	U2(RNU2) small nuclear RNA auxiliary factor 1
NM_173354	CREB	-610	TGACGTCC	150094	SNF1LK	SNF1-like kinase
NM_173354	CREB	-268	TGACGTCA	150094	SNF1LK	SNF1-like kinase
NM_003683	CREB	-29	TGACGTCA	8568	D21S2056E	-
BC052575	CREB	-546	TGACGTGA	1291	COL6A1	collagen, type VI, alpha 1
NM_032261	CREB	-799	TGACGTCA	84221	C21orf56	chromosome 21 open reading frame 56
AL109794	CREB	99	TGACGTCC	3275	HRMT1L1	HMT1 hnRNP methyltransferase-like 1 (S. cerevisiae)
NM_005675	CREB	40	TGACGTGA	8214	DGCR6	DiGeorge syndrome critical region gene 6
NM_022719	CREB	-138	TGACGTCA	8220	DGCR14	DiGeorge syndrome critical region gene 14
NM_173793	CREB	-316	TGACGTAA	128977	LOC128977	-
NM_005207	CREB	-72	TGACGTAA	1399	CRKL	v-crk sarcoma virus CT10 oncogene homolog (avian)-like
AK127080	CREB	107	TGACGTCT	8216	LZTR1	leucine-zipper-like transcription regulator 1
NM_022081	CREB	-29	TGACGTCA	89781	HPS4	Hermansky-Pudlak syndrome 4
NM_005877	CREB	-226	TGACGTAC	10291	SF3A1	splicing factor 3a, subunit 1, 120kDa
BC041004	CREB	-299	TGACGTAG	25793	FBXO7	F-box protein 7
NM_001008494	CREB	147	TGACGTCA	91464	RAXLX	-
NM_003753	CREB	-138	TGACGTAG	8664	EIF3S7	eukaryotic translation initiation factor 3, subunit 7 zeta, 66/67kDa
NM_006860	CREB	-233	TGACGTCA	11020	RABL4	RAB, member of RAS oncogene family-like 4
NM_012407	CREB	2	TGACGTGA	9463	PRKCABP	protein kinase C, alpha binding protein
NM_012323	CREB	-924	TGACGTGA	23764	MAFF	v-maf musculoaponeurotic fibrosarcoma oncogene homolog F (avian)
NM_012323	CREB	-51	TGACGTCA	23764	MAFF	v-maf musculoaponeurotic fibrosarcoma oncogene homolog F (avian)
NM_006386	CREB	-124	TGACGTAA	10521	DDX17	DEAD (Asp-Glu-Ala-Asp) box polypeptide 17
NM_014876	CREB	-811	TGACGTCA	9929	KIAA0063	-
NM_014876	CREB	-716	TGACGTCG	9929	KIAA0063	-
NM_004286	CREB	-100	TGACGTCT	9567	GTPBP1	GTP binding protein 1
AK074445	CREB	-187	TGACGTCA	200317	FLJ23865	-
NM_000967	CREB	-120	TGACGTCA	6122	RPL3	ribosomal protein L3
NM_145731	CREB	-537	TGACGTCA	9145	SYNGR1	synaptogyrin 1
BC052982	CREB	-399	TGACGTCA	6767	ST13	suppression of tumorigenicity 13 (colon carcinoma) (Hsp70 interacting protein)
NM_032758	CREB	-408	TGACGTCC	84844	PHF5A	PHD finger protein 5A
AL834417	CREB	-145	TGACGTCA	27254	CSDC2	cold shock domain containing C2, RNA binding
NM_004599	CREB	-385	TGACGTAA	6721	SREBF2	sterol regulatory element binding transcription factor 2
NM_014351	CREB	-132	TGACGTCA	25830	SULT4A1	sulfotransferase family 4A, member 1
NM_014351	CREB	-85	TGACGTCA	25830	SULT4A1	sulfotransferase family 4A, member 1
NM_014351	CREB	-41	TGACGTCA	25830	SULT4A1	sulfotransferase family 4A, member 1
NM_025225	CREB	21	TGACGTCG	80339	ADPN	adiponutrin
NM_001003828	CREB	-66	TGACGTCC	29780	PARVB	parvin, beta
NM_015264	CREB	-741	TGACGTCA	23313	C22orf9	chromosome 22 open reading frame 9
BC071932	CREB	-462	TGACGTCT	5465	PPARA	peroxisome proliferative activated receptor, alpha
BC080189	CREB	-70	TGACGTGA	23151	DIP	-
BC048207	CREB	-368	TGACGTCG	348645	LOC348645	-
NM_018995	CREB	-185	TGACGTCA	54456	MOV10L1	Mov10l1, Moloney leukemia virus 10-like 1, homolog (mouse)
NM_020461	CREB	-88	TGACGTAT	85378	TUBGCP6	tubulin, gamma complex associated protein 6
NM_033200	CREB	-512	TGACGTAA	91289	BC002942	-
NM_175726	CREB	-347	TGACGTGA	3568	IL5RA	interleukin 5 receptor, alpha
NM_182916	CREB	-31	TGACGTCA	51095	TRNT1	tRNA nucleotidyl transferase, CCA-adding, 1
NM_014583	CREB	-185	TGACGTCA	29995	LMCD1	LIM and cysteine-rich domains 1
NM_020165	CREB	-14	TGACGTAA	56852	RAD18	RAD18 homolog (S. cerevisiae)
NM_001033117	CREB	-65	TGACGTGA	9901	SRGAP3	SLIT-ROBO Rho GTPase activating protein 3
NM_001031717	CREB	-113	TGACGTAA	78987	CRELD1	cysteine-rich with EGF-like domains 1
NM_018447	CREB	-24	TGACGTCA	55831	LOC55831	-
BC043599	CREB	-39	TGACGTGA	63924	CIDEC	cell death-inducing DFFA-like effector c
NM_018462	CREB	-868	TGACGTGA	55845	C3orf10	chromosome 3 open reading frame 10
NM_206831	CREB	-297	TGACGTAG	285381	ZCSL2	zinc finger, CSL-type containing 2
NM_001012410	CREB	-125	TGACGTCG	151648	SGOL1	shugoshin-like 1 (S. pombe)
NM_015097	CREB	95	TGACGTCA	23122	CLASP2	cytoplasmic linker associated protein 2
NM_015097	CREB	112	TGACGTCG	23122	CLASP2	cytoplasmic linker associated protein 2
NM_005109	CREB	-496	TGACGTCA	9943	OXSR1	oxidative-stress responsive 1
NM_005109	CREB	-382	TGACGTCT	9943	OXSR1	oxidative-stress responsive 1
NM_005109	CREB	-47	TGACGTCA	9943	OXSR1	oxidative-stress responsive 1
NM_020839	CREB	-15	TGACGTCG	57599	WDR48	WD repeat domain 48
NM_016305	CREB	-32	TGACGTCC	51188	SS18L2	synovial sarcoma translocation gene on chromosome 18-like 2
NM_144719	CREB	-33	TGACGTCG	152206	CCDC13	coiled-coil domain containing 13
NM_017719	CREB	-98	TGACGTCA	54861	SNRK	SNF related kinase
NM_001029839	CREB	-149	TGACGTCA	285343	C3orf23	chromosome 3 open reading frame 23
NM_145044	CREB	-30	TGACGTCA	115560	ZNF501	zinc finger protein 501
NM_020696	CREB	-17	TGACGTCA	57456	KIAA1143	KIAA1143
NM_001407	CREB	-854	TGACGTCT	1951	CELSR3	cadherin, EGF LAG seven-pass G-type receptor 3 (flamingo homolog, Drosophila)
AK001080	CREB	-696	TGACGTAG	11180	WDR6	WD repeat domain 6
NM_000884	CREB	-29	TGACGTCA	3615	IMPDH2	IMP (inosine monophosphate) dehydrogenase 2
NM_017730	CREB	148	TGACGTCG	54870	FLJ20259	-
NM_003458	CREB	-917	TGACGTCA	8927	BSN	bassoon (presynaptic cytomatrix protein)
NM_002447	CREB	147	TGACGTGA	4486	MST1R	macrophage stimulating 1 receptor (c-met-related tyrosine kinase)
NM_003549	CREB	-342	TGACGTCA	8372	HYAL3	hyaluronoglucosaminidase 3
BX648628	CREB	-352	TGACGTCA	80335	PRO2730	-
NM_004656	CREB	-38	TGACGTCT	8314	BAP1	BRCA1 associated protein-1 (ubiquitin carboxy-terminal hydrolase)
NM_018403	CREB	-69	TGACGTAC	55802	DCP1A	decapping enzyme
BC040291	CREB	-104	TGACGTCC	201627	FLJ34969	-
NM_020676	CREB	-995	TGACGTCT	57406	ABHD6	abhydrolase domain containing 6
NM_020676	CREB	-621	TGACGTCC	57406	ABHD6	abhydrolase domain containing 6
NM_007042	CREB	-37	TGACGTCA	11102	RPP14	ribonuclease P 14kDa subunit
NM_020685	CREB	-787	TGACGTCA	57415	C3orf14	chromosome 3 open reading frame 14
BX647742	CREB	-580	TGACGTAG	9861	PSMD6	proteasome (prosome, macropain) 26S subunit, non-ATPase, 6
AB209109	CREB	-80	TGACGTCA	7110	TMF1	TATA element modulatory factor 1
NM_000248	CREB	-162	TGACGTCA	4286	MITF	microphthalmia-associated transcription factor
NM_032682	CREB	-122	TGACGTCA	27086	FOXP1	forkhead box P1
NM_174907	CREB	-166	TGACGTAC	151987	PPP4R2	protein phosphatase 4, regulatory subunit 2
NM_000306	CREB	-774	TGACGTAA	5449	POU1F1	POU domain, class 1, transcription factor 1 (Pit1, growth hormone factor 1)
NM_032359	CREB	-4	TGACGTCA	84319	MGC4308	-
BC035967	CREB	-59	TGACGTAA	54931	RG9MTD1	RNA (guanine-9-) methyltransferase domain containing 1
NM_020357	CREB	-25	TGACGTCC	57092	PCNP	-
NM_014415	CREB	-171	TGACGTCA	27107	ZBTB11	zinc finger and BTB domain containing 11
NM_018010	CREB	-104	TGACGTCA	55081	ESRRBL1	estrogen-related receptor beta like 1
NM_018338	CREB	-218	TGACGTCC	55779	WDR52	WD repeat domain 52
NM_017699	CREB	-307	TGACGTGA	54847	SIDT1	SID1 transmembrane family, member 1
NM_025146	CREB	-743	TGACGTCG	80218	MAK3	Mak3 homolog (S. cerevisiae)
BC003192	CREB	-50	TGACGTCA	55254	TMEM39A	transmembrane protein 39A
NM_152305	CREB	-291	TGACGTCA	56983	MDSRP	-
NM_005513	CREB	-267	TGACGTAA	2960	GTF2E1	general transcription factor IIE, polypeptide 1, alpha 56kDa
AB023223	CREB	-165	TGACGTCC	9515	STXBP5L	syntaxin binding protein 5-like
BC011897	CREB	-955	TGACGTCA	79663	HSPBAP1	HSPB (heat shock 27kDa) associated protein 1
NM_017578	CREB	-842	TGACGTCG	54763	ROPN1	ropporin, rhophilin associated protein 1
NM_000373	CREB	39	TGACGTCA	7372	UMPS	uridine monophosphate synthetase (orotate phosphoribosyl transferase and orotidine-5'-decarboxylase)
NM_033049	CREB	-83	TGACGTCA	56667	MUC13	mucin 13, epithelial transmembrane
NM_001012337	CREB	-57	TGACGTCG	152015	ROPN1B	ropporin, rhophilin associated protein 1B
NM_004526	CREB	-52	TGACGTCG	4171	MCM2	MCM2 minichromosome maintenance deficient 2, mitotin (S. cerevisiae)
NM_172027	CREB	-882	TGACGTCA	80325	ABTB1	ankyrin repeat and BTB (POZ) domain containing 1
NM_014049	CREB	-149	TGACGTCA	28976	ACAD9	acyl-Coenzyme A dehydrogenase family, member 9
NM_001006109	CREB	-158	TGACGTGA	56941	DC12	-
NM_194289	CREB	-315	TGACGTAG	152195	LOC152195	-
BC022557	CREB	-662	TGACGTAG	80723	TMEM22	transmembrane protein 22
NM_024491	CREB	-268	TGACGTCT	80321	Cep70	-
NM_024491	CREB	23	TGACGTAG	80321	Cep70	-
NM_001004315	CREB	-241	TGACGTCA	389152	FLJ46210	-
NM_022131	CREB	-953	TGACGTCA	64084	CLSTN2	calsyntenin 2
NM_022131	CREB	-233	TGACGTCA	64084	CLSTN2	calsyntenin 2
NM_018155	CREB	-127	TGACGTCA	55186	SLC25A36	solute carrier family 25, member 36
NM_014245	CREB	-35	TGACGTCA	9616	RNF7	ring finger protein 7
NM_003304	CREB	-368	TGACGTGA	7220	TRPC1	transient receptor potential cation channel, subfamily C, member 1
NM_014779	CREB	-780	TGACGTCA	9819	TSC22D2	TSC22 domain family, member 2
NM_207293	CREB	24	TGACGTCT	4154	MBNL1	muscleblind-like (Drosophila)
NM_020865	CREB	-89	TGACGTCA	170506	DHX36	DEAH (Asp-Glu-Ala-His) box polypeptide 36
NM_001004316	CREB	-24	TGACGTCG	389170	FLJ16641	-
NM_001004316	CREB	-8	TGACGTCC	389170	FLJ16641	-
BC038394	CREB	-98	TGACGTCA	57018	CCNL1	cyclin L1
AK056948	CREB	-83	TGACGTCA	4291	MLF1	myeloid leukemia factor 1
NM_005414	CREB	-67	TGACGTCA	6498	SKIL	SKI-like
BC048298	CREB	-627	TGACGTCT	79718	TBL1XR1	transducin (beta)-like 1X-linked receptor 1
NM_021629	CREB	-824	TGACGTCA	59345	GNB4	guanine nucleotide binding protein (G protein), beta polypeptide 4
BC037299	CREB	-72	TGACGTCG	131408	MGC21688	-
NM_004721	CREB	24	TGACGTCA	9175	MAP3K13	mitogen-activated protein kinase kinase kinase 13
NM_021627	CREB	-25	TGACGTCA	59343	SENP2	SUMO1/sentrin/SMT3 specific peptidase 2
NM_016306	CREB	-140	TGACGTCT	51726	DNAJB11	DnaJ (Hsp40) homolog, subfamily B, member 11
NM_001048	CREB	-28	TGACGTCA	6750	SST	somatostatin
NM_006241	CREB	-363	TGACGTCA	5504	PPP1R2	protein phosphatase 1, regulatory (inhibitor) subunit 2
NM_007100	CREB	-101	TGACGTCA	521	ATP5I	ATP synthase, H+ transporting, mitochondrial F0 complex, subunit e
BC036769	CREB	-274	TGACGTCT	53834	FGFRL1	fibroblast growth factor receptor-like 1
BC052254	CREB	-407	TGACGTCA	7468	WHSC1	Wolf-Hirschhorn syndrome candidate 1
AF101434	CREB	-319	TGACGTCA	7469	WHSC2	Wolf-Hirschhorn syndrome candidate 2
NM_032927	CREB	-32	TGACGTCA	85013	MGC13159	-
NM_021638	CREB	-73	TGACGTCA	60312	AFAP	-
NM_018986	CREB	-836	TGACGTGA	54436	SH3TC1	SH3 domain and tetratricopeptide repeats 1
BC017053	CREB	-43	TGACGTCA	8310	ACOX3	acyl-Coenzyme A oxidase 3, pristanoyl
BC018067	CREB	-838	TGACGTCG	9364	RAB28	RAB28, member RAS oncogene family
NM_001189	CREB	25	TGACGTCC	579	BAPX1	bagpipe homeobox homolog 1 (Drosophila)
NM_015907	CREB	-209	TGACGTCA	51056	LAP3	leucine aminopeptidase 3
NM_145048	CREB	-260	TGACGTCA	133015	MGC29898	-
NM_013261	CREB	-102	TGACGTCA	10891	PPARGC1A	peroxisome proliferative activated receptor, gamma, coactivator 1, alpha
NM_001007075	CREB	-436	TGACGTCC	51088	KLHL5	kelch-like 5 (Drosophila)
NM_002913	CREB	-10	TGACGTCA	5981	RFC1	replication factor C (activator 1) 1, 145kDa
BC042401	CREB	-509	TGACGTCA	79730	FLJ14001	-
NM_198353	CREB	-179	TGACGTCA	386617	KCTD8	potassium channel tetramerisation domain containing 8
S42457	CREB	93	TGACGTCC	1259	CNGA1	cyclic nucleotide gated channel alpha 1
AF324350	CREB	-29	TGACGTCA	54940	OCIAD1	OCIA domain containing 1
BC022983	CREB	-833	TGACGTCT	84708	LNX	ligand of numb-protein X
AY422212	CREB	-96	TGACGTCA	132949	AASDH	-
AL832015	CREB	-63	TGACGTCT	55236	FLJ10808	-
NM_182502	CREB	-341	TGACGTAT	132724	TMPRSS11B	transmembrane protease, serine 11B
NM_133370	CREB	-98	TGACGTCA	91746	YT521	-
NM_004885	CREB	148	TGACGTCT	10886	GPR74	G protein-coupled receptor 74
NM_001657	CREB	-65	TGACGTCA	374	AREG	amphiregulin (schwannoma-derived growth factor)
NM_001657	CREB	-65	TGACGTCA	374	AREG	amphiregulin (schwannoma-derived growth factor)
NM_203505	CREB	-996	TGACGTAT	9908	G3BP2	-
NM_203505	CREB	-227	TGACGTCA	9908	G3BP2	-
NM_006239	CREB	16	TGACGTCA	5470	PPEF2	protein phosphatase, EF-hand calcium binding domain 2
NM_006835	CREB	-329	TGACGTCA	10983	CCNI	cyclin I
NM_020236	CREB	-652	TGACGTAA	65008	MRPL1	mitochondrial ribosomal protein L1
BC031256	CREB	-54	TGACGTCA	152559	PAQR3	progestin and adipoQ receptor family member III
NM_194282	CREB	-629	TGACGTCT	132660	DKFZp686L1814	-
BC020728	CREB	9	TGACGTCA	27235	COQ2	coenzyme Q2 homolog, prenyltransferase (yeast)
BC074881	CREB	-523	TGACGTCA	1040	CDS1	CDP-diacylglycerol synthase (phosphatidate cytidylyltransferase) 1
AB023210	CREB	-399	TGACGTAT	23001	WDFY3	WD repeat and FYVE domain containing 3
NM_152542	CREB	-177	TGACGTCG	152926	PPM1K	protein phosphatase 1K (PP2C domain containing)
NM_016323	CREB	-461	TGACGTCG	51191	HERC5	hect domain and RLD 5
NM_152292	CREB	-400	TGACGTAA	93587	RG9MTD2	RNA (guanine-9-) methyltransferase domain containing 2
NM_152292	CREB	-84	TGACGTCG	93587	RG9MTD2	RNA (guanine-9-) methyltransferase domain containing 2
NM_001813	CREB	-48	TGACGTCA	1062	CENPE	centromere protein E, 312kDa
NM_017628	CREB	-400	TGACGTAA	54790	FLJ20032	-
NM_000325	CREB	-41	TGACGTCT	5308	PITX2	paired-like homeodomain transcription factor 2
NM_018569	CREB	-731	TGACGTCC	55435	C4orf16	chromosome 4 open reading frame 16
NM_025144	CREB	-262	TGACGTCA	80216	ALPK1	alpha-kinase 1
NM_018392	CREB	-7	TGACGTCA	55345	FLJ11331	-
NM_005033	CREB	2	TGACGTAA	5393	EXOSC9	exosome component 9
NM_001237	CREB	-239	TGACGTCA	890	CCNA2	cyclin A2
NM_176824	CREB	-11	TGACGTCA	55212	BBS7	Bardet-Biedl syndrome 7
NM_152618	CREB	-55	TGACGTCC	166379	FLJ35630	-
NM_014487	CREB	-69	TGACGTCA	27309	ZNF330	zinc finger protein 330
NM_022475	CREB	60	TGACGTCA	64399	HHIP	hedgehog interacting protein
NM_014885	CREB	-31	TGACGTCA	10393	ANAPC10	anaphase promoting complex subunit 10
BC036551	CREB	-536	TGACGTCA	55314	FLJ11155	-
CR933601	CREB	125	TGACGTCG	91351	FLJ31033	-
NM_032783	CREB	-38	TGACGTCG	84869	CBR4	-
NM_012224	CREB	-170	TGACGTCA	4750	NEK1	NIMA (never in mitosis gene a)-related kinase 1
NM_173872	CREB	-257	TGACGTGA	1182	CLCN3	chloride channel 3
NM_173872	CREB	-49	TGACGTCA	1182	CLCN3	chloride channel 3
NM_181726	CREB	-749	TGACGTCA	353322	ANKRD37	ankyrin repeat domain 37
NM_018359	CREB	-98	TGACGTCA	55325	FLJ11200	-
NM_014476	CREB	-64	TGACGTCA	27295	PDLIM3	PDZ and LIM domain 3
NM_016358	CREB	-242	TGACGTCA	50805	IRX4	iroquois homeobox protein 4
NM_004394	CREB	-76	TGACGTCA	1611	DAP	death-associated protein
NM_138348	CREB	-155	TGACGTGA	90268	LOC90268	-
AK128686	CREB	112	TGACGTCT	23037	PDZK3	PDZ domain containing 3
NM_022130	CREB	-20	TGACGTCA	64083	GOLPH3	golgi phosphoprotein 3 (coat-protein)
BC057393	CREB	-159	TGACGTGA	54545	MTMR12	myotubularin related protein 12
AY317139	CREB	-396	TGACGTGA	26064	RAI14	retinoic acid induced 14
AY354204	CREB	-607	TGACGTGA	26064	RAI14	retinoic acid induced 14
AK026817	CREB	-36	TGACGTAG	79925	FLJ23577	-
NM_001737	CREB	-262	TGACGTCA	735	C9	complement component 9
NM_006350	CREB	-140	TGACGTCC	10468	FST	follistatin
AY036974	CREB	-279	TGACGTCT	54505	DHX29	DEAH (Asp-Glu-Ala-His) box polypeptide 29
AL161991	CREB	-329	TGACGTCA	65056	GPBP1	GC-rich promoter binding protein 1
NM_006622	CREB	97	TGACGTGA	10769	PLK2	polo-like kinase 2 (Drosophila)
NM_014473	CREB	93	TGACGTCC	27292	HSA9761	-
NM_016338	CREB	-27	TGACGTAG	51194	IPO11	importin 11
NM_197941	CREB	-50	TGACGTCA	11174	ADAMTS6	ADAM metallopeptidase with thrombospondin type 1 motif, 6
NM_198828	CREB	-313	TGACGTCC	375449	LOC375449	-
NM_005582	CREB	151	TGACGTCA	4064	CD180	CD180 antigen
NM_033281	CREB	-9	TGACGTCC	92259	MRPS36	mitochondrial ribosomal protein S36
NM_018429	CREB	-107	TGACGTCA	55814	BDP1	B double prime 1, subunit of RNA polymerase III transcription initiation factor IIIB
NM_004291	CREB	-35	TGACGTCA	9607	CART	-
NM_023039	CREB	-75	TGACGTAC	57763	ANKRA2	ankyrin repeat, family A (RFXANK-like), 2
BC033692	CREB	-125	TGACGTAG	3156	HMGCR	3-hydroxy-3-methylglutaryl-Coenzyme A reductase
NM_004272	CREB	-737	TGACGTGA	9456	HOMER1	homer homolog 1 (Drosophila)
NM_032567	CREB	-298	TGACGTAG	84654	SPZ1	-
NM_001004441	CREB	-347	TGACGTAG	340120	DP58	-
NM_004365	CREB	-101	TGACGTAA	1070	CETN3	centrin, EF-hand protein, 3 (CDC31 homolog, yeast)
AL136630	CREB	-146	TGACGTAT	83989	DKFZP564D172	-
NM_012081	CREB	-16	TGACGTCA	22936	ELL2	elongation factor, RNA polymerase II, 2
NM_000439	CREB	-77	TGACGTCA	5122	PCSK1	proprotein convertase subtilisin/kexin type 1
NM_001270	CREB	-837	TGACGTCT	1105	CHD1	chromodomain helicase DNA binding protein 1
NM_198507	CREB	-143	TGACGTCA	345757	UNQ1912	-
NM_180991	CREB	-310	TGACGTCT	353189	SLCO4C1	solute carrier organic anion transporter family, member 4C1
NM_014819	CREB	-283	TGACGTGA	9867	PJA2	praja 2, RING-H2 motif containing
NM_022828	CREB	-37	TGACGTCA	64848	YTHDC2	YTH domain containing 2
NM_001801	CREB	-830	TGACGTAG	1036	CDO1	cysteine dioxygenase, type I
NM_005460	CREB	22	TGACGTAG	9627	SNCAIP	synuclein, alpha interacting protein (synphilin)
NM_003059	CREB	-719	TGACGTAG	6583	SLC22A4	solute carrier family 22 (organic cation transporter), member 4
NM_198431	CREB	-86	TGACGTAT	3308	HSPA4	heat shock 70kDa protein 4
NM_015082	CREB	-37	TGACGTCA	23105	FSTL4	follistatin-like 4
NM_002715	CREB	157	TGACGTCA	5515	PPP2CA	protein phosphatase 2 (formerly 2A), catalytic subunit, alpha isoform
NM_145282	CREB	-858	TGACGTGA	153328	LOC153328	-
NM_004134	CREB	-559	TGACGTCC	3313	HSPA9B	heat shock 70kDa protein 9B (mortalin-2)
NM_032412	CREB	4	TGACGTCA	84418	ORF1-FL49	-
NM_024668	CREB	-537	TGACGTAG	54882	ANKHD1	ankyrin repeat and KH domain containing 1
NM_017706	CREB	-208	TGACGTGA	54853	WDR55	WD repeat domain 55
BC051788	CREB	-951	TGACGTAT	56099	PCDHGB7	protocadherin gamma subfamily B, 7
D84223	CREB	-246	TGACGTCA	51520	LARS	leucyl-tRNA synthetase
M15169	CREB	-33	TGACGTGA	154	ADRB2	adrenergic, beta-2-, receptor, surface
AL831818	CREB	-807	TGACGTCA	11346	SYNPO	synaptopodin
NM_003314	CREB	-149	TGACGTCA	7265	TTC1	tetratricopeptide repeat domain 1
NM_003862	CREB	-807	TGACGTCT	8817	FGF18	fibroblast growth factor 18
NM_004417	CREB	-167	TGACGTCT	1843	DUSP1	dual specificity phosphatase 1
NM_004417	CREB	-120	TGACGTCA	1843	DUSP1	dual specificity phosphatase 1
BC074978	CREB	-277	TGACGTGA	1812	DRD1	dopamine receptor D1
NM_007097	CREB	-51	TGACGTCA	1212	CLTB	clathrin, light polypeptide (Lcb)
NM_014901	CREB	-643	TGACGTCA	22838	RNF44	ring finger protein 44
NM_014901	CREB	-456	TGACGTCA	22838	RNF44	ring finger protein 44
BC011847	CREB	-795	TGACGTCC	2264	FGFR4	fibroblast growth factor receptor 4
NM_001029886	CREB	-109	TGACGTCA	345456	PFN3	profilin 3
NM_002082	CREB	-804	TGACGTCC	2870	GRK6	G protein-coupled receptor kinase 6
NM_002082	CREB	-197	TGACGTGA	2870	GRK6	G protein-coupled receptor kinase 6
NM_018434	CREB	-326	TGACGTGA	55819	RNF130	ring finger protein 130
NM_033281	CREB	-9	TGACGTCC	92259	MRPS36	mitochondrial ribosomal protein S36
NM_018429	CREB	-107	TGACGTCA	55814	BDP1	B double prime 1, subunit of RNA polymerase III transcription initiation factor IIIB
NM_004291	CREB	-35	TGACGTCA	9607	CART	-
BC001394	CREB	-714	TGACGTAA	5269	SERPINB6	serpin peptidase inhibitor, clade B (ovalbumin), member 6
NM_001069	CREB	-55	TGACGTCA	7280	TUBB2	tubulin, beta 2
AK172770	CREB	-337	TGACGTCT	63027	C6orf85	chromosome 6 open reading frame 85
NM_016588	CREB	-983	TGACGTCC	51299	NRN1	neuritin 1
NM_015948	CREB	-487	TGACGTAA	51000	SLC35B3	solute carrier family 35, member B3
NM_194299	CREB	-20	TGACGTAG	221711	LOC221711	-
NM_005325	CREB	-547	TGACGTGA	3024	HIST1H1A	histone 1, H1a
NM_003537	CREB	-202	TGACGTCA	8358	HIST1H3B	histone 1, H3b
NM_003545	CREB	-166	TGACGTCA	8367	HIST1H4E	histone 1, H4e
NM_003547	CREB	-534	TGACGTGA	8369	HIST1H4G	histone 1, H4g
NM_003543	CREB	-166	TGACGTCA	8365	HIST1H4H	histone 1, H4h
NM_080593	CREB	-117	TGACGTCA	85236	HIST1H2BK	histone 1, H2bk
NM_007149	CREB	163	TGACGTCA	7738	ZNF184	zinc finger protein 184 (Kruppel-like)
NM_021066	CREB	-190	TGACGTCA	8331	HIST1H2AJ	histone 1, H2aj
NM_003511	CREB	-165	TGACGTCA	8332	HIST1H2AL	histone 1, H2al
BC026092	CREB	5	TGACGTCA	7718	ZNF165	zinc finger protein 165
NM_170783	CREB	-69	TGACGTCA	30834	ZNRD1	zinc ribbon domain containing, 1
NM_003449	CREB	-153	TGACGTAA	7726	TRIM26	tripartite motif-containing 26
NM_002714	CREB	-620	TGACGTAC	5514	PPP1R10	protein phosphatase 1, regulatory subunit 10
BC006105	CREB	2	TGACGTCG	79969	C6orf134	chromosome 6 open reading frame 134
NM_004638	CREB	-736	TGACGTAA	7916	BAT2	HLA-B associated transcript 2
NM_021160	CREB	-62	TGACGTCA	7920	BAT5	HLA-B associated transcript 5
NM_005510	CREB	-773	TGACGTCT	1797	DOM3Z	dom-3 homolog Z (C. elegans)
NM_005510	CREB	-74	TGACGTAC	1797	DOM3Z	dom-3 homolog Z (C. elegans)
NM_002124	CREB	-463	TGACGTAA	3123	HLA-DRB1	major histocompatibility complex, class II, DR beta 1
NM_148919	CREB	-709	TGACGTCG	5696	PSMB8	proteasome (prosome, macropain) subunit, beta type, 8 (large multifunctional peptidase 7)
BC063840	CREB	-733	TGACGTCA	6046	BRD2	bromodomain containing 2
NM_002931	CREB	-64	TGACGTCT	6015	RING1	ring finger protein 1
NM_002931	CREB	-13	TGACGTAG	6015	RING1	ring finger protein 1
NM_002263	CREB	-270	TGACGTAG	3833	KIFC1	kinesin family member C1
NM_015921	CREB	-924	TGACGTCA	51596	C6orf82	chromosome 6 open reading frame 82
NM_003427	CREB	-277	TGACGTCA	7629	ZNF76	zinc finger protein 76 (expressed in testis)
AK122614	CREB	-39	TGACGTCT	5467	PPARD	peroxisome proliferative activated receptor, delta
BC038292	CREB	-980	TGACGTGA	6732	SRPK1	SFRS protein kinase 1
NM_015050	CREB	-40	TGACGTCA	23070	KIAA0082	KIAA0082
NM_018322	CREB	-605	TGACGTAT	55776	C6orf64	chromosome 6 open reading frame 64
AB002379	CREB	-78	TGACGTCA	23500	DAAM2	dishevelled associated activator of morphogenesis 2
AY358171	CREB	-840	TGACGTAG	79865	TREML2	triggering receptor expressed on myeloid cells-like 2
NM_004828	CREB	-445	TGACGTCC	9436	NCR2	natural cytotoxicity triggering receptor 2
NM_014780	CREB	-126	TGACGTCC	9820	CUL7	cullin 7
AB058758	CREB	-946	TGACGTGA	84630	TTBK1	tau tubulin kinase 1
NM_007355	CREB	-142	TGACGTCA	3326	HSPCB	heat shock 90kDa protein 1, beta
NM_001253	CREB	-483	TGACGTGA	988	CDC5L	CDC5 cell division cycle 5-like (S. pombe)
NM_001253	CREB	-111	TGACGTCA	988	CDC5L	CDC5 cell division cycle 5-like (S. pombe)
NM_012120	CREB	-553	TGACGTCA	23607	CD2AP	CD2-associated protein
NM_003296	CREB	-58	TGACGTCG	7180	CRISP2	cysteine-rich secretory protein 2
NM_002388	CREB	-810	TGACGTGA	4172	MCM3	MCM3 minichromosome maintenance deficient 3 (S. cerevisiae)
NM_001512	CREB	-876	TGACGTCA	2941	GSTA4	glutathione S-transferase A4
NM_021814	CREB	146	TGACGTCA	60481	ELOVL5	ELOVL family member 5, elongation of long chain fatty acids (FEN1/Elo2, SUR4/Elo3-like, yeast)
NM_002526	CREB	-135	TGACGTCG	4907	NT5E	5'-nucleotidase, ecto (CD73)
NM_000735	CREB	-142	TGACGTCA	1081	CGA	glycoprotein hormones, alpha polypeptide
NM_000735	CREB	-124	TGACGTCA	1081	CGA	glycoprotein hormones, alpha polypeptide
NM_002042	CREB	-177	TGACGTAG	2569	GABRR1	gamma-aminobutyric acid (GABA) receptor, rho 1
NM_014611	CREB	-69	TGACGTCA	23195	MDN1	MDN1, midasin homolog (yeast)
NM_012115	CREB	152	TGACGTCT	9994	CASP8AP2	CASP8 associated protein 2
NM_021813	CREB	-183	TGACGTCA	60468	BACH2	BTB and CNC homology 1, basic leucine zipper transcription factor 2
NM_014165	CREB	-814	TGACGTCT	29078	C6orf66	chromosome 6 open reading frame 66
NM_182907	CREB	-74	TGACGTCG	639	PRDM1	PR domain containing 1, with ZNF domain
NM_004849	CREB	-28	TGACGTCA	9474	ATG5	ATG5 autophagy related 5 homolog (S. cerevisiae)
NM_016487	CREB	-949	TGACGTAT	51250	C6orf203	chromosome 6 open reading frame 203
NM_016487	CREB	49	TGACGTAC	51250	C6orf203	chromosome 6 open reading frame 203
NM_018013	CREB	54	TGACGTCC	55084	FLJ10159	-
NM_003269	CREB	-92	TGACGTCA	7101	NR2E1	nuclear receptor subfamily 2, group E, member 1
NM_005284	CREB	-863	TGACGTCA	2830	GPR6	G protein-coupled receptor 6
BC060769	CREB	-123	TGACGTCG	79632	C6orf60	chromosome 6 open reading frame 60
AK131446	CREB	-301	TGACGTCA	221322	C6orf170	chromosome 6 open reading frame 170
NM_001012507	CREB	-129	TGACGTCA	387103	C6orf173	chromosome 6 open reading frame 173
NM_001010876	CREB	66	TGACGTAG	253582	C6orf191	chromosome 6 open reading frame 191
NM_198392	CREB	-300	TGACGTCT	6943	TCF21	transcription factor 21
NM_017651	CREB	-31	TGACGTCA	54806	AHI1	Abelson helper integration site
NM_018945	CREB	-150	TGACGTCA	27115	PDE7B	phosphodiesterase 7B
NM_000416	CREB	-40	TGACGTAA	3459	IFNGR1	interferon gamma receptor 1
BC064689	CREB	-378	TGACGTGA	7128	TNFAIP3	tumor necrosis factor, alpha-induced protein 3
AK097958	CREB	-834	TGACGTAT	64065	PERP	PERP, TP53 apoptosis effector
NM_016217	CREB	-172	TGACGTCA	51696	HECA	headcase homolog (Drosophila)
NM_016217	CREB	-135	TGACGTCA	51696	HECA	headcase homolog (Drosophila)
NM_016485	CREB	-108	TGACGTCG	51534	C6orf55	chromosome 6 open reading frame 55
AY259177	CREB	121	TGACGTCA	389434	C6orf71	chromosome 6 open reading frame 71
NM_003381	CREB	-80	TGACGTCT	7432	VIP	vasoactive intestinal peptide
AK125910	CREB	-903	TGACGTAT	80350	LPAL2	lipoprotein, Lp(a)-like 2
D86968	CREB	-347	TGACGTCC	4216	MAP3K4	mitogen-activated protein kinase kinase kinase 4
AB009973	CREB	-166	TGACGTAA	5071	PARK2	Parkinson disease (autosomal recessive, juvenile) 2, parkin
NM_030615	CREB	73	TGACGTCG	3834	KIF25	kinesin family member 25
NM_133325	CREB	-349	TGACGTGA	55274	PHF10	PHD finger protein 10
NM_170783	CREB	-69	TGACGTCA	30834	ZNRD1	zinc ribbon domain containing, 1
BC024039	CREB	-181	TGACGTAA	7726	TRIM26	tripartite motif-containing 26
NM_002714	CREB	-620	TGACGTAC	5514	PPP1R10	protein phosphatase 1, regulatory subunit 10
BC006105	CREB	2	TGACGTCG	79969	C6orf134	chromosome 6 open reading frame 134
NM_004638	CREB	-737	TGACGTAA	7916	BAT2	HLA-B associated transcript 2
NM_021160	CREB	-62	TGACGTCA	7920	BAT5	HLA-B associated transcript 5
NM_005510	CREB	-773	TGACGTCT	1797	DOM3Z	dom-3 homolog Z (C. elegans)
NM_005510	CREB	-74	TGACGTAC	1797	DOM3Z	dom-3 homolog Z (C. elegans)
NM_148919	CREB	-709	TGACGTCG	5696	PSMB8	proteasome (prosome, macropain) subunit, beta type, 8 (large multifunctional peptidase 7)
BC063840	CREB	-733	TGACGTCA	6046	BRD2	bromodomain containing 2
NM_002931	CREB	-64	TGACGTCT	6015	RING1	ring finger protein 1
NM_002931	CREB	-13	TGACGTAG	6015	RING1	ring finger protein 1
BC050608	CREB	-156	TGACGTCA	30834	ZNRD1	zinc ribbon domain containing, 1
NM_003449	CREB	-153	TGACGTAA	7726	TRIM26	tripartite motif-containing 26
NM_002714	CREB	-620	TGACGTAC	5514	PPP1R10	protein phosphatase 1, regulatory subunit 10
BC006105	CREB	2	TGACGTCG	79969	C6orf134	chromosome 6 open reading frame 134
NM_004638	CREB	-737	TGACGTAA	7916	BAT2	HLA-B associated transcript 2
NM_021160	CREB	-62	TGACGTCA	7920	BAT5	HLA-B associated transcript 5
NM_005510	CREB	-773	TGACGTCT	1797	DOM3Z	dom-3 homolog Z (C. elegans)
NM_005510	CREB	-74	TGACGTAC	1797	DOM3Z	dom-3 homolog Z (C. elegans)
NM_148919	CREB	-709	TGACGTCG	5696	PSMB8	proteasome (prosome, macropain) subunit, beta type, 8 (large multifunctional peptidase 7)
BC063840	CREB	-733	TGACGTCA	6046	BRD2	bromodomain containing 2
NM_002931	CREB	-64	TGACGTCT	6015	RING1	ring finger protein 1
NM_002931	CREB	-13	TGACGTAG	6015	RING1	ring finger protein 1
NM_002263	CREB	-270	TGACGTAG	3833	KIFC1	kinesin family member C1
NM_001024677	CREB	-402	TGACGTCT	401296	LOC401296	-
NM_003088	CREB	-56	TGACGTCA	6624	FSCN1	fascin homolog 1, actin-bundling protein (Strongylocentrotus purpuratus)
BC028717	CREB	-514	TGACGTGA	9265	PSCD3	pleckstrin homology, Sec7 and coiled-coil domains 3
BC006110	CREB	-15	TGACGTCA	84792	MGC12966	-
NM_022307	CREB	-113	TGACGTCG	3382	ICA1	islet cell autoantigen 1, 69kDa
NM_152774	CREB	-241	TGACGTAG	256130	MGC42090	-
NM_007342	CREB	108	TGACGTCA	11097	NUPL2	nucleoporin like 2
NM_013293	CREB	-76	TGACGTCA	29896	TRA2A	-
NM_018947	CREB	-209	TGACGTCA	54205	CYCS	cytochrome c, somatic
NM_031243	CREB	-68	TGACGTAG	3181	HNRPA2B1	heterogeneous nuclear ribonucleoprotein A2/B1
AK096533	CREB	-324	TGACGTCA	222166	Ells1	-
AK096533	CREB	-262	TGACGTCA	222166	Ells1	-
NM_022728	CREB	144	TGACGTCA	63974	NEUROD6	neurogenic differentiation 6
NM_001013723	CREB	-940	TGACGTCA	441208	LOC441208	-
NM_203288	CREB	-696	TGACGTCA	6100	RP9	retinitis pigmentosa 9 (autosomal dominant)
NM_001011553	CREB	-379	TGACGTGA	989	7-Sep	septin 7
NM_032016	CREB	-87	TGACGTCA	83930	STARD3NL	STARD3 N-terminal like
NM_002787	CREB	163	TGACGTCG	5683	PSMA2	proteasome (prosome, macropain) subunit, alpha type, 2
BC035014	CREB	-607	TGACGTAT	23386	NUDCD3	NudC domain containing 3
NM_002541	CREB	-71	TGACGTCA	4967	OGDH	oxoglutarate (alpha-ketoglutarate) dehydrogenase (lipoamide)
NM_033224	CREB	-272	TGACGTCA	5814	PURB	purine-rich element binding protein B
NM_004749	CREB	-7	TGACGTAG	9238	TBRG4	transforming growth factor beta regulator 4
NM_016139	CREB	-105	TGACGTCC	51142	CHCHD2	coiled-coil-helix-coiled-coil-helix domain containing 2
AK128835	CREB	-35	TGACGTAG	401351	LOC401351	-
AK128835	CREB	-35	TGACGTAG	401351	LOC401351	-
NM_006524	CREB	-30	TGACGTCT	7697	ZNF138	zinc finger protein 138
NM_001013464	CREB	-61	TGACGTCA	441242	LOC441242	-
AK022917	CREB	-575	TGACGTGA	55253	RSAFD1	radical S-adenosyl methionine and flavodoxin domains 1
BC026058	CREB	-90	TGACGTCA	64940	FLJ13195	-
NM_198853	CREB	-560	TGACGTCC	378108	TRIM50C	tripartite motif-containing 50C
NM_001025202	CREB	-84	TGACGTCA	442582	LOC442582	-
AY081949	CREB	-562	TGACGTCC	135892	TRIM50A	tripartite motif-containing 50A
NM_001025202	CREB	-84	TGACGTCA	442582	LOC442582	-
AB017007	CREB	-186	TGACGTCA	5380	PMS2L2	postmeiotic segregation increased 2-like 2
NM_005338	CREB	-922	TGACGTCT	3092	HIP1	huntingtin interacting protein 1
NM_007233	CREB	-20	TGACGTCG	11257	TP53AP1	TP53 activated protein 1
AF351613	CREB	5	TGACGTAA	85865	LOC85865	-
NM_003182	CREB	-357	TGACGTCT	6863	TAC1	tachykinin, precursor 1 (substance K, substance P, neurokinin 1, neurokinin 2, neuromedin L, neurokinin alpha, neuropeptide K, neuropeptide gamma)
NM_005720	CREB	-624	TGACGTAA	10095	ARPC1B	actin related protein 2/3 complex, subunit 1B, 41kDa
NM_013440	CREB	-70	TGACGTCA	29990	PILRB	paired immunoglobin-like type 2 receptor beta
AK093038	CREB	-949	TGACGTCG	55063	ZCWPW1	zinc finger, CW type with PWWP domain 1
NM_003302	CREB	-96	TGACGTCA	7205	TRIP6	thyroid hormone receptor interactor 6
BC063835	CREB	-96	TGACGTCA	7425	VGF	VGF nerve growth factor inducible
NM_173054	CREB	-435	TGACGTCC	5649	RELN	reelin
NM_182691	CREB	-222	TGACGTGA	6733	SRPK2	SFRS protein kinase 2
AB033044	CREB	-58	TGACGTCG	57485	ATXN7L1	ataxin 7-like 1
NM_001008405	CREB	-23	TGACGTCC	55973	BCAP29	B-cell receptor-associated protein 29
NM_000108	CREB	-23	TGACGTAG	1738	DLD	dihydrolipoamide dehydrogenase (E3 component of pyruvate dehydrogenase complex, 2-oxo-glutarate complex, branched chain keto acid dehydrogenase complex)
AK093212	CREB	-35	TGACGTCA	7982	ST7	suppression of tumorigenicity 7
BC045532	CREB	81	TGACGTCC	51691	LSM8	LSM8 homolog, U6 small nuclear RNA associated (S. cerevisiae)
NM_016087	CREB	183	TGACGTAA	51384	WNT16	wingless-type MMTV integration site family, member 16
NM_001023566	CREB	-57	TGACGTCA	401398	LOC401398	-
NM_024523	CREB	-27	TGACGTCA	79571	GCC1	GRIP and coiled-coil domain containing 1
NM_001662	CREB	-100	TGACGTCG	381	ARF5	ADP-ribosylation factor 5
AK023500	CREB	-969	TGACGTCA	64753	NAG6	-
AF503918	CREB	-93	TGACGTAC	246184	CDC26	cell division cycle 26
NM_003344	CREB	-41	TGACGTCA	7328	UBE2H	ubiquitin-conjugating enzyme E2H (UBC8 homolog, yeast)
NM_003344	CREB	-27	TGACGTCA	7328	UBE2H	ubiquitin-conjugating enzyme E2H (UBC8 homolog, yeast)
NM_016478	CREB	-887	TGACGTAG	51530	ZC3HC1	zinc finger, C3HC-type containing 1
AK093288	CREB	-324	TGACGTCA	93979	CPA5	carboxypeptidase A5
AB046770	CREB	0	TGACGTCT	57671	PLXNA4A	plexin A4, A
NM_194071	CREB	-165	TGACGTCA	64764	CREB3L2	cAMP responsive element binding protein 3-like 2
NM_197964	CREB	-686	TGACGTAC	154791	HSPC268	-
NM_004546	CREB	-26	TGACGTCA	4708	NDUFB2	NADH dehydrogenase (ubiquinone) 1 beta subcomplex, 2, 8kDa
NM_004333	CREB	-266	TGACGTCA	673	BRAF	v-raf murine sarcoma viral oncogene homolog B1
NM_018646	CREB	-258	TGACGTCC	55503	TRPV6	transient receptor potential cation channel, subfamily V, member 6
U58087	CREB	-963	TGACGTAC	8454	CUL1	cullin 1
NM_001004302	CREB	-213	TGACGTAG	155060	LOC155060	-
NM_175571	CREB	-182	TGACGTCC	155038	GIMAP8	GTPase, IMAP family member 8
NM_031434	CREB	-762	TGACGTCG	83590	C7orf21	chromosome 7 open reading frame 21
BC044644	CREB	-405	TGACGTCT	116988	CENTG3	centaurin, gamma 3
NM_005431	CREB	-111	TGACGTCA	7516	XRCC2	X-ray repair complementing defective repair in Chinese hamster cells 2
NM_020445	CREB	-67	TGACGTCA	57180	ACTR3B	ARP3 actin-related protein 3 homolog B (yeast)
AL833934	CREB	-923	TGACGTAA	64327	LMBR1	limb region 1 homolog (mouse)
AL834394	CREB	-276	TGACGTAT	64327	LMBR1	limb region 1 homolog (mouse)
NM_138400	CREB	-185	TGACGTCC	64434	NOM1	nucleolar protein with MIF4G domain 1
NM_020728	CREB	-74	TGACGTCG	57488	FAM62B	family with sequence similarity 62 (C2 domain containing) member B
NM_020728	CREB	-7	TGACGTCA	57488	FAM62B	family with sequence similarity 62 (C2 domain containing) member B
BC069285	CREB	-837	TGACGTCT	1673	DEFB4	defensin, beta 4
NM_004942	CREB	-836	TGACGTCT	1673	DEFB4	defensin, beta 4
NM_017884	CREB	-21	TGACGTCA	54984	PINX1	-
AJ301562	CREB	-940	TGACGTCA	157739	TDH	L-threonine dehydrogenase
NM_001715	CREB	-389	TGACGTCA	640	BLK	B lymphoid tyrosine kinase
AF318320	CREB	-804	TGACGTCC	2626	GATA4	GATA binding protein 4
NM_182598	CREB	-639	TGACGTCC	286032	FLJ36980	-
AL832016	CREB	-59	TGACGTCT	6542	SLC7A2	solute carrier family 7 (cationic amino acid transporter, y+ system), member 2
L27841	CREB	-459	TGACGTCT	5108	PCM1	pericentriolar material 1
BX647320	CREB	-406	TGACGTCC	23362	PSD3	pleckstrin and Sec7 domain containing 3
BX647320	CREB	-73	TGACGTGA	23362	PSD3	pleckstrin and Sec7 domain containing 3
NM_022071	CREB	-653	TGACGTCT	63898	SH2D4A	SH2 domain containing 4A
NM_001693	CREB	-983	TGACGTAA	526	ATP6V1B2	ATPase, H+ transporting, lysosomal 56/58kDa, V1 subunit B, isoform 2
AK026147	CREB	-404	TGACGTCA	79873	NUDT18	nudix (nucleoside diphosphate linked moiety X)-type motif 18
AK026147	CREB	-338	TGACGTCA	79873	NUDT18	nudix (nucleoside diphosphate linked moiety X)-type motif 18
NM_004430	CREB	-283	TGACGTCG	1960	EGR3	early growth response 3
NM_016612	CREB	-82	TGACGTCA	51312	SLC25A37	solute carrier family 25, member 37
NM_003817	CREB	-180	TGACGTAG	8756	ADAM7	ADAM metallopeptidase domain 7
NM_002717	CREB	-24	TGACGTCA	5520	PPP2R2A	protein phosphatase 2 (formerly 2A), regulatory subunit B (PR 52), alpha isoform
NM_004331	CREB	-3	TGACGTCA	665	BNIP3L	BCL2/adenovirus E1B 19kDa interacting protein 3-like
NM_018492	CREB	-270	TGACGTCA	55872	PBK	PDZ binding kinase
NM_001394	CREB	-260	TGACGTCG	1846	DUSP4	dual specificity phosphatase 4
NM_016127	CREB	17	TGACGTAG	51669	TMEM66	transmembrane protein 66
AJ295991	CREB	-972	TGACGTCG	54904	WHSC1L1	Wolf-Hirschhorn syndrome candidate 1-like 1
NM_144652	CREB	-57	TGACGTCA	137994	LETM2	leucine zipper-EF-hand containing transmembrane protein 2
NM_078473	CREB	-339	TGACGTAG	83877	TM2D2	TM2 domain containing 2
BC027454	CREB	-22	TGACGTCG	84296	SLD5	-
NM_001556	CREB	-8	TGACGTCA	3551	IKBKB	inhibitor of kappa light polypeptide gene enhancer in B-cells, kinase beta
NM_002690	CREB	-66	TGACGTCA	5423	POLB	polymerase (DNA directed), beta
NM_152417	CREB	-270	TGACGTAC	137695	TMEM68	transmembrane protein 68
NM_017780	CREB	-153	TGACGTCA	55636	CHD7	chromodomain helicase DNA binding protein 7
NM_002604	CREB	-609	TGACGTCA	5150	PDE7A	phosphodiesterase 7A
NM_000756	CREB	-228	TGACGTCA	1392	CRH	corticotropin releasing hormone
AK131462	CREB	-93	TGACGTCT	79776	ZFHX4	zinc finger homeodomain 4
NM_003821	CREB	-93	TGACGTAA	8767	RIPK2	receptor-interacting serine-threonine kinase 2
NM_018444	CREB	-162	TGACGTCA	54704	PPM2C	protein phosphatase 2C, magnesium-dependent, catalytic subunit
NM_005261	CREB	-59	TGACGTCA	2669	GEM	GTP binding protein overexpressed in skeletal muscle
NM_006294	CREB	-27	TGACGTAA	7381	UQCRB	ubiquinol-cytochrome c reductase binding protein
NM_033512	CREB	-1	TGACGTCG	85453	TSPYL5	TSPY-like 5
NM_005836	CREB	-401	TGACGTAG	10247	HRSP12	heat-responsive protein 12
NM_145690	CREB	-78	TGACGTCA	7534	YWHAZ	tyrosine 3-monooxygenase/tryptophan 5-monooxygenase activation protein, zeta polypeptide
NM_032041	CREB	-54	TGACGTCA	83988	NCALD	neurocalcin delta
NM_015902	CREB	34	TGACGTCC	51366	EDD1	E3 ubiquitin protein ligase, HECT domain containing, 1
NM_030780	CREB	-98	TGACGTAG	81034	MFTC	-
NM_014673	CREB	-797	TGACGTCC	9694	KIAA0103	KIAA0103
NM_014112	CREB	49	TGACGTAA	7227	TRPS1	trichorhinophalangeal syndrome I
NM_003756	CREB	-46	TGACGTCA	8667	EIF3S3	eukaryotic translation initiation factor 3, subunit 3 gamma, 40kDa
NM_032334	CREB	-59	TGACGTAA	84294	C8orf53	chromosome 8 open reading frame 53
NM_001025357	CREB	-409	TGACGTAT	441376	LOC441376	-
NM_003184	CREB	-21	TGACGTCG	6873	TAF2	TAF2 RNA polymerase II, TATA box binding protein (TBP)-associated factor, 150kDa
NM_005328	CREB	-663	TGACGTCA	3037	HAS2	hyaluronan synthase 2
AK002059	CREB	-23	TGACGTGA	51571	FAM49B	family with sequence similarity 49, member B
NM_001115	CREB	-45	TGACGTCA	114	ADCY8	adenylate cyclase 8 (brain)
NM_016018	CREB	2	TGACGTCG	51105	PHF20L1	PHD finger protein 20-like 1
NM_003882	CREB	-80	TGACGTCA	8840	WISP1	WNT1 inducible signaling pathway protein 1
NM_003882	CREB	64	TGACGTCC	8840	WISP1	WNT1 inducible signaling pathway protein 1
NM_014957	CREB	-404	TGACGTCG	22898	DENND3	DENN/MADD domain containing 3
NM_000497	CREB	-71	TGACGTGA	1584	CYP11B1	cytochrome P450, family 11, subfamily B, polypeptide 1
NM_000498	CREB	-75	TGACGTGA	1585	CYP11B2	cytochrome P450, family 11, subfamily B, polypeptide 2
NM_015117	CREB	-190	TGACGTCC	23144	ZC3H3	zinc finger CCCH-type containing 3
NM_015117	CREB	-29	TGACGTCG	23144	ZC3H3	zinc finger CCCH-type containing 3
NM_015201	CREB	-931	TGACGTCT	23246	BOP1	block of proliferation 1
NM_012079	CREB	-558	TGACGTCC	8694	DGAT1	diacylglycerol O-acyltransferase homolog 1 (mouse)
NM_174922	CREB	-586	TGACGTCA	203054	ADCK5	aarF domain containing kinase 5
NM_005309	CREB	-96	TGACGTCT	2875	GPT	glutamic-pyruvate transaminase (alanine aminotransferase)
BC004480	CREB	-62	TGACGTCA	80778	ZNF34	zinc finger protein 34 (KOX 32)
AB208810	CREB	-136	TGACGTAA	58500	ZNF250	zinc finger protein 250
BC093806	CREB	-641	TGACGTCA	83482	SCRT1	scratch homolog 1, zinc finger protein (Drosophila)
NM_012079	CREB	-558	TGACGTCC	8694	DGAT1	diacylglycerol O-acyltransferase homolog 1 (mouse)
AY343911	CREB	-688	TGACGTCA	55871	CBWD1	COBW domain containing 1
AY343911	CREB	-47	TGACGTCA	55871	CBWD1	COBW domain containing 1
AL832245	CREB	-219	TGACGTCA	9933	KIAA0020	KIAA0020
AB018323	CREB	-442	TGACGTCC	23081	JMJD2C	jumonji domain containing 2C
NM_000550	CREB	-56	TGACGTGA	7306	TYRP1	tyrosinase-related protein 1
BC032825	CREB	-4	TGACGTCA	6456	SH3GL2	SH3-domain GRB2-like 2
NM_017645	CREB	-266	TGACGTAA	54801	FAM29A	family with sequence similarity 29, member A
AK000627	CREB	-380	TGACGTAC	55667	C9orf55	chromosome 9 open reading frame 55
NM_002493	CREB	-4	TGACGTAA	4712	NDUFB6	NADH dehydrogenase (ubiquinone) 1 beta subcomplex, 6, 17kDa
NM_175073	CREB	-65	TGACGTCA	54840	APTX	aprataxin
NM_175073	CREB	-34	TGACGTCA	54840	APTX	aprataxin
NM_147134	CREB	-102	TGACGTCA	4799	NFX1	nuclear transcription factor, X-box binding 1
NM_004925	CREB	-237	TGACGTCC	360	AQP3	aquaporin 3
NM_016525	CREB	-15	TGACGTCA	51271	UBAP1	ubiquitin associated protein 1
NM_007234	CREB	-16	TGACGTCC	11258	DCTN3	dynactin 3 (p22)
BC012115	CREB	-470	TGACGTCG	25822	DNAJB5	DnaJ (Hsp40) homolog, subfamily B, member 5
BX648702	CREB	-492	TGACGTCG	392307	C9orf128	chromosome 9 open reading frame 128
AY344633	CREB	-47	TGACGTCA	445571	CBWD3	COBW domain containing 3
NM_201453	CREB	-47	TGACGTCA	445571	CBWD3	COBW domain containing 3
NM_201453	CREB	-47	TGACGTCA	445571	CBWD3	COBW domain containing 3
NM_015110	CREB	-380	TGACGTCC	23137	SMC5L1	SMC5 structural maintenance of chromosomes 5-like 1 (yeast)
NM_015110	CREB	-85	TGACGTCG	23137	SMC5L1	SMC5 structural maintenance of chromosomes 5-like 1 (yeast)
NM_152420	CREB	-125	TGACGTCA	138199	C9orf41	chromosome 9 open reading frame 41
NM_013438	CREB	-912	TGACGTCA	29979	UBQLN1	ubiquilin 1
NM_013438	CREB	-201	TGACGTCA	29979	UBQLN1	ubiquilin 1
NM_012119	CREB	109	TGACGTCG	23552	CCRK	cell cycle related kinase
NM_001827	CREB	-195	TGACGTAC	1164	CKS2	CDC28 protein kinase regulatory subunit 2
BC064613	CREB	-349	TGACGTAG	5253	PHF2	PHD finger protein 2
NM_032823	CREB	-44	TGACGTCA	84909	C9orf3	chromosome 9 open reading frame 3
BC018788	CREB	-182	TGACGTGA	22927	HABP4	hyaluronan binding protein 4
NM_033332	CREB	-85	TGACGTCA	8555	CDC14B	CDC14 cell division cycle 14 homolog B (S. cerevisiae)
NM_032318	CREB	-206	TGACGTAC	84278	HIATL2	hippocampus abundant gene transcript-like 2
AK095748	CREB	-67	TGACGTCA	7111	TMOD1	tropomodulin 1
BC035604	CREB	-55	TGACGTCA	158427	C9orf97	chromosome 9 open reading frame 97
D78579	CREB	-79	TGACGTAG	8013	NR4A3	nuclear receptor subfamily 4, group A, member 3
D78579	CREB	-53	TGACGTCT	8013	NR4A3	nuclear receptor subfamily 4, group A, member 3
NM_015051	CREB	-350	TGACGTCC	23071	TXNDC4	thioredoxin domain containing 4 (endoplasmic reticulum)
NM_019592	CREB	-888	TGACGTCA	56254	RNF20	ring finger protein 20
NM_003640	CREB	-26	TGACGTCA	8518	IKBKAP	inhibitor of kappa light polypeptide gene enhancer in B-cells, kinase complex-associated protein
BC014881	CREB	-115	TGACGTCT	58493	C9orf80	chromosome 9 open reading frame 80
NM_001859	CREB	-136	TGACGTCA	1317	SLC31A1	solute carrier family 31 (copper transporters), member 1
NM_033117	CREB	-60	TGACGTCA	92400	RBM18	RNA binding motif protein 18
NM_001489	CREB	-38	TGACGTCA	2649	NR6A1	nuclear receptor subfamily 6, group A, member 1
NM_001002913	CREB	-20	TGACGTCA	138428	C9orf115	chromosome 9 open reading frame 115
NM_052901	CREB	-231	TGACGTCA	114789	SLC25A25	solute carrier family 25 (mitochondrial carrier; phosphate carrier), member 25
NM_004059	CREB	-59	TGACGTCA	883	CCBL1	cysteine conjugate-beta lyase; cytoplasmic (glutamine transaminase K, kyneurenine aminotransferase)
NM_005085	CREB	-36	TGACGTCA	8021	NUP214	nucleoporin 214kDa
NM_032728	CREB	-316	TGACGTCG	84814	PPAPDC3	phosphatidic acid phosphatase type 2 domain containing 3
NM_032728	CREB	69	TGACGTCC	84814	PPAPDC3	phosphatidic acid phosphatase type 2 domain containing 3
NM_007344	CREB	-137	TGACGTCT	7270	TTF1	transcription termination factor, RNA polymerase I
NM_000787	CREB	-181	TGACGTCC	1621	DBH	dopamine beta-hydroxylase (dopamine beta-monooxygenase)
AK127261	CREB	-459	TGACGTCC	401557	LOC401557	-
BC035124	CREB	-803	TGACGTGA	389812	UNQ2541	-
NM_207510	CREB	-75	TGACGTCA	401562	FLJ45224	-
NM_015537	CREB	-111	TGACGTCA	26012	NELF	nasal embryonic LHRH factor
NM_015537	CREB	-61	TGACGTCA	26012	NELF	nasal embryonic LHRH factor
NM_138462	CREB	-226	TGACGTCG	116225	ZMYND19	zinc finger, MYND-type containing 19
NM_199326	CREB	-131	TGACGTCG	28227	PPP2R3B	protein phosphatase 2 (formerly 2A), regulatory subunit B'', beta
NM_199326	CREB	46	TGACGTGA	28227	PPP2R3B	protein phosphatase 2 (formerly 2A), regulatory subunit B'', beta
NM_013239	CREB	-67	TGACGTGA	28227	PPP2R3B	protein phosphatase 2 (formerly 2A), regulatory subunit B'', beta
NM_016379	CREB	108	TGACGTCT	51481	VCX3A	variable charge, X-linked 3A
NM_004650	CREB	-58	TGACGTCA	8228	PNPLA4	patatin-like phospholipase domain containing 4
NM_001001995	CREB	52	TGACGTAT	2824	GPM6B	glycoprotein M6B
NM_001001994	CREB	-34	TGACGTCA	2824	GPM6B	glycoprotein M6B
NM_017856	CREB	-75	TGACGTCC	54960	FAM51A1	family with sequence similarity 51, member A1
NM_032796	CREB	-112	TGACGTCA	94056	SYAP1	synapse associated protein 1, SAP47 homolog (Drosophila)
AK091850	CREB	-886	TGACGTAA	404281	YY2	YY2 transcription factor
NM_002970	CREB	-505	TGACGTCT	6303	SAT	spermidine/spermine N1-acetyltransferase
NM_002364	CREB	-112	TGACGTCC	4113	MAGEB2	melanoma antigen family B, 2
NM_203391	CREB	-205	TGACGTCT	2710	GK	glycerol kinase
NM_000109	CREB	61	TGACGTAT	1756	DMD	dystrophin (muscular dystrophy, Duchenne and Becker types)
AK126295	CREB	-488	TGACGTAA	170063	CXorf22	chromosome X open reading frame 22
NM_006307	CREB	-557	TGACGTCG	8406	SRPX	sushi-repeat-containing protein, X-linked
BC056673	CREB	-176	TGACGTCA	80316	PPP1R2P9	protein phosphatase 1, regulatory (inhibitor) subunit 2 pseudogene 9
BC056673	CREB	-77	TGACGTCA	80316	PPP1R2P9	protein phosphatase 1, regulatory (inhibitor) subunit 2 pseudogene 9
NM_021140	CREB	-462	TGACGTGA	7403	UTX	ubiquitously transcribed tetratricopeptide repeat, X chromosome
NM_014735	CREB	-717	TGACGTAC	9767	PHF16	PHD finger protein 16
NM_133499	CREB	-158	TGACGTCA	6853	SYN1	synapsin I
NM_006962	CREB	-156	TGACGTCA	7569	ZNF21	zinc finger protein 21 (KOX 14)
NM_002536	CREB	-363	TGACGTCA	4943	OATL1	ornithine aminotransferase-like 1
NM_203407	CREB	-28	TGACGTCC	340602	LOC340602	-
NM_015107	CREB	-648	TGACGTCA	23133	PHF8	PHD finger protein 8
NM_001551	CREB	-846	TGACGTCC	3476	IGBP1	immunoglobulin (CD79A) binding protein 1
NM_183353	CREB	-295	TGACGTCC	51132	RNF12	ring finger protein 12
NM_138271	CREB	-137	TGACGTCG	546	ATRX	alpha thalassemia/mental retardation syndrome X-linked (RAD54 homolog, S. cerevisiae)
BC060842	CREB	-119	TGACGTAA	84061	DKFZp564K142	-
NM_000052	CREB	-774	TGACGTCC	538	ATP7A	ATPase, Cu++ transporting, alpha polypeptide (Menkes syndrome)
NM_144657	CREB	-50	TGACGTCA	139324	CXorf43	chromosome X open reading frame 43
NM_021998	CREB	-104	TGACGTAA	7552	ZNF6	zinc finger protein 6 (CMPX1)
NM_138960	CREB	-48	TGACGTCA	90316	TGIF2LX	TGFB-induced factor 2-like, X-linked
NM_014467	CREB	-298	TGACGTGA	27286	SRPX2	sushi-repeat-containing protein, X-linked 2
NM_016607	CREB	-16	TGACGTAG	51566	ARMCX3	armadillo repeat containing, X-linked 3
NM_001012978	CREB	27	TGACGTGA	340542	NGFRAP1L1	NGFRAP1-like 1
NM_152278	CREB	-45	TGACGTGA	56849	TCEAL7	transcription elongation factor A (SII)-like 7
NM_016303	CREB	5	TGACGTAG	51186	WBP5	WW domain binding protein 5
NM_024863	CREB	-690	TGACGTGA	79921	TCEAL4	transcription elongation factor A (SII)-like 4
NM_001012755	CREB	-62	TGACGTAG	401612	MCART6	mitochondrial carrier triple repeat 6
NM_004458	CREB	-58	TGACGTCC	2182	ACSL4	acyl-CoA synthetase long-chain family member 4
NM_002578	CREB	-231	TGACGTAA	5063	PAK3	p21 (CDKN1A)-activated kinase 3
NM_022101	CREB	-15	TGACGTCA	63932	FLJ22965	-
NM_003588	CREB	-45	TGACGTCA	8450	CUL4B	cullin 4B
NM_138289	CREB	137	TGACGTAA	139741	RP1-203C2.1	-
NM_003069	CREB	-99	TGACGTAG	6594	SMARCA1	SWI/SNF related, matrix associated, actin dependent regulator of chromatin, subfamily a, member 1
NM_016032	CREB	-5	TGACGTGA	51114	ZDHHC9	zinc finger, DHHC-type containing 9
NM_021183	CREB	-191	TGACGTCG	57826	RAP2C	RAP2C, member of RAS oncogene family
NM_138819	CREB	-64	TGACGTCA	159091	RP3-473B4.1	-
NM_003928	CREB	-10	TGACGTCC	8933	CXX1	CAAX box 1
NM_032461	CREB	-84	TGACGTCG	64649	SPANXB1	SPANX family, member B1
NM_032461	CREB	-84	TGACGTCG	64649	SPANXB1	SPANX family, member B1
NM_145665	CREB	-94	TGACGTCG	171489	SPANXE	SPANX family, member E
NM_005365	CREB	-20	TGACGTCA	4108	MAGEA9	melanoma antigen family A, 9
NM_005365	CREB	-20	TGACGTCA	4108	MAGEA9	melanoma antigen family A, 9
NM_175868	CREB	17	TGACGTCG	4105	MAGEA6	melanoma antigen family A, 6
NM_005367	CREB	23	TGACGTCG	4111	MAGEA12	melanoma antigen family A, 12
NM_175743	CREB	7	TGACGTCG	4101	MAGEA2	melanoma antigen family A, 2
NM_005362	CREB	32	TGACGTCG	4102	MAGEA3	melanoma antigen family A, 3
NM_013364	CREB	-224	TGACGTCA	29944	PNMA3	paraneoplastic antigen MA3
NM_032882	CREB	-216	TGACGTCA	84968	PNMA6A	paraneoplastic antigen like 6A
NM_004135	CREB	-52	TGACGTCT	3421	IDH3G	isocitrate dehydrogenase 3 (NAD+) gamma
L20010	CREB	-706	TGACGTCA	3054	HCFC1	host cell factor C1 (VP16-accessory protein)
NM_001586	CREB	-75	TGACGTGA	1527	CXorf2	chromosome X open reading frame 2
NM_001456	CREB	-563	TGACGTAG	2316	FLNA	filamin A, alpha (actin binding protein 280)
NM_000117	CREB	-731	TGACGTCT	2010	EMD	emerin (Emery-Dreifuss muscular dystrophy)
NM_000117	CREB	-442	TGACGTAT	2010	EMD	emerin (Emery-Dreifuss muscular dystrophy)
NM_006013	CREB	-100	TGACGTCT	6134	RPL10	ribosomal protein L10
NM_004699	CREB	-41	TGACGTCA	9130	FAM50A	family with sequence similarity 50, member A
NM_199326	CREB	-131	TGACGTCG	28227	PPP2R3B	protein phosphatase 2 (formerly 2A), regulatory subunit B'', beta
NM_199326	CREB	46	TGACGTGA	28227	PPP2R3B	protein phosphatase 2 (formerly 2A), regulatory subunit B'', beta
NM_013239	CREB	-67	TGACGTGA	28227	PPP2R3B	protein phosphatase 2 (formerly 2A), regulatory subunit B'', beta
NM_003411	CREB	-238	TGACGTGA	7544	ZFY	zinc finger protein, Y-linked
NM_139214	CREB	-33	TGACGTCA	90655	TGIF2LY	TGFB-induced factor 2-like, Y-linked
NM_181880	CREB	-451	TGACGTCT	353513	VCY1B	variable charge, Y-linked 1B
NM_181880	CREB	-107	TGACGTAT	353513	VCY1B	variable charge, Y-linked 1B
NM_181880	CREB	-451	TGACGTCT	353513	VCY1B	variable charge, Y-linked 1B
NM_181880	CREB	-107	TGACGTAT	353513	VCY1B	variable charge, Y-linked 1B
BC024295	zif268	-172	CTGCGTGGGTGT	148398	SAMD11	sterile alpha motif domain containing 11
AK128761	zif268	-614	ATGTGGGGGCGG	375790	AGRN	agrin
BC022375	zif268	-668	TTTCGTAGGCGT	51150	SDF4	stromal cell derived factor 4
NM_022834	zif268	68	GGGCGTGGGCGT	64856	VWA1	von Willebrand factor A domain containing 1
BC037542	zif268	-49	TGGCGGGGGCGT	142678	MIB2	mindbomb homolog 2 (Drosophila)
NM_024848	zif268	-458	AAGCGGAGGCGG	79906	FLJ13941	-
NM_002617	zif268	18	GGGCGTGGGCGT	5192	PEX10	peroxisome biogenesis factor 10
NM_018216	zif268	162	CTGCGGGGGCGG	55229	PANK4	pantothenate kinase 4
BC002611	zif268	-129	AAACGTGGGCGT	49856	WDR8	WD repeat domain 8
NM_005427	zif268	-323	CTGCGTGGGCGG	7161	TP73	tumor protein p73
NM_003636	zif268	-873	TGGCGTAGGAGG	8514	KCNAB2	potassium voltage-gated channel, shaker-related subfamily, beta member 2
NM_001024598	zif268	-799	AGGCGGGGGCGG	390992	HES3	hairy and enhancer of split 3 (Drosophila)
NM_018948	zif268	97	ATGCGCGGGAGG	54206	ERRFI1	ERBB receptor feedback inhibitor 1
NM_024980	zif268	-504	GGGCGTGGGCGG	80045	GPR157	G protein-coupled receptor 157
NM_024980	zif268	-444	TGGCGGGGGCGG	80045	GPR157	G protein-coupled receptor 157
NM_024980	zif268	-354	GTGCGTGGGCGG	80045	GPR157	G protein-coupled receptor 157
NM_018438	zif268	21	CTGCGTAGGAGG	26270	FBXO6	F-box protein 6
NM_006341	zif268	-399	TTGCGTGGGCAG	10459	MAD2L2	MAD2 mitotic arrest deficient-like 2 (yeast)
NM_138346	zif268	106	AGGCGCGGGCGG	90231	KIAA2013	KIAA2013
NM_001018000	zif268	117	AGGCGGGGGCGG	23254	KIAA1026	-
NM_001229	zif268	-901	ATGCGGGGGCGG	842	CASP9	caspase 9, apoptosis-related cysteine peptidase
NM_001229	zif268	-313	ACGCGGGGGCGG	842	CASP9	caspase 9, apoptosis-related cysteine peptidase
BC006011	zif268	-196	TTGCGAAGGCGG	84301	DDI2	-
NM_182623	zif268	-859	TTGTGTGGGTGT	348487	C1orf117	chromosome 1 open reading frame 117
NM_018125	zif268	-968	TAGCGGGGGAGT	55160	ARHGEF10L	Rho guanine nucleotide exchange factor (GEF) 10-like
NM_018125	zif268	-620	TGGCGGGGGTGG	55160	ARHGEF10L	Rho guanine nucleotide exchange factor (GEF) 10-like
NM_018584	zif268	-834	TGGCGGGGGAGG	55450	CAMK2N1	calcium/calmodulin-dependent protein kinase II inhibitor 1
NM_000478	zif268	-506	AAGCGGGGGTGG	249	ALPL	alkaline phosphatase, liver/bone/kidney
NM_005529	zif268	-108	CTGCGGGGGCGG	3339	HSPG2	heparan sulfate proteoglycan 2 (perlecan)
NM_000491	zif268	-403	ATGCATGGGTGG	713	C1QB	complement component 1, q subcomponent, beta polypeptide
NM_000864	zif268	-444	TTGCATGGGTGG	3352	HTR1D	5-hydroxytryptamine (serotonin) receptor 1D
NM_030634	zif268	-498	GTGCGTGGGCGG	80818	ZNF436	zinc finger protein 436
NM_017707	zif268	-322	AGGCGGAGGAGT	55616	DDEFL1	development and differentiation enhancing factor-like 1
NM_006625	zif268	-142	ATGCGCAGGCGG	10772	FUSIP1	FUS interacting protein (serine/arginine-rich) 1
NM_001031680	zif268	-886	ATGCGCAGGTGG	864	RUNX3	runt-related transcription factor 3
NM_015627	zif268	-275	AAGCGGGGGCGT	26119	LDLRAP1	low density lipoprotein receptor adaptor protein 1
NM_020379	zif268	-743	GCGCGTGGGCGT	57134	MAN1C1	mannosidase, alpha, class 1C, member 1
NM_024037	zif268	-190	GTGCGTGGGCGG	79000	C1orf135	chromosome 1 open reading frame 135
AK097368	zif268	-463	AAGCGTGGGTGG	91544	UBXD5	UBX domain containing 5
BC002559	zif268	-348	TCGCGGGGGCGG	51441	YTHDF2	YTH domain family, member 2
NM_004102	zif268	-786	TTGCAGGGGCGG	2170	FABP3	fatty acid binding protein 3, muscle and heart (mammary-derived growth inhibitor)
NM_175852	zif268	155	ATGCGCGGGCGT	200081	TXLNA	taxilin alpha
NM_018134	zif268	-430	CTGCGTAGGCGT	55721	IQCC	IQ motif containing C
NM_018134	zif268	53	GTGCGGGGGCGG	55721	IQCC	IQ motif containing C
NM_052841	zif268	-557	AGGCGGGGGTGG	81629	TSSK3	testis-specific serine kinase 3
NM_018207	zif268	-461	CTGCGGGGGCGG	55223	TRIM62	tripartite motif-containing 62
NM_012199	zif268	65	CTGCGGGGGCGG	26523	EIF2C1	eukaryotic translation initiation factor 2C, 1
NM_181809	zif268	-619	TGGCGGGGGCGG	353500	BMP8A	bone morphogenetic protein 8a
NM_001720	zif268	-448	TGGCGGGGGCGG	656	BMP8B	bone morphogenetic protein 8b (osteogenic protein 2)
NM_023070	zif268	37	AGGCGGGGGCGT	65243	ZNF643	zinc finger protein 643
NM_133467	zif268	-364	TTGCGTAGGCCT	163732	CITED4	Cbp/p300-interacting transactivator, with Glu/Asp-rich carboxy-terminal domain, 4
NM_001956	zif268	-524	TTGCGTGGGCCT	1907	EDN2	endothelin 2
NM_152499	zif268	-585	TTGCATGGGAGG	149473	CCDC24	coiled-coil domain containing 24
NM_173484	zif268	-231	TTGGGTGGGCGG	128209	ZNF393	zinc finger protein 393
NM_022745	zif268	20	AGGCGGGGGCGG	64756	ATPAF1	ATP synthase mitochondrial F1 complex assembly factor 1
NM_014774	zif268	-350	GGGCGTGGGCGG	9813	KIAA0494	KIAA0494
NM_131917	zif268	36	AGGCGGAGGCGG	11124	FAF1	Fas (TNFRSF6) associated factor 1
NM_001262	zif268	-44	GGGCGTGGGCGG	1031	CDKN2C	cyclin-dependent kinase inhibitor 2C (p18, inhibits CDK4)
NM_004799	zif268	-533	TGGCGGGGGCGG	9372	ZFYVE9	zinc finger, FYVE domain containing 9
NM_004799	zif268	6	AAGCGGAGGCGG	9372	ZFYVE9	zinc finger, FYVE domain containing 9
NM_024646	zif268	-66	TCGCGGGGGCGG	79699	ZYG11B	zyg-11 homolog B (C. elegans)
NM_182532	zif268	-331	TCGCGGGGGCGT	199964	TMEM61	transmembrane protein 61
AF263547	zif268	185	AGGCGTGGGTGG	1600	DAB1	disabled homolog 1 (Drosophila)
NM_015888	zif268	65	AGGCGGGGGCGG	51361	HOOK1	hook homolog 1 (Drosophila)
AB037860	zif268	122	AGGCGGAGGCGG	4774	NFIA	nuclear factor I/A
NM_032852	zif268	-41	ACGCGGAGGCGG	84938	ATG4C	ATG4 autophagy related 4 homolog C (S. cerevisiae)
NM_001003680	zif268	-416	TGGCGGGGGCGG	3953	LEPR	leptin receptor
NM_001002912	zif268	-231	ATGTGTGGGTGT	127254	C1orf173	chromosome 1 open reading frame 173
NM_174858	zif268	43	AAGCGGGGGCGG	26289	AK5	adenylate kinase 5
NM_015534	zif268	-676	TGGCGGGGGCGG	26009	ZZZ3	zinc finger, ZZ-type containing 3
NM_201624	zif268	-442	TTGCATAGGTGG	23032	USP33	ubiquitin specific peptidase 33
NM_018298	zif268	-51	ATGCGCGGGCGG	55283	MCOLN3	mucolipin 3
NM_032270	zif268	-808	TTGCAGGGGCGG	84230	LRRC8C	leucine rich repeat containing 8 family, member C
NM_016040	zif268	-528	AAGCGGGGGCGG	50999	TMED5	transmembrane emp24 protein transport domain containing 5
NM_002061	zif268	-283	AGGCGGAGGCGG	2730	GCLM	glutamate-cysteine ligase, modifier subunit
NM_002061	zif268	-258	AGGCGGAGGCGG	2730	GCLM	glutamate-cysteine ligase, modifier subunit
NM_001839	zif268	-19	AGGCGGAGGCGG	1266	CNN3	calponin 3, acidic
NM_001839	zif268	-13	AGGCGGGGGCGG	1266	CNN3	calponin 3, acidic
NM_152487	zif268	-346	CTGCGGGGGCGG	148534	TMEM56	transmembrane protein 56
NM_001439	zif268	-255	ATGCGAGGGCGT	2135	EXTL2	exostoses (multiple)-like 2
NM_080629	zif268	-174	AGGCGGGGGCGG	1301	COL11A1	collagen, type XI, alpha 1
NM_173532	zif268	-842	CTGCGTGGGCGT	163479	FNDC7	fibronectin type III domain containing 7
NM_020775	zif268	-760	AAGCGGAGGCGG	57535	KIAA1324	KIAA1324
NM_139156	zif268	-32	AGGCGGAGGCGG	271	AMPD2	adenosine monophosphate deaminase 2 (isoform L)
NM_139156	zif268	-16	AGGCGGGGGCGG	271	AMPD2	adenosine monophosphate deaminase 2 (isoform L)
NM_000850	zif268	-814	AGGCGGAGGCGG	2948	GSTM4	glutathione S-transferase M4
NM_004978	zif268	-195	AGGCGGGGGCGT	3749	KCNC4	potassium voltage-gated channel, Shaw-related subfamily, member 4
BC035059	zif268	-2	ACGCGGAGGCGG	3738	KCNA3	potassium voltage-gated channel, shaker-related subfamily, member 3
NM_001006945	zif268	-341	TTGCGTAGGTGT	55791	C1orf103	chromosome 1 open reading frame 103
NM_024494	zif268	-375	TGGCGCGGGCGG	7482	WNT2B	wingless-type MMTV integration site family, member 2B
NM_138727	zif268	-294	ATGCGCGGGAGT	54879	ST7L	suppression of tumorigenicity 7 like
NM_001004440	zif268	97	TAGCGGGGGTGG	284467	FAM19A3	family with sequence similarity 19 (chemokine (C-C motif)-like), member A3
NM_001001586	zif268	-32	CGGCGTGGGCGG	476	ATP1A1	ATPase, Na+/K+ transporting, alpha 1 polypeptide
NM_020440	zif268	-177	AGGCGCGGGCGG	5738	PTGFRN	prostaglandin F2 receptor negative regulator
NM_006699	zif268	131	AAGCGCGGGCGG	10905	MAN1A2	mannosidase, alpha, class 1A, member 2
NM_017709	zif268	-418	AGGCGTGGGCGT	54855	FAM46C	family with sequence similarity 46, member C
NM_024408	zif268	-377	ATGTGTGGGTGT	4853	NOTCH2	Notch homolog 2 (Drosophila)
NM_203458	zif268	-382	ATGTGTGGGTGT	388677	NOTCH2NL	Notch homolog 2 (Drosophila) N-terminal like
NM_144698	zif268	124	ATGTGTGGGAGG	148741	ANKRD35	ankyrin repeat domain 35
NM_006468	zif268	-879	TGGCGGGGGCGG	10623	POLR3C	polymerase (RNA) III (DNA directed) polypeptide C (62kD)
NM_007259	zif268	-777	AGGCGGGGGCGG	11311	VPS45A	vacuolar protein sorting 45A (yeast)
BC020590	zif268	-665	TGGCGGGGGTGG	51107	APH1A	anterior pharynx defective 1 homolog A (C. elegans)
NM_001668	zif268	16	TAGCGGAGGCGG	405	ARNT	aryl hydrocarbon receptor nuclear translocator
BC032690	zif268	-101	CTGCGGGGGCGG	11022	TDRKH	tudor and KH domain containing
NM_176823	zif268	-914	TTGCATAGGAGG	338324	S100A7L1	S100 calcium binding protein A7-like 1
NM_002963	zif268	-879	TTGCATAGGAGG	6278	S100A7	S100 calcium binding protein A7 (psoriasin 1)
NM_001024210	zif268	-125	ATGCGTAAGCGG	6284	S100A13	S100 calcium binding protein A13
AY358195	zif268	-605	GTGCGTGGGTGG	126668	TDRD10	tudor domain containing 10
AK126400	zif268	-125	TTGCGTAGGGGG	7203	CCT3	chaperonin containing TCP1, subunit 3 (gamma)
NM_145729	zif268	16	TGGCGGGGGAGG	79590	MRPL24	mitochondrial ribosomal protein L24
NM_017823	zif268	63	ACGCGTGGGCGG	54935	DUSP23	dual specificity phosphatase 23
AF311906	zif268	-258	TGGCGGGGGTGG	93185	IGSF8	immunoglobulin superfamily, member 8
NM_144503	zif268	-81	CTGCGGGGGCGG	50848	F11R	F11 receptor
BC001664	zif268	143	TGGCGGGGGAGG	5451	POU2F1	POU domain, class 2, transcription factor 1
NM_015415	zif268	-641	AGGCGGAGGCGG	25874	BRP44	brain protein 44
NM_001001787	zif268	-772	AAGCGCGGGCGG	481	ATP1B1	ATPase, Na+/K+ transporting, beta 1 polypeptide
NM_007314	zif268	-224	AGGCGGGGGCGG	27	ABL2	v-abl Abelson murine leukemia viral oncogene homolog 2 (arg, Abelson-related gene)
NM_033343	zif268	-363	AGGCGGAGGCGG	89884	LHX4	LIM homeobox 4
NM_033343	zif268	-357	AGGCGGAGGCGG	89884	LHX4	LIM homeobox 4
NM_014837	zif268	-345	TTGCGCGGGAGG	9887	C1orf16	chromosome 1 open reading frame 16
NM_052966	zif268	-879	AGGCGGGGGTGT	116496	C1orf24	chromosome 1 open reading frame 24
NM_194314	zif268	-837	CTGCGGAGGCGG	360023	ZBTB41	zinc finger and BTB domain containing 41
BC063877	zif268	70	CGGCGTGGGCGG	163486	DENND1B	DENN/MADD domain containing 1B
NM_198149	zif268	-65	TAGCGCGGGCGG	149345	TMEM58	transmembrane protein 58
NM_014176	zif268	-135	ATGCGTGAGCGT	29089	UBE2T	ubiquitin-conjugating enzyme E2T (putative)
NM_006763	zif268	-170	TGGCGGGGGCGG	7832	BTG2	BTG family, member 2
NM_015375	zif268	-87	AGGCGGGGGCGT	25778	RIPK5	receptor interacting protein kinase 5
NM_182665	zif268	-85	AGGCGGGGGAGG	83593	RASSF5	Ras association (RalGDS/AF-6) domain family 5
NM_182665	zif268	16	AGGCGGGGGAGG	83593	RASSF5	Ras association (RalGDS/AF-6) domain family 5
NM_025179	zif268	-748	TTGCGGAGGAGG	5362	PLXNA2	plexin A2
NM_006147	zif268	-178	AAGCGGAGGAGT	3664	IRF6	interferon regulatory factor 6
NM_013349	zif268	-581	TCACGTGGGCGT	29937	NENF	neuron derived neurotrophic factor
NM_013349	zif268	185	AGGCGGGGGTGT	29937	NENF	neuron derived neurotrophic factor
NM_018664	zif268	-169	TCGCGTGGGTGG	55509	SNFT	-
NM_018664	zif268	-24	AGGCGGGGGTGG	55509	SNFT	-
NM_138794	zif268	-54	TTGCGTGCGCGG	127018	LYPLAL1	lysophospholipase-like 1
NM_003268	zif268	-54	AGACGGGGGCGT	7100	TLR5	toll-like receptor 5
NM_003268	zif268	-20	TTCCGTGGGCGG	7100	TLR5	toll-like receptor 5
NM_003676	zif268	-295	TCGCGGAGGCGT	8560	DEGS1	degenerative spermatocyte homolog 1, lipid desaturase (Drosophila)
BC042869	zif268	83	CGGCGTGGGCGG	200095	C1orf67	chromosome 1 open reading frame 67
AF190323	zif268	-133	AGGCGCGGGCGG	286826	LIN9	lin-9 homolog (C. elegans)
NM_001618	zif268	-32	TTCCGTGGGCGT	142	PARP1	poly (ADP-ribose) polymerase family, member 1
NM_000447	zif268	-198	AGGCGGGGGCGT	5664	PSEN2	presenilin 2 (Alzheimer disease 4)
NM_003607	zif268	-271	AGGCGGGGGAGG	8476	CDC42BPA	CDC42 binding protein kinase alpha (DMPK-like)
AK123377	zif268	106	ACGCGGAGGCGG	79169	C1orf35	chromosome 1 open reading frame 35
NM_181690	zif268	-296	TTGGGTAGGCGT	10000	AKT3	v-akt murine thymoma viral oncogene homolog 3 (protein kinase B, gamma)
NM_016002	zif268	173	CGGCGTGGGCGT	51097	SCCPDH	saccharopine dehydrogenase (putative)
NM_177987	zif268	122	TGGCGGGGGCGG	347688	TUBB8	-
NM_001008490	zif268	-13	AGGCGGGGGCGG	1316	KLF6	Kruppel-like factor 6
BX537961	zif268	58	CGGCGTGGGCGG	1787	DNMT2	DNA (cytosine-5-)-methyltransferase 2
NM_001004470	zif268	-580	ATGCGTGGGAGG	338596	ST8SIA6	ST8 alpha-N-acetyl-neuraminide alpha-2,8-sialyltransferase 6
NM_001004470	zif268	-470	CTGCGTGGGCGT	338596	ST8SIA6	ST8 alpha-N-acetyl-neuraminide alpha-2,8-sialyltransferase 6
NM_005028	zif268	-609	TTACGTGGGAGT	5305	PIP5K2A	phosphatidylinositol-4-phosphate 5-kinase, type II, alpha
AB188491	zif268	-458	TCACGTGGGCGG	220213	OTUD1	OTU domain containing 1
NM_012342	zif268	30	TGGCGCGGGCGG	25805	BAMBI	BMP and activin membrane-bound inhibitor homolog (Xenopus laevis)
AK027057	zif268	21	TTGCGTGGGAGG	7581	ZNF33A	zinc finger protein 33A
NM_006955	zif268	-6	TTGCGTGGGAGG	7558	ZNF11B	zinc finger protein 11B
NM_000698	zif268	-83	CTGCGGGGGCGG	240	ALOX5	arachidonate 5-lipoxygenase
NM_005437	zif268	16	ACGCGTGGGCGG	8031	NCOA4	nuclear receptor coactivator 4
BC093035	zif268	-105	AGGCGGGGGAGG	9886	RHOBTB1	Rho-related BTB domain containing 1
BC093035	zif268	43	TAGCGCGGGCGT	9886	RHOBTB1	Rho-related BTB domain containing 1
NM_033496	zif268	-391	TTGTGTAGGAGG	3098	HK1	hexokinase 1
NM_014431	zif268	-858	TCGCGGGGGCGT	27143	KIAA1274	KIAA1274
NM_018999	zif268	-238	AAGCGGAGGCGG	54462	KIAA1128	KIAA1128
NM_004897	zif268	-317	AAGCGGAGGAGT	9562	MINPP1	multiple inositol polyphosphate histidine phosphatase, 1
NM_000235	zif268	-157	ATGCGTAGGCGA	3988	LIPA	lipase A, lysosomal acid, cholesterol esterase (Wolman disease)
BC007377	zif268	-716	TGGCGGGGGTGG	84333	PCGF5	polycomb group ring finger 5
NM_019053	zif268	-124	GTGCGGGGGCGG	54536	SEC15L1	SEC15-like 1 (S. cerevisiae)
NM_145246	zif268	-461	TTGTGTGGGTGG	118924	C10orf4	chromosome 10 open reading frame 4
AB011180	zif268	135	TGGCGGAGGCGT	23232	TBC1D12	TBC1 domain family, member 12
AY336750	zif268	-41	ATGTGGGGGCGG	84986	ARHGAP19	Rho GTPase activating protein 19
BC080532	zif268	-877	TTGCGGGGGTGT	64210	MMS19L	MMS19-like (MET18 homolog, S. cerevisiae)
NM_003987	zif268	-628	GTGCGTGGGTGG	5076	PAX2	paired box gene 2
NM_017893	zif268	-124	TGGCGTGGGCGT	57715	SEMA4G	sema domain, immunoglobulin domain (Ig), transmembrane domain (TM) and short cytoplasmic domain, (semaphorin) 4G
NM_022039	zif268	-316	ATGCGGGGGTGG	6468	FBXW4	F-box and WD-40 domain protein 4
NM_006993	zif268	-632	AAGCGTGGGTGG	10360	NPM3	nucleophosmin/nucleoplasmin, 3
NM_004311	zif268	-28	CTGCGTGGGCGG	403	ARL3	ADP-ribosylation factor-like 3
NM_032747	zif268	-165	AAGTGTGGGCGG	84833	USMG5	upregulated during skeletal muscle growth 5
NM_182494	zif268	-600	AGGTGTGGGCGT	119395	FAM26A	family with sequence similarity 26, member A
NM_001002759	zif268	-471	TGGCGGGGGTGG	119392	C10orf78	chromosome 10 open reading frame 78
BC000127	zif268	-64	AAGCGGGGGAGG	9446	GSTO1	glutathione S-transferase omega 1
NM_016824	zif268	-526	CAGCGTGGGCGG	120	ADD3	adducin 3 (gamma)
NM_016824	zif268	-221	CTGCGGGGGCGG	120	ADD3	adducin 3 (gamma)
NM_203380	zif268	-838	TTGTGTGGGAGG	51703	ACSL5	acyl-CoA synthetase long-chain family member 5
NM_000684	zif268	-316	AGACGGGGGCGT	153	ADRB1	adrenergic, beta-1-, receptor
NM_018017	zif268	166	TCGCGGAGGCGT	55088	C10orf118	chromosome 10 open reading frame 118
AB007877	zif268	-405	TGGCGCGGGCGT	259217	HSPA12A	heat shock 70kDa protein 12A
AY743663	zif268	100	TTGCGTGGGAGT	143384	C10orf46	chromosome 10 open reading frame 46
NM_024834	zif268	34	GTGCGTGGGAGG	79892	C10orf119	chromosome 10 open reading frame 119
NM_001030059	zif268	-54	TGGCGGGGGAGG	196051	PPAPDC1A	phosphatidic acid phosphatase type 2 domain containing 1A
NM_001030059	zif268	45	AGGCGGAGGCGG	196051	PPAPDC1A	phosphatidic acid phosphatase type 2 domain containing 1A
NM_000141	zif268	-80	AGGCGGGGGCGG	2263	FGFR2	fibroblast growth factor receptor 2 (bacteria-expressed kinase, keratinocyte growth factor receptor, craniofacial dysostosis 1, Crouzon syndrome, Pfeiffer syndrome, Jackson-Weiss syndrome)
NM_007041	zif268	-93	TGGCGCGGGCGG	11101	ATE1	arginyltransferase 1
NM_003474	zif268	-626	AAGCGTAGGAGG	8038	ADAM12	ADAM metallopeptidase domain 12 (meltrin alpha)
BC045760	zif268	-319	TTGCAGGGGCGG	282974	STK32C	serine/threonine kinase 32C
NM_000773	zif268	64	TGGTGTGGGCGG	1571	CYP2E1	cytochrome P450, family 2, subfamily E, polypeptide 1
BC032779	zif268	-62	GTGCGGAGGCGG	51272	BET1L	blocked early in transport 1 homolog (S. cerevisiae)-like
NM_012239	zif268	-125	AGGCGGGGGCGG	23410	SIRT3	sirtuin (silent mating type information regulation 2 homolog) 3 (S. cerevisiae)
NM_012239	zif268	-73	AGGCGGAGGCGG	23410	SIRT3	sirtuin (silent mating type information regulation 2 homolog) 3 (S. cerevisiae)
NM_012239	zif268	-34	AGGCGGAGGCGG	23410	SIRT3	sirtuin (silent mating type information regulation 2 homolog) 3 (S. cerevisiae)
NM_173573	zif268	-14	AGGTGTGGGCGG	256329	C11orf35	chromosome 11 open reading frame 35
NM_004029	zif268	135	AGGCGGAGGCGG	3665	IRF7	interferon regulatory factor 7
NM_004029	zif268	141	AGGCGGAGGCGG	3665	IRF7	interferon regulatory factor 7
NM_001004	zif268	-583	GTGCGGGGGCGG	6181	RPLP2	ribosomal protein, large, P2
NM_023947	zif268	-900	AGGCGTGGGCGT	66005	MGC3234	-
AK075497	zif268	-151	GTGCGTGGGTGG	161	AP2A2	adaptor-related protein complex 2, alpha 2 subunit
NM_003957	zif268	165	AGGCGGAGGCGT	9024	BRSK2	BR serine/threonine kinase 2
NM_021134	zif268	-309	GGGCGTGGGCGG	6150	MRPL23	mitochondrial ribosomal protein L23
BC053318	zif268	-552	TTGCGGGGGCGG	3481	IGF2	insulin-like growth factor 2 (somatomedin A)
NM_000218	zif268	-244	AGGCGGGGGCGG	3784	KCNQ1	potassium voltage-gated channel, KQT-like subfamily, member 1
NM_000218	zif268	-99	AGGCGGGGGCGG	3784	KCNQ1	potassium voltage-gated channel, KQT-like subfamily, member 1
NM_018722	zif268	-887	ATGCGTGGGCTG	55539	KCNQ1DN	KCNQ1 downstream neighbor
NM_013250	zif268	-35	CGGCGTGGGCGG	7762	ZNF215	zinc finger protein 215
NM_177972	zif268	-601	AGGCGGGGGTGT	7275	TUB	tubby homolog (mouse)
AL832601	zif268	-281	ATGTGTAGGCGG	79608	RIC3	resistance to inhibitors of cholinesterase 3 homolog (C. elegans)
NM_015055	zif268	-54	TGGCGGGGGCGG	23075	SWAP70	-
NM_014632	zif268	139	AGGCGGGGGCGG	9645	MICAL2	microtubule associated monoxygenase, calponin and LIM domain containing 2
NM_144972	zif268	-80	ACGCGGGGGCGG	160287	LDHAL6A	lactate dehydrogenase A-like 6A
AL832541	zif268	-473	TTGCGCAGGTGT	84867	PTPN5	protein tyrosine phosphatase, non-receptor type 5 (striatum-enriched)
BC030997	zif268	-40	TTGCTTGGGCGG	196074	METT5D1	methyltransferase 5 domain containing 1
NM_015855	zif268	-279	TTGTGGGGGCGG	51352	WIT-1	-
NM_001326	zif268	20	TTGAGTGGGCGG	1479	CSTF3	cleavage stimulation factor, 3' pre-RNA, subunit 3, 77kDa
AF305239	zif268	-538	CTGCGGAGGCGG	10114	HIPK3	homeodomain interacting protein kinase 3
NM_005574	zif268	-762	ATGCGGGGGAGG	4005	LMO2	LIM domain only 2 (rhombotin-like 1)
NM_052854	zif268	-406	ATGTGGGGGCGT	90993	CREB3L1	cAMP responsive element binding protein 3-like 1
NM_001012334	zif268	-498	TTGCGGGGGAGG	4192	MDK	midkine (neurite growth-promoting factor 2)
AK000301	zif268	-67	TTGCTTGGGCGT	55626	FLJ20294	-
NM_002334	zif268	-135	ATGTGGGGGCGG	4038	LRP4	low density lipoprotein receptor-related protein 4
CR749275	zif268	-530	ATGCGCAGGTGG	1500	CTNND1	catenin (cadherin-associated protein), delta 1
NM_174939	zif268	-296	AAGCGGGGGTGT	283197	MGC39681	-
AF057169	zif268	172	ATGCGCAGGTGT	7439	VMD2	vitelliform macular dystrophy 2 (Best disease, bestrophin)
NM_024060	zif268	-706	AGGCGGGGGCGG	79026	AHNAK	AHNAK nucleoprotein (desmoyokin)
NM_003164	zif268	-720	TGGCGTGGGTGG	6811	STX5A	syntaxin 5A
NM_004470	zif268	26	TCGCGGGGGCGG	2286	FKBP2	FK506 binding protein 2, 13kDa
NM_153819	zif268	-365	GTGCGGGGGCGG	10235	RASGRP2	RAS guanyl releasing protein 2 (calcium and DAG-regulated)
NM_015104	zif268	22	AAGCGGAGGCGG	23130	KIAA0404	-
NM_014205	zif268	-109	GGGCGTGGGCGG	741	ZNHIT2	zinc finger, HIT type 2
NM_021070	zif268	152	AGGCGGGGGCGG	4054	LTBP3	latent transforming growth factor beta binding protein 3
NM_032193	zif268	164	TCGCGTAGGAGG	84153	AYP1	-
NM_031450	zif268	54	TGGCGGGGGTGG	83638	Bles03	-
NM_022822	zif268	138	AAGCGGGGGAGG	64837	KLC2	kinesin light chain 2
NM_004292	zif268	-485	GTGCGTGGGAGG	9610	RIN1	Ras and Rab interactor 1
NM_178864	zif268	-585	AAGCGGGGGCGG	266743	NPAS4	neuronal PAS domain protein 4
NM_024650	zif268	23	GGGCGTGGGCGT	79703	FLJ22531	-
NM_177963	zif268	-873	CTGCGGGGGCGT	91683	SYT12	synaptotagmin XII
NM_014578	zif268	-890	CTGCGGGGGCGG	29984	RHOD	ras homolog gene family, member D
NM_004584	zif268	-11	AGGCGGGGGCGG	5883	RAD9A	RAD9 homolog A (S. pombe)
NM_025124	zif268	0	ATGCGGGGGCGG	80194	FLJ21749	-
NM_014824	zif268	-750	AGGCGGGGGCGG	9873	FCHSD2	FCH and double SH3 domains 2
BC015234	zif268	-62	TGGCGCGGGCGG	84649	DGAT2	diacylglycerol O-acyltransferase homolog 2 (mouse)
AK075540	zif268	-61	TGACGTGGGCGG	7481	WNT11	wingless-type MMTV integration site family, member 11
NM_004549	zif268	-94	TAGCGCGGGCGG	4718	NDUFC2	NADH dehydrogenase (ubiquinone) 1, subcomplex unknown, 2, 14.5kDa
AY162216	zif268	184	TGACGTGGGCGG	120103	SLC36A4	solute carrier family 36 (proton/amino acid symporter), member 4
NM_144665	zif268	-58	TGGCGGGGGCGG	143686	SESN3	sestrin 3
NM_003063	zif268	-443	ATGTGTGGGTGT	6588	SLN	sarcolipin
AK128062	zif268	-689	TTGCGGAGGAGG	54733	SLC35F2	solute carrier family 35, member F2
NM_002519	zif268	-844	ATGCGCAGGAGG	4863	NPAT	nuclear protein, ataxia-telangiectasia locus
AB014524	zif268	38	AGGTGTGGGCGT	23086	SLAC2-B	-
NM_004109	zif268	7	CGGCGTGGGCGT	2230	FDX1	ferredoxin 1
NM_006235	zif268	-761	TTGCATGGGTGT	5450	POU2AF1	POU domain, class 2, associating factor 1
AF151872	zif268	-123	TGGCGGGGGTGG	25996	REXO2	REX2, RNA exonuclease 2 homolog (S. cerevisiae)
NM_006476	zif268	-699	TAGTGTGGGCGT	10632	ATP5L	ATP synthase, H+ transporting, mitochondrial F0 complex, subunit g
NM_198489	zif268	-130	TTGCCTGGGCGG	338657	DLNB14	-
BC072436	zif268	94	TAGCGGGGGTGG	10525	HYOU1	hypoxia up-regulated 1
NM_019604	zif268	-985	ATGCGTGGGTGG	56253	CRTAM	-
NM_019604	zif268	-620	ATGTGTGGGTGG	56253	CRTAM	-
NM_001274	zif268	-254	TTGTGGGGGCGG	1111	CHEK1	CHK1 checkpoint homolog (S. pombe)
NM_134424	zif268	-393	ATGGGTGGGCGG	5893	RAD52	RAD52 homolog (S. cerevisiae)
NM_172364	zif268	-394	ATGTGGAGGCGT	93589	CACNA2D4	calcium channel, voltage-dependent, alpha 2/delta subunit 4
NM_202002	zif268	-339	AAGCGGGGGCGT	2305	FOXM1	forkhead box M1
NM_019854	zif268	-748	ATGCGTGGGCAG	56341	HRMT1L4	HMT1 hnRNP methyltransferase-like 4 (S. cerevisiae)
NM_002234	zif268	-84	AGGCGGGGGAGG	3741	KCNA5	potassium voltage-gated channel, shaker-related subfamily, member 5
NM_032489	zif268	-63	ACGCGTGGGCGG	84519	ACRBP	acrosin binding protein
NM_002824	zif268	15	GTGCGGGGGCGG	5763	PTMS	parathymosin
NM_001975	zif268	-271	TTGCGAAGGCGG	2026	ENO2	enolase 2 (gamma, neuronal)
NM_138425	zif268	-710	AAGCGGGGGTGG	113246	GRCC10	-
AB018269	zif268	-925	AGGCGTGGGAGG	9746	CLSTN3	calsyntenin 3
Z48054	zif268	-553	AGGCGGGGGCGG	5830	PEX5	peroxisomal biogenesis factor 5
NM_174941	zif268	-783	AGACGTGGGCGT	283316	M160	-
NM_001004328	zif268	154	TTGCATGGGTGT	440077	ZNF705A	zinc finger protein 705A
NM_000014	zif268	-719	ATGCATGGGTGG	2	A2M	alpha-2-macroglobulin
NM_000014	zif268	-24	TTGTGTGGGTGG	2	A2M	alpha-2-macroglobulin
NM_006143	zif268	-281	ATGTGTAGGAGG	2842	GPR19	G protein-coupled receptor 19
NM_018179	zif268	9	CTGCGGAGGCGG	55729	ATF7IP	activating transcription factor 7 interacting protein
NM_000921	zif268	-617	AGGCGGGGGAGG	5139	PDE3A	phosphodiesterase 3A, cGMP-inhibited
BC033804	zif268	-579	TCGCGGGGGAGT	10060	ABCC9	ATP-binding cassette, sub-family C (CFTR/MRP), member 9
NM_018686	zif268	64	AGGCGTGGGAGG	55907	CMAS	cytidine monophosphate N-acetylneuraminic acid synthetase
NM_007211	zif268	-526	AGGCGCGGGCGG	11228	RASSF8	Ras association (RalGDS/AF-6) domain family 8
NM_007211	zif268	84	CTGCGGGGGCGG	11228	RASSF8	Ras association (RalGDS/AF-6) domain family 8
NM_020983	zif268	-787	TTGTGGGGGCGG	112	ADCY6	adenylate cyclase 6
NM_002733	zif268	-30	TGACGTGGGCGG	5571	PRKAG1	protein kinase, AMP-activated, gamma 1 non-catalytic subunit
AK131566	zif268	-310	AAGCGGGGGTGG	3164	NR4A1	nuclear receptor subfamily 4, group A, member 1
BC069647	zif268	-845	AGGCGGAGGCGG	3890	KRTHB4	keratin, hair, basic, 4
NM_000966	zif268	51	TCACGTGGGCGG	5916	RARG	retinoic acid receptor, gamma
D79987	zif268	118	AGGCGTGGGTGG	9700	ESPL1	extra spindle poles like 1 (S. cerevisiae)
NM_138473	zif268	188	AAGCGGGGGCGG	6667	SP1	Sp1 transcription factor
NM_017410	zif268	-382	ATGCCTAGGCGG	3229	HOXC13	homeo box C13
NM_144594	zif268	-28	TTGCGTGGGAGG	121355	FLJ32942	-
NM_001780	zif268	-198	TTGCGGGGGTGG	967	CD63	CD63 antigen (melanoma 1 antigen)
NM_005967	zif268	-371	CGGCGTGGGCGG	4665	NAB2	NGFI-A binding protein 2 (EGR1 binding protein 2)
NM_005967	zif268	-57	CTGCGGGGGCGG	4665	NAB2	NGFI-A binding protein 2 (EGR1 binding protein 2)
NM_020142	zif268	34	GTGCGTAGGCGT	56901	LOC56901	-
NM_052897	zif268	-34	ATGCGCGGGAGG	114785	MBD6	methyl-CpG binding domain protein 6
NM_014505	zif268	122	GTGCGGGGGCGG	27345	KCNMB4	potassium large conductance calcium-activated channel, subfamily M, beta member 4
BX647709	zif268	-513	ATGTGGGGGCGG	196441	MGC23401	-
AK091839	zif268	-121	TGGCGGGGGCGG	84698	CAPS2	calcyphosine 2
AY358731	zif268	5	GTGCGGGGGCGT	256710	MGC26856	-
NM_005447	zif268	-324	AAGCGGGGGAGG	9182	PAMCI	peptidylglycine alpha-amidating monooxygenase COOH-terminal interactor
NM_002595	zif268	-117	AGGCGGGGGTGG	5128	PCTK2	PCTAIRE protein kinase 2
NM_002595	zif268	-7	AGGCGGAGGCGT	5128	PCTK2	PCTAIRE protein kinase 2
AB042326	zif268	-372	TGGCGGGGGTGG	50515	CHST11	carbohydrate (chondroitin 4) sulfotransferase 11
NM_001033050	zif268	-68	ACGCGGGGGCGT	80298	MTERFD3	MTERF domain containing 3
NM_014325	zif268	-786	TTACGTGGGTGT	23603	CORO1C	coronin, actin binding protein, 1C
NM_014325	zif268	-47	TGGCGGGGGCGG	23603	CORO1C	coronin, actin binding protein, 1C
BC034809	zif268	-141	ACGCGGGGGCGG	144717	FLJ32356	-
NM_173542	zif268	-155	TTGCGTAGGTGG	196463	LOC196463	-
NM_015335	zif268	-46	AGGCGGAGGCGG	23389	THRAP2	thyroid hormone receptor associated protein 2
NM_012174	zif268	-60	TGGCGGGGGCGT	26259	FBXW8	F-box and WD-40 domain protein 8
NM_002859	zif268	-171	TGGCGGGGGCGG	5829	PXN	paxillin
NM_019034	zif268	-61	TGGCGGAGGCGG	54509	RHOF	ras homolog gene family, member F (in filopodia)
NM_003677	zif268	-901	AGGCGGAGGCGG	8562	DENR	density-regulated protein
NM_022717	zif268	-52	TTGCGTGGGAGT	11066	U1SNRNPBP	-
NM_012463	zif268	-4	ACGCGGGGGCGG	23545	ATP6V0A2	ATPase, H+ transporting, lysosomal V0 subunit a isoform 2
NM_004764	zif268	119	ATGCGGGGGCGG	9271	PIWIL1	piwi-like 1 (Drosophila)
BC043157	zif268	-484	TCGCGGGGGAGT	23141	KIAA0692	-
BC062552	zif268	84	TGGCGGGGGAGG	7637	ZNF84	zinc finger protein 84 (HPF2)
AK126031	zif268	-47	GGGCGTGGGCGT	51761	ATP8A2	ATPase, aminophospholipid transporter-like, Class I, type 8A, member 2
AK126031	zif268	-41	GGGCGTGGGCGG	51761	ATP8A2	ATPase, aminophospholipid transporter-like, Class I, type 8A, member 2
NM_000982	zif268	151	TGGCATGGGCGG	6144	RPL21	ribosomal protein L21
NM_014887	zif268	145	ATGCGTAGGGGT	10443	PFAAP5	-
NM_015087	zif268	127	TTGGGTGGGCGG	23111	SPG20	spastic paraplegia 20, spartin (Troyer syndrome)
NM_003914	zif268	-727	AAGCGTAGGTGT	8900	CCNA1	cyclin A1
NM_016179	zif268	-81	AGGCGGGGGTGG	7223	TRPC4	transient receptor potential cation channel, subfamily C, member 4
NM_007187	zif268	-568	GCGCGTGGGCGT	11193	WBP4	WW domain binding protein 4 (formin binding protein 21)
BC064592	zif268	-842	ACGCGGGGGCGG	79612	NARG1L	NMDA receptor regulated 1-like
NM_178009	zif268	-668	TGGCGGAGGCGG	160851	DGKH	diacylglycerol kinase, eta
NM_031431	zif268	102	TGGCGGAGGCGG	83548	COG3	component of oligomeric golgi complex 3
BC029052	zif268	-270	AAGCGGAGGCGG	1102	RCBTB2	regulator of chromosome condensation (RCC1) and BTB (POZ) domain containing protein 2
NM_002267	zif268	-152	TTGTGGGGGCGG	3839	KPNA3	karyopherin alpha 3 (importin alpha 4)
NM_001007278	zif268	-152	AGGCGGAGGCGG	10206	RFP2	ret finger protein 2
NM_006984	zif268	-46	AGGCGGAGGCGG	9071	CLDN10	claudin 10
NM_000282	zif268	83	CGGCGTGGGCGG	5095	PCCA	propionyl Coenzyme A carboxylase, alpha polypeptide
NM_000123	zif268	-40	GTGCGGAGGCGG	2073	ERCC5	excision repair cross-complementing rodent repair deficiency, complementation group 5 (xeroderma pigmentosum, complementation group G (Cockayne syndrome))
NM_024537	zif268	-79	GGGCGTGGGCGG	79587	FLJ12118	-
NM_005986	zif268	161	AGGCGGGGGCGG	6656	SOX1	SRY (sex determining region Y)-box 1
NM_001014283	zif268	-278	GGGCGTGGGCGG	55208	C13orf17	chromosome 13 open reading frame 17
NM_032436	zif268	-249	AAGCGGAGGCGG	283489	C13orf8	chromosome 13 open reading frame 8
NM_018071	zif268	-191	AGGCGGGGGCGG	55701	FLJ10357	-
NM_020920	zif268	-24	TTGCGCAGGAGG	57680	CHD8	chromodomain helicase DNA binding protein 8
AK027730	zif268	114	TGGCGGGGGCGG	84932	RAB2B	RAB2B, member RAS oncogene family
NM_022478	zif268	-88	TTGCGGGGGAGG	64403	CDH24	cadherin-like 24
NM_182728	zif268	-100	AAGCGGGGGAGG	23428	SLC7A8	solute carrier family 7 (cationic amino acid transporter, y+ system), member 8
NM_020372	zif268	-433	TGGCGGGGGCGG	51310	SLC22A17	solute carrier family 22 (organic cation transporter), member 17
NM_005864	zif268	-946	AGACGGGGGCGT	10278	EFS	embryonal Fyn-associated substrate
AB028979	zif268	-76	AGGCGGAGGAGT	22830	ZNF409	zinc finger protein 409
NM_003317	zif268	-721	TAGCGGGGGTGG	7080	TITF1	thyroid transcription factor 1
NM_003317	zif268	-689	CTGCGGGGGCGG	7080	TITF1	thyroid transcription factor 1
NM_017922	zif268	-120	CTGCGGGGGCGG	55015	PRPF39	PRP39 pre-mRNA processing factor 39 homolog (yeast)
AY369208	zif268	-942	TGGCGGGGGCGG	161357	MAMDC1	MAM domain containing 1
NM_152330	zif268	-64	AGGCGTGGGTGG	122786	FRMD6	FERM domain containing 6
NM_000956	zif268	-138	GTGCGGGGGCGG	5732	PTGER2	prostaglandin E receptor 2 (subtype EP2), 53kDa
AB037765	zif268	-698	CTGCGGGGGCGG	57544	KIAA1344	KIAA1344
NM_198066	zif268	112	TGGCGCGGGCGG	64841	GNPNAT1	glucosamine-phosphate N-acetyltransferase 1
NM_007086	zif268	-36	GGGCGTGGGCGG	11169	WDHD1	WD repeat and HMG-box DNA binding protein 1
NM_174978	zif268	152	GTGCGTGGGTGG	317761	C14orf39	chromosome 14 open reading frame 39
NM_005956	zif268	-591	TGGCGTAGGTGT	4522	MTHFD1	methylenetetrahydrofolate dehydrogenase (NADP+ dependent) 1, methenyltetrahydrofolate cyclohydrolase, formyltetrahydrofolate synthetase
NM_001172	zif268	-35	AGGCGCGGGCGG	384	ARG2	arginase, type II
NM_006432	zif268	-102	TGGCATGGGCGG	10577	NPC2	Niemann-Pick disease, type C2
NM_033426	zif268	-25	TCGCGGAGGCGT	85457	KIAA1737	KIAA1737
NM_138318	zif268	-72	TTGTGGGGGCGT	54207	KCNK10	potassium channel, subfamily K, member 10
NM_152592	zif268	161	ATGCAGAGGCGT	161176	C14orf49	chromosome 14 open reading frame 49
NM_001032997	zif268	-70	AGGCGGGGGCGG	8788	DLK1	delta-like 1 homolog (Drosophila)
NM_001362	zif268	-324	CGGCGTGGGCGG	1735	DIO3	deiodinase, iodothyronine, type III
AJ890083	zif268	-148	ATGCGTAGGCGC	3320	HSPCA	heat shock 90kDa protein 1, alpha
NM_152307	zif268	-23	AGGCGGAGGCGG	115708	C14orf172	chromosome 14 open reading frame 172
NM_004873	zif268	-327	TGGCGCGGGCGG	9529	BAG5	BCL2-associated athanogene 5
NM_152328	zif268	125	AAGCGGGGGCGG	122622	ADSSL1	adenylosuccinate synthase like 1
NM_017955	zif268	-176	GGGCGTGGGCGT	55038	CDCA4	cell division cycle associated 4
NM_001311	zif268	-175	AGGCGGGGGTGG	1396	CRIP1	cysteine-rich protein 1 (intestinal)
NM_001024682	zif268	98	TGGCGGGGGCGG	283755	LOC283755	-
NM_182561	zif268	-168	TTGCATGGGCGG	283685	FLJ36144	-
NM_004667	zif268	104	TGGCGGGGGCGG	8924	HERC2	hect domain and RLD 2
BC047882	zif268	-195	GTGCGGGGGCGT	22909	KIAA1018	-
BC005349	zif268	-50	ATGCGGAGGAGG	6447	SGNE1	secretory granule, neuroendocrine protein 1 (7B2 protein)
NM_181076	zif268	-854	TGGCGGGGGTGT	23015	GOLGA8A	golgi autoantigen, golgin subfamily a, 8A
NM_005739	zif268	-330	AGGCGCGGGCGT	10125	RASGRP1	RAS guanyl releasing protein 1 (calcium and DAG-regulated)
NM_003246	zif268	-229	CTGCGTGGGCGG	7057	THBS1	thrombospondin 1
NM_003710	zif268	-62	GGGCGTGGGCGG	6692	SPINT1	serine peptidase inhibitor, Kunitz type 1
NM_020857	zif268	90	TAGCGGGGGCGG	57617	VPS18	vacuolar protein sorting protein 18
NM_017553	zif268	181	AGACGTGGGCGG	54617	INO80	-
NM_005090	zif268	10	TGGCGGAGGCGG	8681	PLA2G4B	phospholipase A2, group IVB (cytosolic)
NM_024956	zif268	-543	AGGCGGAGGCGG	80021	TMEM62	transmembrane protein 62
NM_003104	zif268	-385	AGGCGGAGGCGG	6652	SORD	sorbitol dehydrogenase
NM_007347	zif268	-340	ACGCGGAGGCGG	23431	AP4E1	adaptor-related protein complex 4, epsilon 1 subunit
NM_006578	zif268	-683	ATGCCTGGGCGT	10681	GNB5	guanine nucleotide binding protein (G protein), beta 5
BX640637	zif268	-94	TTGCATGGGAGG	54816	SUHW4	suppressor of hairy wing homolog 4 (Drosophila)
NM_001018103	zif268	-972	TGGCGGGGGTGG	81488	GRINL1A	glutamate receptor, ionotropic, N-methyl D-aspartate-like 1A
NM_015042	zif268	-203	TTGTGTGGGAGT	23060	ZNF609	zinc finger protein 609
NM_194272	zif268	4	AGGCGGAGGCGG	348093	RBPMS2	RNA binding protein with multiple splicing 2
NM_016630	zif268	-437	ATGGGTGGGCGT	51324	SPG21	spastic paraplegia 21 (autosomal recessive, Mast syndrome)
BC033687	zif268	65	AGGCGTGGGAGG	123263	MTFMT	mitochondrial methionyl-tRNA formyltransferase
AL833317	zif268	119	GTGCGGGGGCGG	10260	MYCPBP	c-myc promoter binding protein
BC010849	zif268	81	ACGCGGAGGCGG	54982	CLN6	ceroid-lipofuscinosis, neuronal 6, late infantile, variant
AF117888	zif268	-362	GTGCGGGGGCGG	4649	MYO9A	myosin IXA
BC006103	zif268	-761	TAGCGGGGGAGT	1198	CLK3	CDC-like kinase 3
NM_002833	zif268	-434	ACGCGTAGGTGG	5780	PTPN9	protein tyrosine phosphatase, non-receptor type 9
NM_173469	zif268	-68	TAGCGGGGGCGG	92912	LOC92912	-
NM_206839	zif268	-139	AAGCGGGGGTGG	10933	MORF4L1	mortality factor 4 like 1
NM_014862	zif268	-295	GGGCGTGGGCGT	9915	ARNT2	aryl-hydrocarbon receptor nuclear translocator 2
AF316855	zif268	-715	ATGCATGGGTGG	80154	FLJ22795	-
AF316855	zif268	-493	ATGCGTGGGCAG	80154	FLJ22795	-
AF316855	zif268	-715	ATGCATGGGTGG	80154	FLJ22795	-
AF316855	zif268	-493	ATGCGTGGGCAG	80154	FLJ22795	-
AF316855	zif268	-715	ATGCATGGGTGG	80154	FLJ22795	-
AF316855	zif268	-493	ATGCGTGGGCAG	80154	FLJ22795	-
NM_004839	zif268	-833	TTATGTGGGCGG	9455	HOMER2	homer homolog 2 (Drosophila)
BC042864	zif268	-127	AAGCGTGGGCGG	6457	SH3GL3	SH3-domain GRB2-like 3
NM_207382	zif268	-197	TAGCGGGGGCGG	388165	FLJ43276	-
AY764034	zif268	-611	TGGTGTGGGCGT	64410	ENC2	-
NM_017996	zif268	31	TGGCGGGGGCGG	55070	DET1	de-etiolated homolog 1 (Arabidopsis)
NM_002693	zif268	-521	ACACGTAGGCGG	5428	POLG	polymerase (DNA directed), gamma
NM_014848	zif268	-116	TGGCGGGGGCGG	9899	SV2B	synaptic vesicle glycoprotein 2B
NM_013272	zif268	-34	AGGCGGGGGAGG	28232	SLCO3A1	solute carrier organic anion transporter family, member 3A1
NM_003090	zif268	169	GGGCGTGGGCGG	6627	SNRPA1	small nuclear ribonucleoprotein polypeptide A'
AF316855	zif268	-691	ATGCATGGGTGG	80154	FLJ22795	-
AF316855	zif268	-469	ATGCGTGGGCAG	80154	FLJ22795	-
NM_001015052	zif268	-205	AGGCGGGGGCGG	4350	MPG	N-methylpurine-DNA glycosylase
NM_021259	zif268	-17	AGGCGGAGGCGG	58986	TMEM8	transmembrane protein 8 (five membrane-spanning domains)
NM_021259	zif268	-2	AGGCGGAGGCGG	58986	TMEM8	transmembrane protein 8 (five membrane-spanning domains)
AY823398	zif268	-291	AGGCGGGGGAGG	57799	RAB40C	RAB40C, member RAS oncogene family
NM_138769	zif268	-569	TTGTGTGGGAGG	89941	RHOT2	ras homolog gene family, member T2
NM_058192	zif268	-168	TGGCGGAGGCGG	113000	RPUSD1	RNA pseudouridylate synthase domain containing 1
NM_058192	zif268	136	TGGCGTGGGCGT	113000	RPUSD1	RNA pseudouridylate synthase domain containing 1
NM_021098	zif268	-359	GTGCGGGGGCGT	8912	CACNA1H	calcium channel, voltage-dependent, alpha 1H subunit
NM_194259	zif268	-741	TTGCGTGGGCGG	7329	UBE2I	ubiquitin-conjugating enzyme E2I (UBC9 homolog, yeast)
AL834321	zif268	-475	CCGCGTGGGCGT	8938	BAIAP3	BAI1-associated protein 3
NM_002952	zif268	-600	AGGCGTGGGAGG	6187	RPS2	ribosomal protein S2
NM_002952	zif268	50	CTGCGTGGGCGG	6187	RPS2	ribosomal protein S2
BC014513	zif268	-95	AGGCGGGGGCGG	9351	SLC9A3R2	solute carrier family 9 (sodium/hydrogen exchanger), member 3 regulator 2
NM_031948	zif268	-953	AGGCGGAGGCGG	83886	PRSS27	protease, serine 27
BC042597	zif268	177	ATGAGTGGGCGT	124221	MGC52282	-
NM_016639	zif268	-46	AGGCGGGGGCGG	51330	TNFRSF12A	tumor necrosis factor receptor superfamily, member 12A
NM_145253	zif268	25	AGGCGCGGGCGG	124402	LOC124402	-
NM_024109	zif268	-19	ACGCGGGGGCGG	79091	MGC2654	-
NM_152308	zif268	-18	AAGCGGAGGCGG	116028	MGC24665	-
BC017336	zif268	-268	TTGCGGAGGAGG	123803	NTAN1	N-terminal asparagine amidase
AB055227	zif268	-468	TTGTGGGGGCGG	387254	IMAA	-
BC038400	zif268	-227	TGGCGGGGGAGG	146177	LOC146177	-
NM_006910	zif268	-140	TCACGTGGGCGG	5930	RBBP6	retinoblastoma binding protein 6
BC029609	zif268	-137	TTGGGTGGGCGG	554206	LOC554206	-
NM_016309	zif268	-118	TTATGTGGGCGG	51451	LCMT1	leucine carboxyl methyltransferase 1
NM_016309	zif268	3	CGGCGTGGGCGG	51451	LCMT1	leucine carboxyl methyltransferase 1
NM_000418	zif268	-301	CGGCGTGGGCGT	3566	IL4R	interleukin 4 receptor
NM_015171	zif268	-102	TTGCATGGGTGG	23214	XPO6	exportin 6
NM_148415	zif268	-432	CGGCGTGGGCGG	11273	ATXN2L	ataxin 2-like
AB055226	zif268	-463	TTGTGGGGGCGG	81893	LAT1-3TM	-
NM_022452	zif268	-192	TGGTGTGGGCGT	64319	FBS1	fibrosin 1
NM_004960	zif268	-42	GTGCGTAGGCGG	2521	FUS	fusion (involved in t(12;16) in malignant liposarcoma)
NM_033226	zif268	-204	GTGCGTGGGTGT	94160	ABCC12	ATP-binding cassette, sub-family C (CFTR/MRP), member 12
NM_005954	zif268	-24	ACGCGCGGGCGT	4504	MT3	metallothionein 3 (growth inhibitory factor (neurotrophic))
NM_001797	zif268	-771	TTGCGTGGGGGG	1009	CDH11	cadherin 11, type 2, OB-cadherin (osteoblast)
NM_173616	zif268	-42	TTGCAGGGGCGG	283847	FLJ35894	-
NM_016140	zif268	-155	TTGCGGGGGAGG	51673	CGI-38	-
NM_000196	zif268	-813	TGGCGGGGGTGG	3291	HSD11B2	hydroxysteroid (11-beta) dehydrogenase 2
NM_014329	zif268	-300	TAGCATGGGCGG	23644	RCD-8	-
NM_005769	zif268	-767	TTGCGGGGGTGG	10164	CHST4	carbohydrate (N-acetylglucosamine 6-O) sulfotransferase 4
NM_052858	zif268	-912	ATGCGTGGGTGG	91862	MARVELD3	MARVEL domain containing 3
NM_017530	zif268	-61	GGGCGTGGGCGT	55565	LOC55565	-
NM_014567	zif268	-321	TTGCGTAGGCCT	9564	BCAR1	breast cancer anti-estrogen resistance 1
NM_022041	zif268	-76	GTGCGGGGGCGT	8139	GAN	giant axonal neuropathy (gigaxonin)
NM_014615	zif268	160	TCGCGGGGGCGG	23199	KIAA0182	-
BC100027	zif268	-188	TTGGGTGGGCGG	2300	FOXL1	forkhead box L1
NM_015144	zif268	-866	AGGCGCGGGCGG	23174	ZCCHC14	zinc finger, CCHC domain containing 14
NM_003486	zif268	-470	TTGTGGGGGCGG	8140	SLC7A5	solute carrier family 7 (cationic amino acid transporter, y+ system), member 5
NM_153813	zif268	-692	AAACGTGGGCGT	161882	ZFPM1	zinc finger protein, multitype 1
NM_153813	zif268	-570	GTGCGGGGGCGG	161882	ZFPM1	zinc finger protein, multitype 1
NM_153813	zif268	-183	TGGCGGGGGCGT	161882	ZFPM1	zinc finger protein, multitype 1
NM_005187	zif268	-382	ATGGGTGGGCGG	863	CBFA2T3	core-binding factor, runt domain, alpha subunit 2; translocated to, 3
BC027606	zif268	-883	AAGCGGGGGTGT	124044	MGC26885	-
NM_152287	zif268	14	TGGCGGGGGCGG	92822	ZFP276	zinc finger protein 276 homolog (mouse)
NM_017702	zif268	-782	ATACGGGGGCGG	54849	FLJ20186	-
NM_022463	zif268	-37	TGGCGTGGGCGG	64359	NXN	nucleoredoxin
NM_020310	zif268	-163	TAGCGGGGGCGG	4335	MNT	MAX binding protein
NM_032294	zif268	-627	ACGCGGAGGCGT	84254	CAMKK1	calcium/calmodulin-dependent protein kinase kinase 1, alpha
BC011934	zif268	-171	CTGCGGGGGCGG	9552	SPAG7	sperm associated antigen 7
BC005004	zif268	-687	AGGCGGGGGCGG	54478	FAM64A	family with sequence similarity 64, member A
BC005004	zif268	-90	TGGCGGGGGCGG	54478	FAM64A	family with sequence similarity 64, member A
NM_001002914	zif268	-73	TCGCGGGGGCGG	147040	KCTD11	potassium channel tetramerisation domain containing 11
NM_152766	zif268	-62	TTGCATGGGCGG	254863	MGC40107	-
NM_178518	zif268	-177	ATGTGGGGGCGT	284114	FLJ36878	-
AK000923	zif268	-546	TTGCGGGGGAGG	26168	SENP3	SUMO1/sentrin/SMT3 specific peptidase 3
AK027742	zif268	-241	AGGCGTGGGAGG	9526	MPDU1	mannose-P-dolichol utilization defect 1
NM_021628	zif268	-171	ATGCGTGGGGGG	59344	ALOXE3	arachidonate lipoxygenase 3
NM_144681	zif268	-803	AGGCGGAGGCGG	146849	FLJ32734	-
AK090821	zif268	-520	ATGTGTGGGTGG	124739	USP43	ubiquitin specific peptidase 43
NM_004589	zif268	155	AAGCGGAGGCGT	6341	SCO1	SCO cytochrome oxidase deficient homolog 1 (yeast)
NM_003010	zif268	-75	TGGCGGGGGCGT	6416	MAP2K4	mitogen-activated protein kinase kinase 4
AY764180	zif268	-538	ATGCGTGGGCTT	93649	MYOCD	myocardin
AK001392	zif268	-57	TCGCGTAGGCGG	60528	ELAC2	elaC homolog 2 (E. coli)
NM_006042	zif268	-570	AAACGGGGGCGT	9955	HS3ST3A1	heparan sulfate (glucosamine) 3-O-sulfotransferase 3A1
AL713794	zif268	-1	AGGCGTGGGCGG	51168	MYO15A	myosin XVA
[truncated: 808 more rows]
