# Supplementary material for: A comparative genomics approach to identifying the plasticity transcriptome
Source: BMC Neurosci. 2007 Mar 13;8:20. doi: 10.1186/1471-2202-8-20 (PMC1831778; doi:10.1186/1471-2202-8-20)
Supplement: Additional File 7 — Position and sequence of CREB and zif268 binding sites in rat promoter regions. Rat genes that had one or more CREB and zif268 binding sites are listed in table format, with the precise nucleotide sequence corresponding to the binding site and the relative position of this sequence within the promoter region indicated. Genes are identified by gene ID, symbol, and gene descriptor. [file 1471-2202-8-20-S7.txt]

Table S7. Position and sequence of rat hits
mRNA	Site	Position	Sequence	GeneID	Symbol	Gene Name
M61099	CREB	-892	TGACGTGA	24414	Grm1	glutamate receptor, metabotropic 1
AJ555485	CREB	-64	TGACGTGA	444986	Il22ra2	interleukin 22 receptor, alpha 2
AF031430	CREB	115	TGACCTCA	60466	Stx7	syntaxin 7
NM_175585	CREB	-548	TTACGTCA	294125	Taar7a	trace-amine-associated receptor 7a
AY383662	CREB	-690	TGACCTCA	364296	LOC364296	-
AY198392	CREB	-164	TGACGTGA	308140	Tfb1m	transcription factor B1, mitochondrial
X67788	CREB	-983	TGACGTCT	54319	Vil2	villin 2
AB027156	CREB	-179	TGACGTCC	63885	Pde10a	phosphodiesterase 10A
AB097568	CREB	-112	TGACCTCA	282821	Has1	hyaluronan synthase1
AB097568	CREB	-83	TGACGTCA	282821	Has1	hyaluronan synthase1
AY344060	CREB	-173	TGACCTCA	369016	Myadm	myeloid-associated differentiation marker
AF347935	CREB	-249	TGACCTCA	171040	Il11	interleukin 11
AF135838	CREB	4	TGACGTAT	60446	Crx	cone-rod homeobox protein
X89968	CREB	-59	TGACGTCA	140673	Napa	N-ethylmaleimide sensitive fusion protein attachment protein alpha
AF025506	CREB	-90	TGACGCCA	83583	Rabac1	Rab acceptor 1 (prenylated)
M13650	CREB	29	TGACCTCA	361523	Cyp2b2	Cytochrome P450, family 2, subfamily b, polypeptide 2
AF017393	CREB	166	TGACCTCA	54246	Cyp2f2	cytochrome P450, family 2, subfamily f, polypeptide 2
AF246634	CREB	-309	TGACGGCA	81525	Nfkbib	nuclear factor of kappa light chain gene enhancer in B-cells inhibitor, beta
BC058153	CREB	-331	TTACGTCA	292768	RGD:735199	Unknown (protein for MGC:72987)
BC061768	CREB	-254	TGACGTCG	292770	Spint2	serine protease inhibitor, Kunitz type 2
X66022	CREB	-440	TGACGGCA	50545	Neud4	neuronal d4 domain family member
AY325238	CREB	86	TGACGTAA	361542	U2af1l4_predicted	U2 small nuclear RNA auxiliary factor 1-like 4 (predicted)
AB009463	CREB	-736	TGACCTCA	89787	Lrp3	low density lipoprotein receptor-related protein 3
K03250	CREB	-422	TGACGTCA	81774	Rps11	ribosomal protein S11
AF020618	CREB	-586	TGACCTCA	171071	Myd116	myeloid differentiation primary response gene 116
AF020618	CREB	-493	TGACGTCA	171071	Myd116	myeloid differentiation primary response gene 116
AJ003065	CREB	-265	TGACCTCA	276720	Kcnj14	potassium inwardly-rectifying channel, subfamily J, member 14
AJ511272	CREB	-832	TGACGTCC	25559	Abcc8	ATP-binding cassette, sub-family C (CFTR/MRP), member 8
BC060587	CREB	-51	TGACGTCA	24533	Ldha	lactate dehydrogenase A
AF059530	CREB	-218	TGACGTCC	89820	Hrmt1l3	heterogeneous nuclear ribonucleoprotein methyltransferase-like 3 (S. cerevisiae)
AF367467	CREB	-591	TGACCTCA	286900	RGD:628897	Ratsg2
AF367467	CREB	-511	TGACCTCA	286900	RGD:628897	Ratsg2
AB091769	CREB	-604	TGACGTCT	308709	Dmn	desmuslin
AB092696	CREB	-672	TGACGCCA	308776	Pde8a	phosphodiesterase 8A
U49953	CREB	-257	TGACGTCA	29431	Pak1	p21 (CDKN1A)-activated kinase 1
U49953	CREB	-205	TGACGTCA	29431	Pak1	p21 (CDKN1A)-activated kinase 1
M85193	CREB	82	TGACCTCA	293152	Art2b	ADP-ribosyltransferase 2b
L39991	CREB	-299	TGACGTCA	81738	Nup98	nucleoporin 98
NM_053318	CREB	-982	TGACGTAA	58917	Hpx	hemopexin
AB043870	CREB	-896	TGACGTCC	83534	Cln2	ceroid-lipofuscinosis, neuronal 2
NM_017044	CREB	-230	TTACGTCA	24694	Pth	parathyroid hormone
AY240873	CREB	-63	TGACGTCA	293451	Hs3st2	heparan sulfate (glucosamine) 3-O-sulfotransferase 2
X69903	CREB	-54	TGACCTCA	25084	Il4r	interleukin 4 receptor
L28801	CREB	-126	TGACGTCA	171063	Gtf3c1	general transcription factor III C 1
M12919	CREB	-401	TGACGTCA	24189	Aldoa	aldolase A
D82928	CREB	-648	TGACGTAG	192260	Cdipt	CDP-diacylglycerol--inositol 3-phosphatidyltransferase (phosphatidylinositol synthase)
Y00090	CREB	-933	TGACCTCA	24796	Spn	sialophorin
AF352815	CREB	-26	TGACGTCG	266712	Rnf40	ring finger protein 40
L19104	CREB	-899	TGACGTAC	25022	Fgfr2	fibroblast growth factor receptor 2
AF180350	CREB	-66	TGACGTCA	246255	Ppp2r2d	protein phosphatase 2, regulatory subunit B, delta isoform
AF221952	CREB	-162	TGACCTCA	171554	Mucdhl	mucin and cadherin like
AF192547	CREB	-304	TGACCTCA	64315	Cd151	CD151 antigen
AY325242	CREB	-535	TTACGTCA	293628	RGD1308955_predicted	similar to Cc1-9 (predicted)
AF375467	CREB	-463	TGACCTCA	60566	Syt8	synaptotagmin 8
L22651	CREB	-56	TGACGTCA	25085	Th	tyrosine hydroxylase
M35297	CREB	-264	TGACGTCA	266762	Mrgprf	MAS-related GPR, member F
D00859	CREB	-537	TGACGTAG	24668	Ppp1ca	protein phosphatase 1, catalytic subunit, alpha isoform
AB050103	CREB	-287	TGACGTCG	266734	Nxf	bHLH-PAS type transcription factor NXF
AF333984	CREB	-510	TGACGTCG	192218	Htatip	HIV-1 tat interactive protein, homolog (human)
AF009921	CREB	-910	TGACGTGA	83568	Naaladl1	N-acetylated alpha-linked acidic dipeptidase-like 1
BC060593	CREB	-563	TGACGTCT	293703	RGD:735224	Unknown (protein for MGC:72981)
L48209	CREB	-158	TGACGTCA	171335	Cox8a	cytochrome c oxidase, subunit VIIIa
AY496443	CREB	-172	TTACGTCA	140945	Rtn3	reticulon 3
AB015433	CREB	26	TGACGTGA	50567	Slc3a2	solute carrier family 3 (activators of dibasic and neutral amino acid transport), member 2
U87971	CREB	-768	TGACGTCA	65134	Stx5a	syntaxin 5a
M14165	CREB	92	TGACGTCC	25319	Fth1	ferritin, heavy polypeptide 1
AJ494720	CREB	-473	TGACGTCC	286922	Fads3	fatty acid desaturase 3
AY032664	CREB	66	TGACCTCA	252958	Iiig9	IIIG9 protein
AB026665	CREB	-461	TGACGTAG	246239	Slc15a3	peptide/histidine transporter PHT2
AY239016	CREB	-538	TGACCTCA	293820	Psat1	phosphoserine aminotransferase 1
AF026472	CREB	-489	TGACCTCA	83585	Gda	guanine deaminase
D12769	CREB	-79	TGACGTGA	117560	Bteb1	basic transcription element binding protein 1
AF353305	CREB	-25	TGACGCCA	171057	Cbwd1	COBW domain containing 1
AY028945	CREB	113	TGACGTCT	170912	Acf	apobec-1 complementation factor
AF461433	CREB	-553	TGACGTCT	353229	Tmem23	transmembrane protein 23
AF461433	CREB	-224	TGACGGCA	353229	Tmem23	transmembrane protein 23
AF012714	CREB	-281	TGACGTCG	29688	Minpp1	multiple inositol polyphosphate histidine phosphatase 1
U23769	CREB	-359	TGACCTCA	54133	Pdlim1	PDZ and LIM domain 1 (elfin)
AB073215	CREB	-342	TGACCTCA	65047	Slit1	slit homolog 1 (Drosophila)
U78304	CREB	46	TGACCTCA	171438	Crtac1	cartilage acidic protein 1
BC061741	CREB	-64	TGACGTCA	309376	Zfyve27	Unknown (protein for MGC:72597)
AJ294544	CREB	-165	TGACGTCA	171386	Avpi1	arginine vasopressin-induced 1
X55446	CREB	-634	TTACGTCA	83790	Cyp2c23	cytochrome P450, family 2, subfamily c, polypeptide 23
AF276997	CREB	140	TGACGTCC	65042	Sfxn3	sideroflexin 3
M94287	CREB	-216	TGACGTAA	64896	Nolc1	nucleolar and coiled-body phosphoprotein 1
AJ271158	CREB	-178	TGACGTCG	171069	Usmg5	upregulated during skeletal muscle growth 5
AY383685	CREB	-610	TGACGTAA	294030	RGD1305481_predicted	hypothetical LOC294030 (predicted)
NM_019129	CREB	-361	TGACGTCC	24505	Ins1	insulin 1
BC061758	CREB	-714	TGACGTAC	170751	Xpnpep1	X-prolyl aminopeptidase (aminopeptidase P) 1, soluble
AF021348	CREB	-891	TGACGTAT	29653	Gpam	glycerol-3-phosphate acyltransferase, mitochondrial
L00603	CREB	-145	TGACGGCA	25549	Slc18a2	solute carrier family 18 (vesicular monoamine), member 2
L00603	CREB	-52	TGACGTCA	25549	Slc18a2	solute carrier family 18 (vesicular monoamine), member 2
M64377	CREB	-808	TGACCTCA	287000	Olr1361	olfactory receptor 1361
AF277452	CREB	173	TGACGCCA	24650	Pkd1	polycystic kidney disease 1 homolog
U92696	CREB	-632	TGACGTGA	83789	Rps2	ribosomal protein S2
AY196208	CREB	-607	TGACCTCA	302990	Tpsg1	tryptase gamma 1
X84004	CREB	-174	TGACGTCT	114856	Dusp1	dual specificity phosphatase 1
X84004	CREB	-126	TGACGTCA	114856	Dusp1	dual specificity phosphatase 1
J03969	CREB	-664	TGACGTAA	25498	Npm1	nucleophosmin 1
AF133037	CREB	-317	TGACGCCA	25460	Hmmr	hyaluronan mediated motility receptor
NM_183327	CREB	-542	TGACCTCA	29709	Gabrg2	gamma-aminobutyric acid A receptor, gamma 2
X89699	CREB	-694	TGACCTCA	405065	Olr1404_predicted	olfactory receptor 1404 (predicted)
AY158896	CREB	-738	TGACGTAA	353303	Col23a1	procollagen, type XXIII, alpha 1
AF144083	CREB	-427	TGACGTCA	81816	Ube2b	ubiquitin-conjugating enzyme E2B, RAD6 homolog (S. cerevisiae)
X14159	CREB	-137	TGACGTCA	24672	Ppp2ca	protein phosphatase 2a, catalytic subunit, alpha isoform
BC058152	CREB	-72	TGACGTCA	287280	RGD:1359648	S-phase kinase-associated protein 1A
AF048828	CREB	-990	TGACGTCT	83529	Vdac1	voltage-dependent anion channel 1
AJ011299	CREB	-651	TGACCTCA	24497	Il5	interleukin 5
AF354443	CREB	-184	TGACGTAT	303179	Guk1_predicted	guanylate kinase 1 (predicted)
AF354443	CREB	-71	TGACGTAG	303179	Guk1_predicted	guanylate kinase 1 (predicted)
BC060312	CREB	-579	TGACGTAA	192255	Ubb	polyubiquitin
L13606	CREB	-79	TGACGTGA	54274	Myh4	myosin, heavy polypeptide 4
AF157005	CREB	-933	TGACGCCA	287408	Myh1	type 2X myosin heavy chain
AF157005	CREB	-93	TGACGTGA	287408	Myh1	type 2X myosin heavy chain
L24897	CREB	-79	TGACGTGA	360543	Myh4_predicted	myosin, heavy polypeptide 4, skeletal muscle (predicted)
AF075250	CREB	-277	TGACGTAA	29605	Myh13	myosin, heavy polypeptide 13, skeletal muscle
AF139055	CREB	-564	TGACGTCA	79433	Myh10	myosin heavy chain 10, non-muscle
AY008298	CREB	-257	TGACGTCA	170845	Ndel1	nudE nuclear distribution gene E homolog like 1 (A. nidulans)
AB092976	CREB	-604	TGACGTCG	287422	Per1	period homolog 1 (Drosophila)
AF415240	CREB	-862	TGACCTCA	266604	Alox15b	arachidonate 15-lipoxygenase, second type
AF415240	CREB	-530	TGACGTCT	266604	Alox15b	arachidonate 15-lipoxygenase, second type
AJ011811	CREB	-587	TGACGTCA	65132	Cldn7	claudin 7
U77089	CREB	-614	TGACGTCC	29495	Dlgh4	discs, large homolog 4 (Drosophila)
D88672	CREB	-858	TGACCTCA	25097	Pld2	phospholipase D2
U83590	CREB	-962	TGACCTCA	60571	Mybbp1a	MYB binding protein (P160) 1a
Y07557	CREB	-298	TGACCTCA	404976	RGD:1359186	olfactory receptor Olr1469
AF016049	CREB	-250	TGACGTCA	83572	Pafah1b1	platelet-activating factor acetylhydrolase, isoform Ib, alpha subunit 45kDa
D12520	CREB	-169	TGACGTAA	24599	Nos2	nitric oxide synthase 2, inducible
D87336	CREB	-786	TGACGTAA	287552	Blmh_predicted	bleomycin hydrolase (predicted)
AF168795	CREB	-83	TTACGTCA	114247	Slfn3	schlafen 3
M77246	CREB	-62	TGACGTCA	140670	Ap2b1	adaptor-related protein complex 2, beta 1 subunit
AJ238717	CREB	-58	TGACGTGA	114512	Aatf	apoptosis antagonizing transcription factor
S71523	CREB	-807	TGACGTCG	257634	Lhx1	LIM homeobox protein 1
J03583	CREB	-433	TGACGTAG	54241	Cltc	clathrin, heavy polypeptide (Hc)
M12199	CREB	-799	TGACCTCA	29393	Col1a1	collagen, type 1, alpha 1
D13123	CREB	-134	TGACGCCA	29754	Atp5g1	ATP synthase, H+ transporting, mitochondrial F0 complex, subunit c (subunit 9), isoform 1
BC058500	CREB	-118	TTACGTCA	29282	Rpl23	ribosomal protein L23
AF281661	CREB	-523	TGACCTCA	360616	Ppp1r1b	protein phosphatase 1, regulatory (inhibitor) subunit 1B
AF393158	CREB	-286	TGACCTCA	24337	Erbb2	v-erb-b2 erythroblastic leukemia viral oncogene homolog 2, neuro/glioblastoma derived oncogene homolog (avian)
AJ002940	CREB	-775	TGACCTCA	24705	Rara	retinoic acid receptor, alpha
U24175	CREB	-539	TGACGCCA	24918	Stat5a	signal transducer and activator of transcription 5A
AF036760	CREB	-288	TGACGTAA	24227	Brca1	breast cancer 1
AY383690	CREB	-272	TGACGTAG	287727	Dhx8_predicted	DEAH (Asp-Glu-Ala-His) box polypeptide 8 (predicted)
AF007549	CREB	-264	TGACGTCA	64154	Gosr2	golgi SNAP receptor complex member 2
L36664	CREB	-35	TGACGTGA	24310	Ace	angiotensin 1 converting enzyme
AY321338	CREB	-629	TGACCTCA	360649	LOC360649	-
M96817	CREB	-73	TGACGTCA	54305	Sstr2	somatostatin receptor 2
X98234	CREB	-550	TGACCTCA	54305	Sstr2	somatostatin receptor 2
D26073	CREB	-937	TGACGTCC	64390	Prpsap1	phosphoribosyl pyrophosphate synthetase-associated protein 1
U40803	CREB	-113	TGACGCCA	25120	Aanat	arylalkylamine N-acetyltransferase
AJ312207	CREB	163	TGACGTCC	246272	Cant1	calcium activated nucleotidase 1
U18772	CREB	-65	TGACGTCG	266777	Nptx1	neuronal pentraxin 1
AB085944	CREB	46	TGACGCCA	259222	Npb	neuropeptide B
BC061563	CREB	-200	TGACGTCA	25517	Pou1f1	POU domain, class 1, transcription factor 1
AB075973	CREB	-261	TGACGTCA	266766	Dscr1	Down syndrome critical region homolog 1 (human)
X84349	CREB	-905	TGACCTCA	29224	Cbr1	carbonyl reductase 1
AF181956	CREB	-388	TGACGGCA	29224	Cbr1	carbonyl reductase 1
AB083195	CREB	-527	TGACGCCA	266670	Mina	myc induced nuclear antigen
D25543	CREB	-847	TGACGTAA	192243	Golgb1	golgi autoantigen, golgin subfamily b, macrogolgin 1
D25543	CREB	-561	TGACGTCA	192243	Golgb1	golgi autoantigen, golgin subfamily b, macrogolgin 1
AF168362	CREB	-846	TGACCTCA	171460	Hspbap1	Hspb associated protein 1
AF230644	CREB	-988	TGACGTAT	84009	Kalrn	kalirin, RhoGEF kinase
AF336872	CREB	169	TGACGGCA	257645	Itgb5	integrin, beta 5
U06752	CREB	-98	TGACCTCA	171578	Muc4	mucin 4
AY389467	CREB	-387	TGACCTCA	292449	LOC292449	-
AJ534984	CREB	-251	TGACGCCA	288022	C3orf6h	putative C3orf6 protein homolog (human)
V01271	CREB	-88	TGACGTCA	24797	Sst	somatostatin
D38448	CREB	-95	TGACGTCT	25666	Dgkg	diacylglycerol kinase, gamma
AF260129	CREB	-537	TGACGGCA	78973	Senp2	SUMO/sentrin specific protease 2
AF260129	CREB	-168	TGACGTCA	78973	Senp2	SUMO/sentrin specific protease 2
K03249	CREB	189	TGACCTCA	171142	Ehhadh	enoyl-Coenzyme A, hydratase/3-hydroxyacyl Coenzyme A dehydrogenase
M23674	CREB	-777	TGACGTCT	116563	Ap2m1	adaptor-related protein complex 2, mu 1 subunit
M64300	CREB	-193	TGACGTCC	116590	Mapk1	mitogen activated protein kinase 1
AJ515244	CREB	-30	TGACGTCC	287927	Ube2v2	ubiquitin-conjugating enzyme E2 variant 2
AF277899	CREB	-7	TGACGCCA	245976	Xab2	XPA binding protein 2
D28498	CREB	-124	TGACGTCA	54251	Flt1	FMS-like tyrosine kinase 1
X96721	CREB	-196	TGACGCCA	25642	Cyp3a3	cytochrome P450, subfamily 3A, polypeptide 3
L78306	CREB	-241	TGACGTCA	246281	Asmt	acetylserotonin O-methyltransferase
AF030243	CREB	-618	TGACGCCA	246144	Il3ra	interleukin 3 receptor, alpha chain
U34959	CREB	-121	TGACGTCA	81667	Gnb2	guanine nucleotide binding protein, beta polypeptide 2
AJ430859	CREB	-933	TGACGTGA	288583	Plod3	procollagen-lysine, 2-oxoglutarate 5-dioxygenase 3
M60525	CREB	-156	TGACGTCA	29461	Vgf	VGF nerve growth factor inducible
AF095576	CREB	-922	TGACCTCA	114203	Aps	adaptor protein with pleckstrin homology and src homology 2 domains
S55305	CREB	-143	TTACGTCA	56010	Ywhag	tyrosine 3-monooxgenase/tryptophan 5-monooxgenase activation protein, gamma polypeptide
X04240	CREB	-177	TGACGTCA	81829	Mor1	malate dehydrogenase, mitochondrial
Z21513	CREB	-66	TGACGTAG	113975	Pom121	nuclear pore membrane glycoprotein 121
U05821	CREB	-46	TGACGTAA	64514	Eif2b1	eukaryotic translation initiation factor 2B, subunit 1 alpha
U36482	CREB	-26	TGACGTGA	117030	Erp29	endoplasmic retuclum protein 29
AF263521	CREB	159	TGACGCCA	66026	Trpv4	transient receptor potential cation channel, subfamily V, member 4
U14414	CREB	-839	TGACCTCA	114115	P2rx2	purinergic receptor P2X, ligand-gated ion channel, 2
M34730	CREB	-270	TTACGTCA	116569	Lct	lactase
Z50052	CREB	192	TGACGTCT	24236	C4bpb	complement component 4 binding protein, beta
U15408	CREB	-256	TGACGCCA	29600	Atp2b4	ATPase, Ca++ transporting, plasma membrane 4
M60921	CREB	-201	TGACGTCA	29619	Btg2	B-cell translocation gene 2, anti-proliferative
M60921	CREB	-185	TGACCTCA	29619	Btg2	B-cell translocation gene 2, anti-proliferative
AJ133126	CREB	105	TGACGTGA	266772	Klhl12	kelch-like 12 (Drosophila)
M26052	CREB	-702	TGACGTCT	24837	Tnnt2	troponin T2, cardiac
AY321333	CREB	-401	TGACGTAT	304929	F5	coagulation factor 5
AB030700	CREB	-621	TGACGCCA	171570	Uck2	uridine-cytidine kinase 2
AF016387	CREB	73	TGACGTCC	83574	Rxrg	retinoid X receptor gamma
X03468	CREB	-56	TGACGGCA	25649	Apoa2	apolipoprotein A-II
BC061812	CREB	-25	TGACGTCA	494342	RGD:1359221	similar to UDP-Gal:betaGlcNAc beta 1,4-galactosyltransferase, polypeptide 3
AY036902	CREB	-89	TGACCTCA	58970	Degs	degenerative spermatocyte homolog (Drosophila)
AF095741	CREB	-504	TGACCTCA	171451	Mg87	Mg87 protein
M63282	CREB	-94	TTACGTCA	25389	Atf3	activating transcription factor 3
Y08883	CREB	-878	TGACCTCA	305078	LOC305078	-
D38560	CREB	-3	TTACGTCA	81659	Gak	cyclin G associated kinase
M77809	CREB	-939	TGACCTCA	29610	Tgfbr3	transforming growth factor, beta receptor III
J04215	CREB	-642	TGACCTCA	24477	Ibsp	integrin binding sialoprotein
J04215	CREB	-86	TGACGTCG	24477	Ibsp	integrin binding sialoprotein
L27128	CREB	-369	TGACGTCA	25272	Mapk10	mitogen activated protein kinase 10
AF004431	CREB	-298	TGACGTCC	65193	Nkx6-1	NK6 transcription factor related, locus 1 (Drosophila)
U63840	CREB	-170	TGACGTCC	53372	Nup54	nucleoporin 54
AJ010750	CREB	-988	TGACGTCA	286894	Cipar1	castration induced prostatic apoptosis-related protein 1
X55183	CREB	-91	TGACGTCA	29183	Areg	amphiregulin
V01236	CREB	-793	TGACCTCA	24177	Afp	alpha-fetoprotein
K02598	CREB	-154	TGACCTCA	29188	Csn10	casein kappa
AF453776	CREB	-605	TGACGCCA	64565	RGD:620654	adrenal secretory serine protease precursor
M94555	CREB	-103	TGACGCCA	63887	Nmu	neuromedin
M63837	CREB	104	TGACGTAG	25267	Pdgfra	platelet derived growth factor receptor, alpha polypeptide
AY237127	CREB	-222	TGACGTCA	83516	Ppargc1a	peroxisome proliferative activated receptor, gamma, coactivator 1 alpha
X61294	CREB	-724	TGACCTCA	297970	LOC297970	-
AF141386	CREB	-311	TGACCTCA	360272	Slit2	slit homolog 2 (Drosophila)
AF142758	CREB	-739	TGACCTCA	64535	Fgfbp1	fibroblast growth factor binding protein 1
D29646	CREB	-872	TGACGTAT	25668	Cd38	CD38 antigen
X78606	CREB	-209	TGACGTAC	117049	Rab28	RAB28, member RAS oncogene family
X95188	CREB	-115	TGACGTCA	83522	Acox3	acyl-Coenzyme A oxidase 3, pristanoyl
X95188	CREB	148	TGACCTCA	83522	Acox3	acyl-Coenzyme A oxidase 3, pristanoyl
U18650	CREB	-189	TGACGTCA	29424	Hdh	Huntington disease gene homolog
Z49081	CREB	28	TGACCTCA	24170	Add1	adducin 1 (alpha)
AF155196	CREB	-855	TGACCTCA	171569	Spon2	spondin 2, extracellular matrix protein
D17445	CREB	-163	TGACGTCA	25576	Ywhah	tyrosine 3-monooxygenase/tryptophan 5-monooxygenase activation protein, eta polypeptide
X13804	CREB	100	TGACGTCG	24587	Nefh	neurofilament, heavy polypeptide
AY223861	CREB	-179	TGACGTCA	29374	Cct4	chaperonin subunit 4 (delta)
AF337905	CREB	-79	TGACCTCA	305614	Spnb2	spectrin beta 2
J02962	CREB	142	TGACCTCA	83781	Lgals3	lectin, galactose binding, soluble 3
U79417	CREB	-670	TGACGTAT	60627	Sec10l1	SEC10-like 1 (S. cerevisiae)
D44495	CREB	-301	TGACGTAT	79116	Apex1	apurinic/apyrimidinic endonuclease 1
AJ515238	CREB	162	TGACGTCC	290032	Fam12b	family with sequence similarity 12, member B (epididymal)
AF084464	CREB	-198	TGACCTCA	64626	Rem2	rad and gem related GTP binding protein 2
AY126016	CREB	-490	TGACGTGA	260325	Homez	homeodomain leucine zipper-encoding gene
X15939	CREB	100	TGACCTCA	29557	Myh7	myosin, heavy polypeptide 7, cardiac muscle, beta
AY237644	CREB	-224	TGACCTCA	305888	Zfhx2	zinc finger homeobox 2
M57263	CREB	-381	TGACCTCA	60335	Tgm1	transglutaminase 1
S62096	CREB	-141	TGACCTCA	58983	Rabggta	Rab geranylgeranyl transferase, a subunit
U57063	CREB	-124	TGACGTCA	266704	RGD:628603	natural killer cell protease 7
D14839	CREB	-282	TGACGTAG	25444	Fgf9	fibroblast growth factor 9
AB077364	CREB	-119	TGACGTCA	140923	Bnip3l	BCL2/adenovirus E1B 19 kDa-interacting protein 3-like
M83298	CREB	-61	TGACGTCA	117104	Ppp2r2a	protein phosphatase 2 (formerly 2A), regulatory subunit B (PR 52), alpha isoform
AB012139	CREB	-279	TGACGTGA	83470	RGD:620739	bone morphogenetic protein 1 (procollagen C-proetinase)
AB042598	CREB	-317	TGACGTCA	113936	Cpb2	carboxypeptidase B2 (plasma)
U20525	CREB	-84	TGACGTAG	116646	Tpt1	tumor protein, translationally-controlled 1
AY037826	CREB	-869	TTACGTCA	114560	Rap2a	rap2A-like protein
AY037826	CREB	-827	TGACGTCA	114560	Rap2a	rap2A-like protein
AY037826	CREB	-557	TGACGTCG	114560	Rap2a	rap2A-like protein
X68101	CREB	-581	TGACCTCA	259237	Dock9	dedicator of cytokinesis 9
AY319924	CREB	-78	TGACGTAA	290549	RGD:1303129	heat shock protein
AB027562	CREB	-805	TGACCTCA	117186	Sh3bp5	SH3-domain binding protein 5 (BTK-associated)
X86789	CREB	-472	TGACCTCA	64347	Sncg	synuclein, gamma
AB028461	CREB	167	TGACGGCA	246214	Lrrc21	leucine rich repeat containing 21
J02780	CREB	-126	TGACGTCG	24852	Tpm4	tropomyosin 4
J02780	CREB	-105	TGACCTCA	24852	Tpm4	tropomyosin 4
AF003926	CREB	-894	TGACCTCA	245980	Nr2f6	nuclear receptor subfamily 2, group F, member 6
L27061	CREB	-907	TGACGTCA	290646	Dpde1	phosphodiesterase 4C, cAMP-specific
BC062053	CREB	-221	TGACGTCA	24518	Jund	Jun D proto-oncogene
X82636	CREB	-842	TGACGTCG	64156	Uba52	ubiquitin A-52 residue ribosomal protein fusion product 1
AB020879	CREB	-541	TGACCTCA	29548	Homer3	homer homolog 3 (Drosophila)
AF142778	CREB	-330	TGACGTCA	84360	Clcn3	chloride channel 3
U49930	CREB	-738	TGACCTCA	25402	Casp3	caspase 3
AF002281	CREB	-63	TGACGTCA	114108	Pdlim3	PDZ and LIM domain 3
AF130341	CREB	-333	TGACGTCT	114211	Mtnr1a	melatonin receptor 1A
AF100960	CREB	-231	TGACGTCA	83720	Fath	fat tumor suppressor homolog (Drosophila)
AF508020	CREB	-929	TTACGTCA	246186	Fgl1	fibronigen-like protein 1
U23438	CREB	-561	TGACGTCG	60587	Dusp4	dual specificity phosphatase 4
Y07903	CREB	-992	TGACGTCT	57021	Adam3	a disintegrin and metalloprotease domain 3 (cyritestin)
AF115282	CREB	-382	TGACGTCA	84351	Ikbkb	inhibitor of kappaB kinase beta
U38801	CREB	-498	TTACGTCA	29240	Polb	polymerase (DNA directed), beta
U38801	CREB	-69	TGACGTCA	29240	Polb	polymerase (DNA directed), beta
U63971	CREB	-740	TGACGGCA	81760	Grk1	G protein-coupled receptor kinase 1
X79807	CREB	-123	TGACCTCA	29243	F10	coagulation factor X
AF044673	CREB	89	TGACGTCA	114559	Arhgef7	Rho guanine nucleotide exchange factor 7
BC058438	CREB	-483	TGACCTCA	24404	Gpx1	glutathione peroxidase 1
AF508158	CREB	-616	TTACGTCA	290985	Hbld2	HesB protein
D87950	CREB	-457	TGACGTCA	114590	Ubqln1	ubiquilin 1
AB010955	CREB	75	TGACGTCA	59328	Smad5	SMAD, mothers against DPP homolog 5 (Drosophila)
U92279	CREB	-382	TGACCTCA	114705	Rgs14	regulator of G-protein signaling 14
U21684	CREB	156	TGACCTCA	25155	Syk	spleen tyrosine kinase
AJ251245	CREB	-56	TGACGTAC	79049	Secisbp2	SECIS binding protein 2
U75923	CREB	-460	TGACGTGA	171557	Iars	isoleucine-tRNA synthetase
AF120100	CREB	-176	TGACGCCA	83497	Tpmt	thiopurine methyltransferase
AF083396	CREB	-546	TGACGTCT	171432	RGD:621692	P11 protein
X58830	CREB	-151	TGACCTCA	25644	Bmp6	bone morphogenetic protein 6
AF184921	CREB	97	TGACGTAC	64559	Nritp	ion transporter protein
X03369	CREB	-234	TTACGTCA	291081	RGD1309427_predicted	similar to tubulin, beta (predicted)
X03369	CREB	-130	TGACGTCA	291081	RGD1309427_predicted	similar to tubulin, beta (predicted)
AB022883	CREB	-994	TGACGGCA	171556	Prlpl	prolactin-like protein L
AB022883	CREB	-224	TGACCTCA	171556	Prlpl	prolactin-like protein L
AF139808	CREB	-201	TGACGTCT	64361	Prlpf	prolactin-like protein F
AY061636	CREB	-815	TGACGTAT	171074	Pwwp1	hepatoma-derived growth factor, related protein 1
NM_021839	CREB	-195	TGACGTAT	24828	Hist1h2aa	testis-specific histone 2a
M37482	CREB	3	TGACCTCA	29200	Inhba	inhibin beta-A
S66024	CREB	-59	TGACGTCA	25620	Crem	cAMP responsive element modulator
AF363960	CREB	-267	TGACGTGA	84025	Ryr2	ryanodine receptor 2, cardiac
AF011789	CREB	-457	TGACGTAT	84025	Ryr2	ryanodine receptor 2, cardiac
AF003835	CREB	177	TGACGTCA	89784	Idi1	isopentenyl-diphosphate delta isomerase
D14424	CREB	-382	TGACGTAC	171516	RGD:708428	20 alpha-hydroxysteroid dehydrogenase
AB020614	CREB	-191	TGACCTCA	85420	PRKCQ	protein kinase C, theta
NM_022224	CREB	-751	TTACGTCA	63852	Pter	phosphotriesterase related
AY190120	CREB	-602	TGACGTAA	116600	Cacnb2	calcium channel, voltage-dependent, beta 2 subunit
AF151784	CREB	-782	TGACGTCA	114217	Yme1l1	YME1-like 1 (S. cerevisiae)
AY387056	CREB	-50	TGACGTCA	291797	Thoc1_predicted	THO complex 1 (predicted)
U61261	CREB	-172	TGACGTCT	286966	Lama3	laminin, alpha 3
AF358860	CREB	55	TGACGTCT	170704	Hrh4	histamine H4 receptor
D38629	CREB	-269	TGACGTAC	24205	Apc	adenomatosis polyposis coli
Y13413	CREB	-383	TGACGTCT	117026	Apbb3	amyloid beta (A4) precursor protein-binding, family B, member 3
AB113386	CREB	-980	TGACGTGA	116780	Pcdha3	protocadherin alpha 3
AB045585	CREB	-161	TGACGTGA	116741	Pcdha4	protocadherin alpha 4
AB113389	CREB	65	TGACGGCA	393088	RGD:735165	protocadherin alpha 6
AB113396	CREB	-913	TGACGTAT	116742	Pcdha13	protocadherin alpha 13
AF190798	CREB	-48	TTACGTCA	84428	Dctn4	dynactin 4
X15040	CREB	-563	TTACGTCA	29284	Rps14	ribosomal protein S14
X15040	CREB	-70	TGACCTCA	29284	Rps14	ribosomal protein S14
AF140358	CREB	-269	TGACGTCA	140922	Txnl1	thioredoxin-like (32kD)
X58828	CREB	-140	TGACGTCC	117063	Ptpn2	protein tyrosine phosphatase, non-receptor type 2
U09228	CREB	-798	TGACCTCA	84382	Tcf4	transcription factor 4
Z21935	CREB	-228	TGACCTCA	54268	Mapk4	mitogen-activated protein kinase 4
AB008521	CREB	-778	TGACCTCA	81655	Dncli2	dynein, cytoplasmic, light intermediate polypeptide 2
AB008521	CREB	-491	TGACCTCA	81655	Dncli2	dynein, cytoplasmic, light intermediate polypeptide 2
AB008521	CREB	-178	TGACCTCA	81655	Dncli2	dynein, cytoplasmic, light intermediate polypeptide 2
AY217030	CREB	-890	TGACGTCA	64457	Ndr4	N-myc downstream regulated 4
AF068572	CREB	-146	TGACGTGA	83686	Cngb1	cyclic nucleotide gated channel beta 1
AY383671	CREB	-449	TGACGTCT	291922	RGD1305466_predicted	similar to RIKEN cDNA 1300002A08 (predicted)
AY188179	CREB	-355	TGACCTCA	291923	Abcc12	ATP-binding cassette, sub-family C (CFTR/MRP), member 12
AB012234	CREB	-490	TGACGTCT	81524	Nfix	nuclear factor I/X
BC061717	CREB	-66	TGACGTCA	494344	RGD:1359581	similar to immediate early response 2
X62277	CREB	-51	TGACGTCC	288913	RGD:735128	similar to LEYDIG CELL TUMOR 10 KD PROTEIN
U66478	CREB	-49	TGACGCCA	25671	Smad1	SMAD, mothers against DPP homolog 1 (Drosophila)
U92010	CREB	-972	TGACGTCT	207123	Lin10	lin-10 protein homolog (C. elegans)
AF133731	CREB	-321	TGACGCCA	83726	Ctcf	CCCTC-binding factor
AB020757	CREB	-475	TGACGTCT	117184	Ctrl	chymotrypsin-like
AF092090	CREB	-114	TGACCTCA	171414	Pmfbp1	polyamine modulated factor 1 binding protein 1
X76988	CREB	-550	TGACGCCA	64442	Siat4b	sialyltransferase 4B (beta-galactoside alpha-2,3-sialyltransferase)
U56242	CREB	-824	TGACGTCA	54267	Maf	v-maf musculoaponeurotic fibrosarcoma (avian) oncogene homolog (c-maf)
AF549441	CREB	-237	TGACCTCA	171493	Okl38	pregnancy-induced growth inhibitor
X78327	CREB	-89	TGACGTCA	81765	Rpl13	ribosomal protein L13
AF459021	CREB	-459	TGACCTCA	246118	Tubb3	tubulin, beta 3
U12309	CREB	-838	TTACGTCA	24511	Itgb1	integrin beta 1
AF262357	CREB	-745	TGACGTCA	64028	Tsnax	translin-associated factor X
M83745	CREB	-102	TGACGTCA	25121	Pcsk2	proprotein convertase subtilisin/kexin type 2
BC058134	CREB	-605	TTACGTCA	124323	Rps23	ribosomal protein S23
AF318150	CREB	43	TGACGGCA	24312	Dhfr	dihydrofolate reductase
U61373	CREB	-433	TGACCTCA	116677	F2rl1	coagulation factor II (thrombin) receptor-like 1
BC064654	CREB	-153	TGACGTAG	25675	Hmgcr	3-hydroxy-3-methylglutaryl-Coenzyme A reductase
X60370	CREB	26	TGACGTCT	29456	Map1b	microtubule-associated protein 1b
U10071	CREB	-142	TGACGTCA	29131	Cart	cocaine and amphetamine regulated transcript
X64589	CREB	-234	TGACCTCA	25203	Ccnb1	cyclin B1
D64045	CREB	-415	TGACGTCC	25513	Pik3r1	phosphatidylinositol 3-kinase, regulatory subunit, polypeptide 1
AF234765	CREB	55	TGACGGCA	56763	Sfrs12	splicing factor, arginine/serine-rich 12
L04760	CREB	-764	TGACCTCA	81002	Trim23	tripartite motif protein 23
AF136583	CREB	-74	TGACGTCA	83722	Plk2	polo-like kinase 2 (Drosophila)
S75275	CREB	-113	TGACGTAA	310090	Ddx4_predicted	DEAD (Asp-Glu-Ala-Asp) box polypeptide 4 (predicted)
AF203374	CREB	-902	TTACGTCA	78951	Hspb3	heat shock 27kD protein family, member 3
NM_012561	CREB	-145	TGACGTCC	24373	Fst	follistatin
AB067445	CREB	-929	TGACCTCA	170921	Itga2	integrin, alpha 2
D28860	CREB	-36	TGACCTCA	84023	Ptger4	prostaglandin E receptor 4 (subtype EP4)
S59158	CREB	-389	TGACGTCC	29483	Slc1a3	solute carrier family 1 (glial high affinity glutamate transporter), member 3
AF311954	CREB	-294	TGACGTCA	78961	Golph3	golgi phosphoprotein 3
AF468011	CREB	176	TGACGTAA	29181	Cdh10	cadherin 10
BC059165	CREB	-680	TGACGTCC	294864	Cct5	chaperonin subunit 5 (epsilon)
AF305780	CREB	-62	TGACGTCA	64088	Snx16	sorting nexin 16
U75402	CREB	-459	TGACCTCA	83523	Impa1	Inositol (myo)-1(or 4)-monophosphatase 1
AY383686	CREB	-238	TTACGTCA	361919	Mrps28_predicted	mitochondrial ribosomal protein S28 (predicted)
X03036	CREB	-231	TGACGTCA	81648	Crh	corticotropin releasing hormone
Y12178	CREB	-879	TGACCTCA	24268	Cp	ceruloplasmin
U94321	CREB	-785	TGACCTCA	84022	Ghsr	growth hormone secretagogue receptor
AF022085	CREB	5	TGACGGCA	294962	RGD:1359321	guanine nucleotide binding protein beta 4 subunit
AF367448	CREB	-225	TGACGTCA	114494	Ccna2	cyclin A2
AF199495	CREB	-468	TGACCTCA	171555	Ccrn4l	CCR4 carbon catabolite repression 4-like (S. cerevisiae)
AJ560715	CREB	-248	TGACCTCA	310552	Sfrp2	secreted frizzled-related protein 2
M85214	CREB	-374	TGACGTGA	59109	Ntrk1	neurotrophic tyrosine kinase, receptor, type 1
M34384	CREB	-803	TGACGTCC	25491	Nes	nestin
M34477	CREB	-352	TGACCTCA	83791	Fdps	farensyl diphosphate synthase
AF292389	CREB	-688	TGACGTCA	54263	Kcnn3	potassium intermediate/small conductance calcium-activated channel, subfamily N, member 3
AB036799	CREB	-162	TGACGGCA	140927	Selenbp1	selenium binding protein 2
D84667	CREB	-272	TGACGTAT	81747	Pik4cb	phosphatidylinositol 4-kinase, catalytic, beta polypeptide
AY264362	CREB	-361	TGACGTCA	25242	Arnt	aryl hydrocarbon receptor nuclear translocator
M93661	CREB	-735	TGACGTAT	29492	Notch2	notch gene homolog 2 (Drosophila)
BC060575	CREB	-291	TTACGTCA	29672	Psma5	proteasome (prosome, macropain) subunit, alpha type 5
AF019109	CREB	-528	TGACCTCA	83576	Sort1	sortilin 1
AB011529	CREB	92	TGACGTGA	83465	Celsr2	cadherin EGF LAG seven-pass G-type receptor 2
AF271158	CREB	-769	TGACGTGA	65026	Rwdd3	RWD domain containing 3
S69668	CREB	-622	TGACGTCT	24246	Camk2d	calcium/calmodulin-dependent protein kinase II, delta
AJ222971	CREB	-328	TGACGTCT	54284	Pitx2	paired-like homeodomain transcription factor 2
AB071986	CREB	-237	TGACCTCA	171402	Elovl6	ELOVL family member 6, elongation of long chain fatty acids (yeast)
M37584	CREB	-360	TGACGCCA	58940	H2afz	H2A histone family, member Z
AF097733	CREB	-71	TGACGTCG	66025	RGD:620565	putative G protein-coupled receptor snGPCR32
AF154849	CREB	-122	TGACCTCA	56764	RGD:708544	dnaj-like protein
AF063102	CREB	-495	TGACCTCA	171447	Lphn2	latrophilin 2
J02791	CREB	-188	TGACGTCA	24158	Acadm	acetyl-Coenzyme A dehydrogenase, medium chain
D14869	CREB	-908	TGACCTCA	24929	Ptger3	prostaglandin E receptor 3 (subtype EP3)
D82069	CREB	127	TGACCTCA	29427	Aif1	allograft inflammatory factor 1
AJ003000	CREB	-606	TGACGCCA	294269	RT1-Da	RT1 class II, locus Da
AJ003000	CREB	-279	TGACCTCA	294269	RT1-Da	RT1 class II, locus Da
AF307302	CREB	-131	TGACGTCA	309621	RT1-Ba	RT1 class II, locus Ba
X56596	CREB	-656	TGACGTCG	309622	RT1-Bb	RT1 class II, locus Bb
D10729	CREB	-745	TGACGTCA	24968	Psmb8	proteosome (prosome, macropain) subunit, beta type 8
U40064	CREB	-94	TGACGTCA	25682	Ppard	peroxisome proliferator activated receptor delta
U73142	CREB	-965	TGACGTCC	81649	Mapk14	mitogen activated protein kinase 14
AF092534	CREB	-668	TTACGTCA	29513	Mapk13	mitogen activated protein kinase 13
BC061570	CREB	-742	TGACCTCA	294320	Glo1	glyoxylase 1
D83231	CREB	-382	TGACGTCA	117270	Tff1	trefoil factor 1
AF106937	CREB	-265	TGACGTCA	59329	Snf1lk	SNF1-like kinase
AF189709	CREB	-372	TGACCTCA	85251	Col18a1	collagen, type XVIII, alpha 1
U62326	CREB	-61	TGACGTCA	81683	Mif	macrophage migration inhibitory factor
X67654	CREB	-746	TGACCTCA	25260	Gstt1	glutathione S-transferase theta 1
AB024930	CREB	-96	TGACGTCA	58839	Nrbf2	nuclear receptor binding factor 2
AB062135	CREB	-83	TGACGTCT	60462	Jdp1	Jun dimerization protein 1
M83740	CREB	55	TGACGCCA	29700	Pcbd1	pterin 4 alpha carbinolamine dehydratase/dimerization cofactor of hepatocyte nuclear factor 1 alpha (TCF1) 1
AB089802	CREB	-954	TGACGTAA	337920	RGD:631438	Na+ dependent glucose transporter 1
AJ005984	CREB	-204	TTACGTCA	60334	Ensa	endosulfine alpha
X94246	CREB	-166	TGACCTCA	81819	Pax8	paired box gene 8
AB077042	CREB	-487	TGACCTCA	246234	Slc34a3	solute carrier family 34 (sodium phosphate), member 3
X74806	CREB	-985	TGACGTGA	94106	RGD:620384	VEGP2 gene
AF182952	CREB	-61	TGACGCCA	64463	Surf1	surfeit 1
L07925	CREB	-195	TGACCTCA	29622	Ralgds	ral guanine nucleotide dissociation stimulator
AB011821	CREB	68	TGACGTGA	60445	Tsc1	tuberous sclerosis 1
S61960	CREB	-611	TGACGTCC	311844	Ccbl1_predicted	cysteine conjugate-beta lyase (predicted)
AY043169	CREB	-158	TGACGTCA	246771	Slc25a25	solute carrier family 25 (mitochondrial carrier, phosphate carrier), member 25
AF159049	CREB	-652	TGACCTCA	171100	Angptl2	angiopoietin-like 2
M14050	CREB	-341	TGACGTGA	25617	Hspa5	heat shock 70kD protein 5
X77236	CREB	-30	TGACGTAA	171121	Ppp6c	protein phosphatase V
U68168	CREB	-622	TGACCTCA	116682	Kynu	kynureninase (L-kynurenine hydrolase)
L19341	CREB	-307	TGACCTCA	79558	Acvr1	activin A receptor, type 1
M22253	CREB	-992	TGACGGCA	81574	Scn1a	sodium channel, voltage-gated, type 1, alpha polypeptide
AF466694	CREB	-156	TGACCTCA	311098	RGD:1302980	L-NAME induced actin cytoskeletal protein
AF043642	CREB	-517	TGACGTCA	83624	Ppig	peptidylprolyl isomerase G
AF043642	CREB	-43	TGACGTAA	83624	Ppig	peptidylprolyl isomerase G
AF043642	CREB	0	TGACGTAC	83624	Ppig	peptidylprolyl isomerase G
X67250	CREB	-423	TGACGTAC	84030	Chn1	chimerin (chimaerin) 1
M37569	CREB	-631	TGACGCCA	288152	Hoxd3	homeo box D3
AY363226	CREB	-244	TGACGTAA	362152	Hnrpa3	heterogeneous nuclear ribonucleoprotein A3
AB036990	CREB	-605	TGACCTCA	266631	Drb1	developmentally regulated RNA-binding protein 1
AF059344	CREB	101	TTACGTCA	84015	Ttn	titin
AY383656	CREB	-889	TGACCTCA	499823	LOC499823	-
BC061762	CREB	-820	TGACGTGA	311202	Gyltl1b	glycosyltransferase-like 1B
AF313453	CREB	-60	TGACGTCC	80977	Syt13	synaptotagmin 13
X69716	CREB	-953	TGACGTCA	24883	Wt1	Wilms tumor 1
M63901	CREB	-863	TGACGTCT	25719	Sgne1	secretory granule neuroendocrine protein 1
AF547268	CREB	-683	TGACCTCA	79107	Duox2	dual oxidase 2
U67084	CREB	-695	TGACCTCA	60423	Slc28a2	solute carrier family 28 (sodium-coupled nucleoside transporter), member 2
AF297118	CREB	-432	TGACGTAA	65199	Csen	calsenilin, presenilin binding protein, EF hand transcription factor
AF208235	CREB	-803	TGACGCCA	65037	Mertk	c-mer proto-oncogene tyrosine kinase
Y00047	CREB	-132	TGACGCCA	25737	Pcna	proliferating cell nuclear antigen
AB052898	CREB	55	TGACGTCG	114101	Cds2	CDP-diacylglycerol synthase (phosphatidate cytidylyltransferase) 2
AY233980	CREB	-130	TGACGTCA	362219	RGD:735140	hypothetical protein LK44
AF019974	CREB	-101	TGACGTCA	24259	Chgb	chromogranin B
AF245227	CREB	-696	TGACGTAC	25012	Snap25	synaptosomal-associated protein 25
AF245227	CREB	-32	TGACGTCA	25012	Snap25	synaptosomal-associated protein 25
AY206668	CREB	-222	TGACGTCA	362245	Map1lc3a	microtubule-associated protein 1 light chain 3 alpha
AY206668	CREB	-59	TGACGTCA	362245	Map1lc3a	microtubule-associated protein 1 light chain 3 alpha
AB086841	CREB	-615	TGACGTGA	353304	Cdc91l1	CDC91 cell division cycle 91-like 1 (S. cerevisiae)
U67140	CREB	-3	TGACGGCA	286930	Dlgap4	discs, large homolog-associated protein 4 (Drosophila)
AF140782	CREB	-302	TGACGTCG	64550	Top1	topoisomerase (DNA) I
D10554	CREB	-717	TGACGTCT	25735	Hnf4a	hepatocyte nuclear factor 4, alpha
AY150308	CREB	-146	TGACGTCG	266709	Pkig	protein kinase inhibitor, gamma
AF348701	CREB	-39	TGACGTCA	171437	Dnttip1	deoxynucleotidyltransferase, terminal, interacting protein 1
M33962	CREB	-655	TGACGGCA	24697	Ptpn1	protein tyrosine phosphatase, non-receptor type 1
AB029897	CREB	-467	TGACGGCA	246755	Bcas1	breast carcinoma amplified sequence 1
NM_198780	CREB	-93	TTACGTCA	362282	Pck1	phosphoenolpyruvate carboxykinase 1
AB015646	CREB	-763	TGACCTCA	85268	Hrh3	histamine receptor H3
U35776	CREB	-619	TGACCTCA	246310	Arfgap1	ADP-ribosylation factor GTPase activating protein 1
M26744	CREB	-162	TGACGTCA	24498	Il6	interleukin 6
BC062004	CREB	-93	TGACGCCA	311952	Galnt11	UDP-N-acetyl-alpha-D-galactosamine:polypeptide N-acetylgalactosaminyltransferase 11 (GalNAc-T11)
BC062004	CREB	-73	TGACGTCA	311952	Galnt11	UDP-N-acetyl-alpha-D-galactosamine:polypeptide N-acetylgalactosaminyltransferase 11 (GalNAc-T11)
BC062004	CREB	-41	TGACGTGA	311952	Galnt11	UDP-N-acetyl-alpha-D-galactosamine:polypeptide N-acetylgalactosaminyltransferase 11 (GalNAc-T11)
BC059162	CREB	-438	TGACGTCC	362301	RGD:735120	Unknown (protein for MGC:72996)
AJ249546	CREB	-123	TGACCTCA	24600	Nos3	nitric oxide synthase 3, endothelial cell
AB112351	CREB	-971	TGACCTCA	296757	RGD:735197	N-acyl-phosphatidylethanolamine-hydrolyzing phospholipase D
AY383659	CREB	-36	TGACGTGA	287992	LOC287992	-
U26033	CREB	-720	TGACCTCA	83842	Crot	carnitine O-octanoyltransferase
D55681	CREB	-406	TGACGCCA	25427	Cyp51	cytochrome P450, subfamily 51
D55681	CREB	-62	TGACGTCC	25427	Cyp51	cytochrome P450, subfamily 51
AB071391	CREB	-334	TGACCTCA	246150	Akap9	A kinase (PRKA) anchor protein (yotiao) 9
AJ292524	CREB	-99	TGACGTCA	85261	Mterf	mitochondrial transcription termination factor 1
AF461260	CREB	-928	TGACCTCA	170578	RGD:621579	Gasz
D86215	CREB	-405	TGACCTCA	25488	Ndufa5	NADH dehydrogenase (ubiquinone) 1 alpha subcomplex 5
U63288	CREB	-183	TGACCTCA	60590	Grm8	glutamate receptor, metabotropic 8
L12384	CREB	-50	TGACGTCG	79117	Arf5	ADP-ribosylation factor 5
D45862	CREB	-765	TGACCTCA	25608	Lep	leptin
U63972	CREB	-184	TGACCTCA	81644	Opn1sw	opsin 1 (cone pigments), short-wave-sensitive (color blindness, tritan)
U43175	CREB	-351	TGACCTCA	116664	Atp6v1f	ATPase, H+ transporting, V1 subunit F
X69489	CREB	-487	TGACGTGA	84031	Chn2	chimerin (chimaerin) 2
AY089997	CREB	-62	TGACGTCA	312382	Abcg2	ATP-binding cassette, sub-family G (WHITE), member 2
J05097	CREB	-69	TGACGTCT	24807	Tacr1	tachykinin receptor 1
J03734	CREB	-54	TGACCTCA	114598	Clecsf13	C-type (calcium dependent, carbohydrate recognition domain) lectin, superfamily member 13
AF286535	CREB	82	TGACCTCA	29448	Rab7	RAB7, member RAS oncogene family
AY032734	CREB	-685	TGACGTCA	25159	Gata2	GATA binding protein 2
M36317	CREB	-72	TGACCTCA	25569	Trh	thyrotropin releasing hormone
AF029690	CREB	-849	TGACGTAA	81528	Ogg1	8-oxoguanine DNA-glycosylase 1
AF541926	CREB	-98	TGACGTCG	266806	Rab6ip2	Rab6 interacting protein 2
M95762	CREB	86	TGACGGCA	171163	Slc6a13	solute carrier family 6 (neurotransmitter transporter, GABA), member 13
AJ431642	CREB	-411	TGACGTCT	171393	Clstn3	calsyntenin 3
AJ431642	CREB	-144	TGACGTCA	171393	Clstn3	calsyntenin 3
AF019973	CREB	-646	TGACCTCA	24334	Eno2	enolase 2, gamma
M24104	CREB	-116	TGACGTCA	25624	Vamp1	vesicle-associated membrane protein 1
AB079674	CREB	-318	TGACGTCA	170700	Fgf6	fibroblast growth factor 6
AB078777	CREB	-756	TGACCTCA	170583	Fgf23	fibroblast growth factor 23
AF009511	CREB	67	TGACCTCA	24934	Nkrp2	NKR-P2, ortholog of human NKG2D
U25808	CREB	-522	TGACCTCA	24937	Kap	kidney androgen regulated protein
M55636	CREB	11	TGACGTCA	25711	Gucy2c	guanylate cyclase 2C
D30749	CREB	-932	TGACCTCA	50677	Ptpro	protein tyrosine phosphatase, receptor type, O
D30749	CREB	-636	TGACGTGA	50677	Ptpro	protein tyrosine phosphatase, receptor type, O
AF083469	CREB	-930	TGACGTCG	80900	Slco1a2	solute carrier organic anion transporter family, member 1A2
J05446	CREB	-84	TGACCTCA	25623	Gys2	glycogen synthase 2
J05446	CREB	70	TGACGTCC	25623	Gys2	glycogen synthase 2
U67080	CREB	-57	TGACGTAA	266680	St18	suppression of tumorigenicity 18
AF062740	CREB	-202	TGACGTCA	54705	Ppm2c	protein phosphatase 2C, magnesium dependent, catalytic subunit
AF218575	CREB	-375	TGACGTGA	85482	Nbn	nibrin
U38379	CREB	-406	TGACCTCA	25455	Ggh	gamma-glutamyl hydrolase
D38494	CREB	-609	TGACCTCA	29695	Gabrr2	gamma-aminobutyric acid A receptor, rho 2
AY029526	CREB	-62	TGACGTAG	117541	Smu1	smu-1 suppressor of mec-8 and unc-52 homolog (C. elegans)
AB000507	CREB	-104	TGACCTCA	29171	Aqp7	aquaporin 7
BC062241	CREB	-953	TGACCTCA	298400	Creb3_predicted	cAMP responsive element binding protein 3 (predicted)
D38530	CREB	-124	TGACGTAG	58853	Nr4a3	nuclear receptor subfamily 4, group A, member 3
D38530	CREB	-98	TGACGTCT	58853	Nr4a3	nuclear receptor subfamily 4, group A, member 3
AY208182	CREB	-419	TGACGCCA	313210	Abca1	ATP-binding cassette, sub-family A (ABC1), member 1
AF388201	CREB	-128	TGACGTCA	140934	Ikbkap	inhibitor of kappa light polypeptide enhancer in B-cells, kinase complex-associated protein
U34985	CREB	-550	TTACGTCA	81725	Musk	muscle, skeletal, receptor tyrosine kinase
AY156922	CREB	-573	TTACGTCA	366381	Cdc26_predicted	cell division cycle 26 (predicted)
X04959	CREB	-355	TGACGGCA	25374	Alad	aminolevulinate, delta-, dehydratase
AF474979	CREB	-180	TGACGTCA	25164	Cdkn2b	cyclin-dependent kinase inhibitor 2B (p15, inhibits CDK4)
L13202	CREB	-933	TGACGTCA	29203	Foxd3	forkhead box D3
AF540911	CREB	-129	TGACGTCA	84598	Jak1	Janus kinase 1
AF202733	CREB	-804	TGACGTAA	24626	Pde4b	phosphodiesterase 4B
AF121893	CREB	-762	TGACGTCC	84354	Ssdp3	single stranded DNA binding protein 3
BC062239	CREB	-300	TGACGTAT	298312	RGD:735206	similar to RIKEN cDNA C030002N13
BC060562	CREB	-312	TGACGCCA	81755	Rab3b	RAB3B, member RAS oncogene family
S83320	CREB	-64	TGACCTCA	432358	Elavl4	-
AF291466	CREB	-234	TGACGCCA	171413	Spata6	spermatogenesis associated 6
M37828	CREB	-549	TGACCTCA	266674	RGD:628846	cytochrome P450, 4a12
Y00350	CREB	-700	TGACCTCA	29421	Urod	uroporphyrinogen decarboxylase
AF136584	CREB	-332	TGACGTAA	58936	Plk3	polo-like kinase 3 (Drosophila)
U44979	CREB	-271	TGACCTCA	171529	Kif2c	kinesin-related protein 2
AF110195	CREB	168	TGACCTCA	116458	Ipo13	importin 13
AF030377	CREB	-222	TGACCTCA	89806	Tie1	tyrosine kinase receptor 1
U17607	CREB	-334	TGACGTGA	25337	Nfyc	nuclear transcription factor-Y gamma
AY346102	CREB	-438	TGACCTCA	297891	RGD:1359231	serine/threonine kinase 22C
AY346102	CREB	-342	TGACGGCA	297891	RGD:1359231	serine/threonine kinase 22C
AF041244	CREB	-200	TGACGTCT	25593	Hcrtr1	hypocretin (orexin) receptor 1
J02773	CREB	-299	TGACGCCA	79131	Fabp3	fatty acid binding protein 3
J02773	CREB	-170	TGACGTAG	79131	Fabp3	fatty acid binding protein 3
AB015724	CREB	-24	TGACGTAT	29470	Nrbf1	nuclear receptor binding factor 1
M85299	CREB	-834	TGACCTCA	24782	Slc9a1	solute carrier family 9, member 1
X98490	CREB	-606	TGACGTAA	59102	Rpa2	replication protein A2
AF366369	CREB	-394	TGACGTCA	170933	Gcipip	GCIP-interacting protein p29
AF366369	CREB	-71	TGACGCCA	170933	Gcipip	GCIP-interacting protein p29
Y10054	CREB	-86	TTACGTCA	79238	Hmgcl	3-hydroxy-3-methylglutaryl-Coenzyme A lyase
AF000942	CREB	-706	TGACGCCA	25585	Id3	Inhibitor of DNA binding 3, dominant negative helix-loop-helix protein
BC060535	CREB	-59	TGACGTCA	64465	Cdc42	cell division cycle 42 homolog (S. cerevisiae)
AB073880	CREB	-458	TGACGTCA	362636	Usp48	ubiquitin specific protease 48
AY325227	CREB	-988	TGACCTCA	362437	RGD1308257_predicted	similar to intermediate filament-like protein MGC:2625 isoform 2; HOM-TES-103 tumor antigen-like (predicted)
AB010999	CREB	-465	TGACCTCA	29512	Padi4	peptidyl arginine deiminase, type IV
U41803	CREB	-225	TTACGTCA	64476	Mfn2	mitofusin 2
Y18565	CREB	-998	TGACCTCA	64459	Masp2	mannan-binding lectin serine protease 2
AB075229	CREB	-648	TGACGGCA	246258	Dnb5	proton-associated sugar transporter A
S63830	CREB	-845	TGACGTAA	29528	Vamp3	vesicle-associated membrane protein 3
X76724	CREB	-872	TGACCTCA	29738	Kcnab2	potassium voltage-gated channel, shaker-related subfamily, beta member 2
X76724	CREB	114	TTACGTCA	29738	Kcnab2	potassium voltage-gated channel, shaker-related subfamily, beta member 2
AF143545	CREB	-329	TGACGTCA	83721	Dvl1	dishevelled, dsh homolog 1 (Drosophila)
AF405545	CREB	18	TGACGTCC	155173	Sdf4	stromal cell derived factor 4
S72637	CREB	-33	TGACGTCG	50594	Nbl1	neuroblastoma, suppression of tumorigenicity 1
AF312714	CREB	-538	TGACCTCA	114628	Abcg5	ATP-binding cassette, sub-family G (WHITE), member 5
AJ271834	CREB	-362	TGACGTCG	24667	Ppm1b	protein phosphatase 1B, magnesium dependent, beta isoform
BC058146	CREB	-13	TGACGTAA	56725	Cript	postsynaptic protein Cript
M55431	CREB	-854	TGACGCCA	59107	Ltbp1	latent transforming growth factor beta binding protein 1
AF494093	CREB	-272	TGACCTCA	192249	Ehd3	EH-domain containing 3
U33935	CREB	-110	TGACGTCA	29151	Ucn	urocortin
AF315944	CREB	40	TGACCTCA	84573	Otof	otoferlin
M55075	CREB	-521	TGACGTCT	64508	Adcy3	adenylate cyclase 3
D17614	CREB	-279	TGACGTCC	25577	Ywhaq	tyrosine 3-monooxygenase/tryptophan 5-monooxygenase activation protein, theta polypeptide
X77235	CREB	-439	TGACGTGA	29308	Arl4	ADP-ribosylation factor-like 4
X77235	CREB	-434	TGACGTAA	29308	Arl4	ADP-ribosylation factor-like 4
AY324394	CREB	-626	TGACGTAC	298975	Scin	scinderin
X98993	CREB	-137	TGACGTAG	24908	Dnajb9	DnaJ (Hsp40) homolog, subfamily B, member 9
AB020616	CREB	-446	TGACCTCA	85421	Prkcm	protein kinase C, mu
AB020616	CREB	-21	TGACCTCA	85421	Prkcm	protein kinase C, mu
AJ289714	CREB	-301	TGACGTCC	171151	Slc25a21	solute carrier family 25 (mitochondrial oxodicarboxylate carrier), member 21
X59051	CREB	-154	TGACGTCA	25348	Rps29	ribosomal protein S29
J04503	CREB	-484	TGACGTCA	24666	Ppm1a	protein phosphatase 1A, magnesium dependent, alpha isoform
AY135567	CREB	-72	TGACGTCT	266713	Mnat1	menage a trois 1
AY266018	CREB	-136	TGACGTCA	299139	Slc38a6_predicted	solute carrier family 38, member 6 (predicted)
AF329638	CREB	-185	TGACGGCA	81536	Sgpp1	sphingosine-1-phosphate phosphatase 1
BC061829	CREB	-935	TGACCTCA	314245	Znf46	zinc finger protein 46
U90887	CREB	-17	TTACGTCA	29215	Arg2	arginase 2
BC058479	CREB	-50	TGACGTAA	29667	Sfrs5	splicing factor, arginine/serine-rich 5
U53420	CREB	-305	TGACGTCG	140448	Slc8a3	solute carrier family 8 (sodium/calcium exchanger), member 3
Y09333	CREB	-462	TGACGTCA	192272	Mte1	mitochondrial acyl-CoA thioesterase 1
U53505	CREB	-285	TGACGTCA	65162	Dio2	deiodinase, iodothyronine, type II
AF112153	CREB	-745	TGACGGCA	29158	Fbln5	fibulin 5
AF145445	CREB	-205	TGACGTAA	24258	Chga	chromogranin A
AY169318	CREB	-537	TGACGTCG	317715	Gsc	goosecoid
AB080317	CREB	-623	TGACGTCA	24919	Yy1	YY1 transcription factor
BC061752	CREB	115	TGACGTCC	314442	Wars_predicted	tryptophanyl-tRNA synthetase (predicted)
M75148	CREB	-89	TGACGTCA	171041	Kns2	kinesin 2
J00741	CREB	-752	TGACGTAA	299357	RGD:1359202	similar to Igh-6 protein
AJ011608	CREB	-689	TGACGCCA	246327	RGD:621380	DNA primase, p49 subunit
J05499	CREB	-785	TGACGTCC	192268	Gls2	glutaminase 2 (liver, mitochondrial)
AF099138	CREB	-318	TGACGTAA	29579	Mbc2	membrane bound C2 domain containing protein
L37293	CREB	-544	TGACCTCA	81662	Gna11	guanine nucleotide binding protein, alpha 11
AB012233	CREB	-583	TGACCTCA	29228	Nfic	nuclear factor I/C
Y07504	CREB	-45	TGACGTCA	29565	Eef2	eukaryotic translation elongation factor 2
AJ222724	CREB	-209	TGACGTCT	64667	Sgta	small glutamine-rich tetratricopeptide repeat (TPR)-containing, alpha
AF285631	CREB	-948	TGACGCCA	65170	Scamp4	secretory carrier membrane protein 4
AB047636	CREB	-898	TGACGTAT	171090	Giot1	gonadotropin inducible ovarian transcription factor 1
AB047636	CREB	-860	TGACGTAT	171090	Giot1	gonadotropin inducible ovarian transcription factor 1
AB047636	CREB	-248	TGACGTCA	171090	Giot1	gonadotropin inducible ovarian transcription factor 1
U39207	CREB	-502	TGACCTCA	286905	RGD:708364	cytochrome P450 4F5
BC061577	CREB	-23	TGACGTAG	494339	RGD:1359692	similar to 6030490I01Rik
AY177755	CREB	-115	TGACGTCG	314681	Ric8b	resistance to inhibitors of cholinesterase 8B (C. elegans)
AY177755	CREB	-85	TGACGTAG	314681	Ric8b	resistance to inhibitors of cholinesterase 8B (C. elegans)
AY026945	CREB	-175	TGACGTCA	114521	Tdg	thymine-DNA glycosylase
M23984	CREB	-391	TGACGTCC	245959	Slc25a3	solute carrier family 25 (mitochondrial carrier; adenine nucleotide translocator), member 3
L26268	CREB	-514	TTACGTCA	29618	Btg1	B-cell translocation gene 1, anti-proliferative
M27466	CREB	-640	TGACGTGA	54322	Cox6c	cytochrome c oxidase, subunit VIc
AB095364	CREB	-728	TGACCTCA	299982	RGD1309382_predicted	similar to RIKEN cDNA C730048E16 (predicted)
U37252	CREB	-136	TGACGTCA	25578	Ywhaz	tyrosine 3-monooxygenase/tryptophan 5-monooxygenase activation protein, zeta polypeptide
D89983	CREB	-76	TGACGTCG	58961	Oazin	ornithine decarboxylase antizyme inhibitor
AF481948	CREB	-504	TGACGTCA	282581	Fzd6	frizzled homolog 6 (Drosophila)
AF205438	CREB	-945	TGACGTCA	78969	Trib1	tribbles homolog 1 (Drosophila)
AF228049	CREB	4	TGACGTCA	65154	Wisp1	WNT1 inducible signaling pathway protein 1
D00567	CREB	-80	TGACGTGA	24293	Cyp11b1	cytochrome P450, subfamily 11B, polypeptide 1
M30689	CREB	126	TGACCTCA	246138	Ly6b	lymphocyte antigen 6 complex, locus B
AF296131	CREB	-182	TGACGCCA	84497	Dgat1	diacylglycerol O-acyltransferase 1
D50564	CREB	-530	TGACGGCA	192172	Mpst	mercaptopyruvate sulfurtransferase
U39549	CREB	-512	TGACGTCA	29205	Syngr1	synaptogyrin 1
X82021	CREB	-913	TGACGTGA	81800	St13	suppression of tumorigenicity 13
X82021	CREB	-423	TGACGTCA	81800	St13	suppression of tumorigenicity 13
AF495522	CREB	-611	TGACGTGA	192246	Phf5a	transcription factor INI
X89962	CREB	-115	TGACGTCA	266600	Pippin	RNA-binding protein pippin
AB066102	CREB	-49	TGACGTAA	25019	G22p1	thyroid autoantigen
BC058493	CREB	-68	TGACGTCA	300092	RGD:1303103	similar to NHP2-like protein 1 (High mobility group-like nuclear protein 2 homolog 1) ([U4/U6.U5] tri-snRNP 15.5 kDa protein) (OTK27)
BC058493	CREB	-8	TGACGTCA	300092	RGD:1303103	similar to NHP2-like protein 1 (High mobility group-like nuclear protein 2 homolog 1) ([U4/U6.U5] tri-snRNP 15.5 kDa protein) (OTK27)
X61294	CREB	-337	TGACGCCA	297970	LOC297970	-
U78167	CREB	-838	TGACGTAG	59326	Rapgef3	cAMP-regulated guanine nucleotide exchange factor I (cAMP-GEFI)
D49785	CREB	-630	TGACGTCC	25579	Map3k12	mitogen activated protein kinase kinase kinase 12
AY191521	CREB	-195	TGACGTCT	315344	Smug1	single-strand selective monofunctional uracil DNA glycosylase
AY191521	CREB	87	TGACGCCA	315344	Smug1	single-strand selective monofunctional uracil DNA glycosylase
AF218574	CREB	-918	TGACGTCA	64046	Mre11a	meiotic recombination 11 homolog A (S. cerevisiae)
AF218574	CREB	-65	TGACGTAC	64046	Mre11a	meiotic recombination 11 homolog A (S. cerevisiae)
AY387059	CREB	158	TGACGCCA	500948	LOC500948	-
AF057564	CREB	-198	TGACGTCA	286991	RGD:727834	putative retrovirus-related gag protein
U10699	CREB	-275	TGACGTCA	29415	Edg5	endothelial differentiation, sphingolipid G-protein-coupled receptor, 5
U78134	CREB	-190	TGACCTCA	503192	LOC503192	-
AY387068	CREB	-363	TGACGTGA	501173	LOC501173	-
AJ243484	CREB	-814	TGACCTCA	60353	Acrv1	acrosomal vesicle protein 1
AF091111	CREB	-417	TGACCTCA	192183	Pvrl1	poliovirus receptor-related 1
AB035506	CREB	-595	TGACGTCA	78967	Mcam	melanoma cell adhesion molecule
AB035506	CREB	-398	TGACGTCT	78967	Mcam	melanoma cell adhesion molecule
D10655	CREB	-766	TGACGGCA	81654	Dlat	dihydrolipoamide S-acetyltransferase (E2 component of pyruvate dehydrogenase complex)
D50436	CREB	-595	TGACCTCA	29189	Fdx1	ferredoxin 1
AF135115	CREB	3	TGACGGCA	64624	Cul5	cullin 5
AY456000	CREB	-431	TGACGTGA	367086	Sln_predicted	sarcolipin (predicted)
AF186092	CREB	-457	TGACGTCG	84424	Tle3	transducin-like enhancer of split 3, E(spl) homolog (Drosophila)
M34136	CREB	6	TGACGTAG	24851	Tpm1	tropomyosin 1, alpha
X17366	CREB	-474	TGACCTCA	24538	Lipc	lipase, hepatic
X17366	CREB	-389	TGACGCCA	24538	Lipc	lipase, hepatic
BC062237	CREB	-9	TGACGTAC	363099	RGD1309784_predicted	similar to ribosomal protein L24-like; 60S ribosomal protein L30 isolog; my024 protein; homolog of yeast ribosomal like protein 24 (predicted)
M64301	CREB	-620	TGACCTCA	58840	Mapk6	mitogen-activated protein kinase 6
U02983	CREB	-806	TGACCTCA	116635	Scg3	secretogranin III
U02983	CREB	-69	TGACGCCA	116635	Scg3	secretogranin III
X63561	CREB	-465	TGACGTCG	171361	Eef1a1	eukaryotic translation elongation factor 1 alpha 1
Y00708	CREB	-354	TGACGTCC	25425	Ctsh	cathepsin H
AF061266	CREB	-482	TGACGTGA	89821	Trpc1	transient receptor potential cation channel, subfamily C, member 1
AF273025	CREB	-669	TGACGGCA	252919	Slc38a3	solute carrier family 38, member 3
AB011528	CREB	-805	TGACGTCT	83466	Celsr3	cadherin EGF LAG seven-pass G-type receptor 3
U80054	CREB	-157	TGACGTAA	81685	Mlh1	mutL homolog 1 (E. coli)
AY325262	CREB	-91	TGACCTCA	316035	Cklfsf6_predicted	chemokine-like factor super family 6 (predicted)
X89383	CREB	-946	TGACGTGA	170837	Snrk	SNF related kinase
BC059118	CREB	-870	TGACCTCA	140937	RGD:620215	hypoxia induced gene 1
AY291580	CREB	-96	TGACGTCA	353302	Knsl7	kinesin-like 7
AB030947	CREB	-57	TGACGTCC	85426	Slc5a7	solute carrier family 5 (choline transporter), member 7
AB030947	CREB	157	TGACGCCA	85426	Slc5a7	solute carrier family 5 (choline transporter), member 7
X04644	CREB	-740	TGACGTCA	24864	Pgc	progastricsin (pepsinogen C)
S45392	CREB	-149	TGACGTCA	301252	RGD:1303075	heat shock 90kDa protein 1, beta
AB019120	CREB	-997	TGACGTCA	245977	Gpr116	G protein-coupled receptor 116
AY288431	CREB	-192	TTACGTCA	316259	Opn5	opsin 5
L27843	CREB	-294	TGACGTCG	29463	Ptp4a1	protein tyrosine phosphatase 4a1
BC061976	CREB	-55	TGACGTAA	192356	Unc50	unc-50 homolog (C. elegans)
X04809	CREB	-110	TTACGTCA	64298	Rpl31	ribosomal protein L31
BC062079	CREB	-481	TGACGGCA	25124	Stat1	signal transducer and activator of transcription 1
AF194371	CREB	-103	TGACCTCA	60373	Nol5	nucleolar protein 5
AY321319	CREB	-716	TGACCTCA	301444	LOC301444	-
X15906	CREB	-165	TGACGTCA	25661	Fn1	fibronectin 1
M17096	CREB	-112	TGACGTCA	24839	Tnp1	transition protein 1
AJ003004	CREB	-855	TGACCTCA	140669	Abcb6	ATP-binding cassette, sub-family B (MDR/TAP), member 6
AJ003004	CREB	120	TGACCTCA	140669	Abcb6	ATP-binding cassette, sub-family B (MDR/TAP), member 6
AF321129	CREB	-226	TTACGTCA	84576	RGD:619975	histone deacetylase 1
BC061549	CREB	-859	TGACGTAC	24765	Scg2	secretogranin 2
BC061549	CREB	-85	TGACGTCA	24765	Scg2	secretogranin 2
AB026293	CREB	-665	TGACGCCA	60417	Ecel1	endothelin converting enzyme-like 1
AJ010828	CREB	-862	TGACGTGA	84348	Cmkor1	chemokine orphan receptor 1
BC063182	CREB	-33	TTACGTCA	363283	Cops8_predicted	COP9 (constitutive photomorphogenic) homolog, subunit 8 (Arabidopsis thaliana) (predicted)
AY260163	CREB	-801	TGACGTCA	316632	LOC316632	-
AY260163	CREB	-67	TGACGTCA	316632	LOC316632	-
AY346152	CREB	-285	TGACGGCA	373542	Stk25	serine/threonine kinase 25 (STE20 homolog, yeast)
AY346152	CREB	-171	TGACGCCA	373542	Stk25	serine/threonine kinase 25 (STE20 homolog, yeast)
D32249	CREB	-244	TGACGTAA	192256	Pja2	praja 2, RING-H2 motif containing
AB005146	CREB	-684	TGACCTCA	245710	RGD:727904	PSD-95 binding protein
M63006	CREB	-522	TGACGTCT	24166	Adcyap1	adenylate cyclase activating polypeptide 1
AB064323	CREB	-36	TGACGTAA	170916	Prss15	protease, serine, 15
BC061753	CREB	-213	TGACGTCC	367562	Gaa	glucosidase, alpha, acid
AB033366	CREB	-761	TGACCTCA	63879	Birc4	baculoviral IAP repeat-containing 4
Y08769	CREB	-18	TGACGTAG	29647	Cask	calcium/calmodulin-dependent serine protein kinase
AF355190	CREB	-322	TGACGTCA	114488	Rbm3	RNA binding motif (RNP1, RRM) protein 3
AF355190	CREB	-301	TGACGTCA	114488	Rbm3	RNA binding motif (RNP1, RRM) protein 3
D13518	CREB	42	TGACCTCA	25172	Gata1	GATA binding protein 1
U35315	CREB	-581	TGACCTCA	25187	Htr2c	5-hydroxytryptamine (serotonin) receptor 2C
U33314	CREB	52	TGACGTCA	29433	Pak3	p21 (CDKN1A)-activated kinase 3
D85189	CREB	-205	TGACGTCC	113976	Acsl4	acyl-CoA synthetase long-chain family member 4
X16555	CREB	-595	TGACGTCC	24689	Prps2	phosphoribosyl pyrophosphate synthetase 2
AB036421	CREB	3	TGACGTAT	192179	Gpm6b	glycoprotein m6b
X56661	CREB	-495	TGACGTCC	24938	Grpr	gastrin releasing peptide receptor
U37138	CREB	-341	TGACGTCA	24800	Sts	steroid sulfatase
U37138	CREB	-302	TGACGTCA	24800	Sts	steroid sulfatase
U37138	CREB	-171	TGACGTCA	24800	Sts	steroid sulfatase
U37138	CREB	84	TGACCTCA	24800	Sts	steroid sulfatase
D16102	CREB	-223	TGACGTCT	79223	Gyk	glycerol kinase
X04070	CREB	-849	TGACCTCA	29584	Gjb1	gap junction membrane channel protein beta 1
AF008554	CREB	-104	TGACGTAA	116967	Iag2	implantation-associated protein
L28172	CREB	-178	TGACGTAT	24941	Atp7a	ATPase, Cu++ transporting, alpha polypeptide
AB067678	CREB	-565	TGACGTCA	170914	Nap1l3	nucleosome assembly protein 1-like 3
M25888	CREB	-273	TGACCTCA	24943	Plp	proteolipid protein
AB025431	CREB	-75	TGACGCCA	83514	Dsipi	delta sleep inducing peptide, immunoreactor
X74125	CREB	-287	TGACGTCG	25179	Idh3g	isocitrate dehydrogenase 3, gamma
D37951	zif268	-85	TAGCGGGGGAGG	29721	Hivep2	human immunodeficiency virus type I enhancer binding protein 2
AY429042	zif268	-280	TTGCAGGGGCGG	308069	RGD:1359672	K-Cl cotransporter KCC4
AF407168	zif268	105	AAGCGGAGGCGG	171010	Ppp1r14c	protein phosphatase 1, regulatory (inhibitor) subunit 14c
AB027156	zif268	-232	GTGCGGGGGTGG	63885	Pde10a	phosphodiesterase 10A
AF016183	zif268	-857	GTGCGTGGGTGG	286982	RGD:708402	putative pheromone receptor (Go-VN6)
AY160770	zif268	-257	GTGCGTGGGTGT	308451	Itpkc	inositol 1,4,5-trisphosphate 3-kinase C
AY240867	zif268	-111	TTACGTAGGAGT	308463	Map3k10_predicted	mitogen activated protein kinase kinase kinase 10 (predicted)
BC061788	zif268	-26	CTGCGCAGGCGT	63836	Actn4	actinin alpha 4
X66022	zif268	99	AGGCGGGGGAGT	50545	Neud4	neuronal d4 domain family member
U53859	zif268	147	TGGCGGAGGCGG	29156	Capns1	calpain, small subunit 1
S48142	zif268	95	ATGCGGGGGTGT	292858	Klk1c10	-
L33840	zif268	92	ATGCGGGGGTGT	292872	RGD:735032	kallikrein 3
BC060592	zif268	-125	AGGCGTAGGTGT	308568	RGD1309326_predicted	similar to RIKEN cDNA 2410002F23 (predicted)
AY346104	zif268	88	CTGCGGGGGTGG	292890	Stk22s1	serine/threonine kinase 22 substrate 1
U07609	zif268	-85	TTGGGTGGGCGT	116638	Slc17a7	solute carrier family 17 (sodium-dependent inorganic phosphate cotransporter), member 7
AY057065	zif268	-716	CTGCGTGGGAGT	140591	RGD:620054	protein tyrosine phosphatase, receptor type, f polypeptide (PTPRF), interacting protein (liprin), alpha 3
BC061738	zif268	-204	CAGCGTGGGCGG	308584	Plekha4	pleckstrin homology domain containing, family A (phosphoinositide binding specific) member 4
U73038	zif268	-153	TTGCGGGGGCGG	81642	Abcc6	ATP-binding cassette, sub-family C (CFTR/MRP), member 6
U48246	zif268	-339	AGGCGGGGGCGT	81733	Nell1	NEL-like 1 (chicken)
AY129073	zif268	-61	GCGCGTGGGCGG	293048	Rhcg	Rhesus blood group-associated C glycoprotein
U21101	zif268	-115	AGACGTAGGCGG	81743	Pde2a	phosphodiesterase 2A, cGMP-stimulated
X77953	zif268	-48	ATGCTTGGGCGT	117053	Rps15a	ribosomal protein S15a
AB086189	zif268	161	GTACGTGGGCGG	308965	Chp2	calcineurin B homologous protein 2
AF352815	zif268	39	TGGCGGGGGCGG	266712	Rnf40	ring finger protein 40
D78591	zif268	-536	ATGTGTGGGAGG	29201	Ctf1	cardiotrophin 1
U29881	zif268	133	TTGCGGGGGCGG	64522	Slc5a2	solute carrier family 5 (sodium/glucose cotransporter), member 2
AF303658	zif268	-179	GTGCGTGGGTGT	192349	Drd1ip	dopamine receptor D1 interacting protein
M84009	zif268	-386	ATGCGTGGGTGT	25432	Drd4	dopamine receptor 4
X14834	zif268	-137	TTGCGGGGGCGG	24483	Igf2	insulin-like growth factor 2
X14834	zif268	-90	TGGCGCGGGCGT	24483	Igf2	insulin-like growth factor 2
AB090805	zif268	-288	AGGCGTGGGAGG	353255	Nadsyn1	NAD synthetase 1
BC062014	zif268	-70	TTGTGGGGGCGG	361698	Pold4_predicted	polymerase (DNA-directed), delta 4 (predicted)
AY096238	zif268	10	TGGCGGGGGCGG	171009	Actn3	actinin alpha 3
AY046415	zif268	122	GTGCGTAGGTGG	171096	Cst6	cystatin E/M
AY325168	zif268	-86	TTACGCAGGCGT	309176	Mrpl49_predicted	mitochondrial ribosomal protein L49 (predicted)
M96376	zif268	-2	CTGCGGGGGAGG	116595	Nrxn2	neurexin 2
AF110732	zif268	-40	TGGTGTGGGCGG	113898	Prdx5	peroxiredoxin 5
AF279910	zif268	-787	CTGCGCGGGCGT	64639	Bad	bcl2-associated death promoter
AF279910	zif268	-511	ATGTGGGGGCGG	64639	Bad	bcl2-associated death promoter
BC061529	zif268	160	AGGCGCGGGCGT	192277	Stip1	stress-induced-phosphoprotein 1
V01264	zif268	-117	ACGCGTGGGTGG	25616	Rln1	relaxin 1
AY364634	zif268	149	ATGCGGGGGAGG	373544	Fxna	putative aminopeptidase Fxna
J04171	zif268	-805	TTGCGTGGGAGG	24401	Got1	glutamate oxaloacetate transaminase 1
AY029199	zif268	-176	TTGCGTAGGCGC	114554	Pi4k2a	phosphatidylinositol 4-kinase type 2 alpha
M91561	zif268	113	CTACGTGGGAGT	24409	Grin2a	glutamate receptor, ionotropic, N-methyl D-aspartate 2A
BC060537	zif268	-57	AGGCGGGGGCGG	302965	Tnfrsf12a	tumor necrosis factor receptor superfamily, member 12a
BC058463	zif268	-95	TGGCGTGGGAGG	81807	Tceb2	transcription elongation factor B (SIII), polypeptide 2
Y15748	zif268	18	CTGCGGGGGAGG	81745	Pdpk1	3-phosphoinositide dependent protein kinase-1
BC061984	zif268	-22	ACGCGGGGGCGG	171111	Rab26	RAB26, member RAS oncogene family
U92696	zif268	-684	TTGCGGGGGAGG	83789	Rps2	ribosomal protein S2
U92696	zif268	-271	TGGCGGAGGCGG	83789	Rps2	ribosomal protein S2
AF290213	zif268	-43	GGGCGGGGGCGT	114862	Cacna1h	calcium channel, voltage-dependent, T type, alpha 1H subunit
AF006664	zif268	-10	GTGCGCGGGCGG	114109	Nkx2-5	NK2 transcription factor related, locus 5 (Drosophila)
J03969	zif268	-127	TCGCGGAGGCGG	25498	Npm1	nucleophosmin 1
BC062243	zif268	-71	GTGCGCAGGCGT	303057	RGD:735176	similar to step II splicing factor SLU7; DNA segment, Chr 11, ERATO Doi 730, expressed; DNA segment, Chr 3, Brigham & Womens Genetics 0878 expressed
M34253	zif268	-101	CGGCGGGGGCGT	24508	Irf1	interferon regulatory factor 1
BC060312	zif268	-67	ATACGTAGGAGT	192255	Ubb	polyubiquitin
S69383	zif268	-453	ATGCTTGGGCGT	81639	Alox15	arachidonate 12-lipoxygenase
S69383	zif268	-382	ATGCATGGGCGT	81639	Alox15	arachidonate 12-lipoxygenase
AF016049	zif268	107	CTGCGGAGGCGG	83572	Pafah1b1	platelet-activating factor acetylhydrolase, isoform Ib, alpha subunit 45kDa
J03583	zif268	-466	GTGCGTGGGTGG	54241	Cltc	clathrin, heavy polypeptide (Hc)
AY236854	zif268	-118	GTGCGTGGGCGG	303470	Myst2	MYST histone acetyltransferase 2
D82868	zif268	-538	CTGCGGGGGTGG	54276	Neurod2	neurogenic differentiation 2
U15211	zif268	-222	TGGCGGAGGCGG	24705	Rara	retinoic acid receptor, alpha
AY186240	zif268	-186	CTGCGGGGGCGG	303565	G6pc3	glucose 6 phosphatase, catalytic, 3
M61726	zif268	-260	TTGCGGAGGCGG	25574	Ubtf	upstream binding transcription factor, RNA polymerase I
AY394725	zif268	-736	ATGCAGGGGCGG	303583	Arhgap15	Rho GTPase activating protein 15
BC062063	zif268	96	TGGCGCGGGCGG	83833	Smarcd2	SWI/SNF related, matrix associated, actin dependent regulator of chromatin, subfamily d, member 2
U62779	zif268	-145	ATGTGTGGGAGG	81668	Gnrhr	gonadotropin releasing hormone receptor
M96817	zif268	-651	GCGCGTAGGCGG	54305	Sstr2	somatostatin receptor 2
D49846	zif268	-69	TCGCGGGGGCGG	81504	Grb2	growth factor receptor bound protein 2
D26073	zif268	-67	ACGCGGAGGCGG	64390	Prpsap1	phosphoribosyl pyrophosphate synthetase-associated protein 1
AF173899	zif268	87	AGGCGGGGGCGG	83788	9-Sep	septin 9
U83895	zif268	-232	AAGCGGGGGCGT	116691	Pscd1	pleckstrin homology, Sec7 and coiled/coil domains 1
U18772	zif268	-224	GGGCGGGGGCGT	266777	Nptx1	neuronal pentraxin 1
U18772	zif268	-210	GTGCGGAGGCGG	266777	Nptx1	neuronal pentraxin 1
BC061794	zif268	-103	ATGTGTGGGTGG	287884	Sectm1	secreted and transmembrane 1
AF109643	zif268	-669	ATGCAGGGGCGG	89843	Cxadr	coxsackie virus and adenovirus receptor
AY495695	zif268	-344	CTGCGGGGGCGG	288280	RGD:1303131	neural cell adhesion molecule 2
L35271	zif268	-824	TTGCGTGTGCGT	50662	Runx1	runt related transcription factor 1
L35271	zif268	-806	GTGCGTGGGAGT	50662	Runx1	runt related transcription factor 1
BC062049	zif268	-7	GTGCGCAGGCGT	288233	Wrb	tryptophan rich basic protein
AY325233	zif268	-689	CTGCATGGGCGG	304000	RGD:1359642	cell adhesion molecule JCAM
X73653	zif268	-989	TTACGCGGGCGG	84027	Gsk3b	glycogen synthase kinase 3 beta
AY389467	zif268	-495	TTGCTTAGGCGG	292449	LOC292449	-
U48592	zif268	-86	TGGCGGGGGAGG	25466	Il1rap	interleukin 1 receptor accessory protein
D38448	zif268	-284	TGGCGGGGGCGG	25666	Dgkg	diacylglycerol kinase, gamma
BC059131	zif268	158	ACGCGGGGGCGG	81824	Arpc1a	actin related protein 2/3 complex, subunit 1A
AF461686	zif268	-270	ATACGGGGGCGT	246760	Mafk	v-maf musculoaponeurotic fibrosarcoma oncogene family, protein K (avian)
AF461686	zif268	-172	TCGCGGGGGCGG	246760	Mafk	v-maf musculoaponeurotic fibrosarcoma oncogene family, protein K (avian)
L06238	zif268	-84	ATGCGGAGGTGG	25266	Pdgfa	platelet derived growth factor, alpha
AF030243	zif268	-984	TGACGTGGGAGT	246144	Il3ra	interleukin 3 receptor, alpha chain
AF030243	zif268	-75	CTGTGTGGGCGG	246144	Il3ra	interleukin 3 receptor, alpha chain
AF095576	zif268	-168	CCGCGTGGGCGG	114203	Aps	adaptor protein with pleckstrin homology and src homology 2 domains
Z21513	zif268	-66	TGACGTAGGCGG	113975	Pom121	nuclear pore membrane glycoprotein 121
AF455054	zif268	131	ACACGTGGGCGG	266608	Fzd9	frizzled homolog 9 (Drosophila)
U89745	zif268	-934	ATGCGTGGGTGG	207127	RGD:727830	unknown protein
U28356	zif268	-71	GTGCGTGGGTGG	246781	Ptpn7	protein tyrosine phosphatase, non-receptor type 7
BC061831	zif268	-77	TCACGTGGGCGG	304881	RGD:735059	Unknown (protein for MGC:72610)
AF352814	zif268	-628	CTGCGCAGGCGT	305002	Sdccag8	slinky
AF537209	zif268	-589	ATGTGTGGGAGT	305236	Cxcl11	chemokine (C-X-C motif) ligand 11
D37979	zif268	-269	CTGCGGGGGAGG	140946	Paics	phosphoribosylaminoimidazole carboxylase, phosphoribosylaminoribosylaminoimidazole succinocarboxamide synthetase
M94555	zif268	-128	CTGCGGAGGCGG	63887	Nmu	neuromedin
AF022081	zif268	-490	AAGCGGGGGCGT	29274	Rnf4	ring finger protein 4
D17445	zif268	-86	GTGCGCAGGCGT	25576	Ywhah	tyrosine 3-monooxygenase/tryptophan 5-monooxygenase activation protein, eta polypeptide
X13804	zif268	-119	AAGCGGAGGCGG	24587	Nefh	neurofilament, heavy polypeptide
AJ002942	zif268	-88	CTGCGCGGGCGT	24706	Rarb	retinoic acid receptor, beta
BC061530	zif268	-53	CGGCGTGGGAGT	192275	Dad1	defender against cell death 1
AB040056	zif268	170	TGGCGGGGGCGG	305886	Slc22a17	solute carrier family 22 (organic cation transporter), member 17
U94912	zif268	-49	GTACGTGGGCGG	171028	Atp12a	ATPase, H+/K+ transporting, nongastric, alpha polypeptide
X57970	zif268	-85	TCGCGGGGGCGT	79217	Gja3	gap junction membrane channel protein alpha 3
AF170284	zif268	-939	AGGCGGGGGCGG	84403	Gjb6	gap junction membrane channel protein beta 6
AB077364	zif268	-398	AGGCGTGGGAGG	140923	Bnip3l	BCL2/adenovirus E1B 19 kDa-interacting protein 3-like
X14221	zif268	-614	ATGTGTGGGAGG	50683	Sftpc	surfactant associated protein C
AY037826	zif268	-570	GAGCGTGGGAGT	114560	Rap2a	rap2A-like protein
L27129	zif268	-52	TGACGTGGGCGG	116554	Mapk8	mitogen-activated protein kinase 8
J02780	zif268	-65	AGGCGGGGGCGG	24852	Tpm4	tropomyosin 4
X77609	zif268	-242	ATGCGTGGGCTT	25486	Myo9b	myosin IXb
AF003926	zif268	-826	AGGCGGGGGCGG	245980	Nr2f6	nuclear receptor subfamily 2, group F, member 6
AF003926	zif268	-734	CGGCGGGGGCGT	245980	Nr2f6	nuclear receptor subfamily 2, group F, member 6
U24070	zif268	94	GTGCGTGGGAGG	64829	Unc13a	unc-13 homolog A (C. elegans)
L27061	zif268	-583	TTGTGTGGGTGT	290646	Dpde1	phosphodiesterase 4C, cAMP-specific
BC062053	zif268	-78	GAGCGTGGGCGG	24518	Jund	Jun D proto-oncogene
X82636	zif268	-818	GTGCGCAGGCGT	64156	Uba52	ubiquitin A-52 residue ribosomal protein fusion product 1
AF228917	zif268	-610	CTACGTAGGCGT	246326	Zdhhc2	zinc finger, DHHC domain containing 2
AF228917	zif268	-72	AGGCGGGGGCGG	246326	Zdhhc2	zinc finger, DHHC domain containing 2
U23438	zif268	-483	TTGCGTGGGGGG	60587	Dusp4	dual specificity phosphatase 4
AB039664	zif268	-103	TGGCGGAGGCGT	83532	Vdac3	voltage-dependent anion channel 3
J05035	zif268	-271	CTGTGTGGGCGG	24950	Srd5a1	steroid 5 alpha-reductase 1
J05035	zif268	-219	CTGTGTGGGCGG	24950	Srd5a1	steroid 5 alpha-reductase 1
M86240	zif268	-375	TGGCGGGGGTGG	24362	Fbp1	fructose-1,6- biphosphatase 1
AF456460	zif268	29	GTGCGTGGGAGT	246147	Ctsq	cathepsin Q
U79139	zif268	13	AGGCGTGGGCGG	29384	H2afy	H2A histone family, member Y
AF302085	zif268	156	CTGCGGAGGAGG	81715	Camlg	calcium modulating ligand
X97439	zif268	-798	CTGCGGGGGCGG	59076	Gprk6	G protein-coupled receptor kinase 6
M91599	zif268	-500	ATGTGTGGGAGG	25114	Fgfr4	fibroblast growth factor receptor 4
AY485933	zif268	-175	GGGCGTGGGCGG	306771	Fbxo23_predicted	F-box only protein 23 (predicted)
D17764	zif268	-918	CTGCGTGGGTGG	113893	Sncb	synuclein, beta
M35077	zif268	-941	ACGCGGAGGCGG	24316	Drd1a	dopamine receptor 1A
AY004663	zif268	-369	ATGCATGGGTGG	114519	Nfil3	nuclear factor, interleukin 3 regulated
AJ250312	zif268	-798	TTGCGGGGGCGG	306809	BicD2	bicaudal D homolog 2 (Drosophila)
AF387513	zif268	-486	ATGCGCAGGCGT	83837	Bambi	BMP and activin membrane-bound inhibitor, homolog (Xenopus laevis)
L25387	zif268	-123	AGGCGTGGGCGG	60416	Pfkp	phosphofructokinase, platelet
AB020614	zif268	-249	ATGCGGAGGTGG	85420	PRKCQ	protein kinase C, theta
U69882	zif268	-392	AGGCGGGGGCGG	54262	Kcnn2	potassium intermediate/small conductance calcium-activated channel, subfamily N, member 2
J03024	zif268	187	AAGCGTGGGTGG	24176	Adrb2	adrenergic receptor, beta 2
M18467	zif268	-154	TTTCGTAGGCGT	25721	Got2	glutamate oxaloacetate transaminase 2
AF529886	zif268	-55	GTGTGTGGGCGT	260326	Gpr56	G protein-coupled receptor 56
U92564	zif268	96	TTACGGGGGTGG	94188	RGD:621664	Olf-1/EBF associated Zn finger protein Roaz
M36074	zif268	-654	CTGCGTAGGTGT	25672	Nr3c2	nuclear receptor subfamily 3, group C, member 2
U92010	zif268	-240	TTGCGTAGGCAT	207123	Lin10	lin-10 protein homolog (C. elegans)
X91234	zif268	-268	TTGTGTAGGAGT	79243	Hsd17b2	hydroxysteroid (17-beta) dehydrogenase 2
AF032668	zif268	-870	CTGTGTGGGCGG	50556	Sec15l1	SEC15-like 1 (S. cerevisiae)
AF318150	zif268	-69	TTGTGGGGGCGG	24312	Dhfr	dihydrofolate reductase
AF060174	zif268	-555	TGGCGGGGGAGT	29643	Sv2c	synaptic vesicle glycoprotein 2c
X87157	zif268	-42	CGGCGTAGGCGT	117041	Nln	neurolysin (metallopeptidase M3 family)
NM_012585	zif268	-614	TAGCGTGGGAGG	24473	Htr1a	5-hydroxytryptamine (serotonin) receptor 1A
AF492384	zif268	-135	GAGCGTGGGCGG	192210	RGD:621729	putative regulation protein GS3
L27339	zif268	-757	AGACGTGGGCGG	25339	Npr3	natriuretic peptide receptor 3
AF393241	zif268	88	TTGTGTGGGAGG	114506	Ank	progressive ankylosis homolog (mouse)
AF324043	zif268	-103	TTGCGAGGGCGG	84588	Cldn11	claudin 11
AF247812	zif268	-247	TTGCGTGGCCGT	84482	Foxo1a	forkhead box O1A
M38061	zif268	-60	GTGCGGGGGAGG	29627	Gria2	glutamate receptor, ionotropic, 2
BC059161	zif268	-78	CTACGGGGGCGG	310652	RGD1311196_predicted	similar to hypothetical protein (predicted)
AF116896	zif268	-614	TTGTGTGGGTGT	65144	Pdzk1	PDZ domain containing 1
X97772	zif268	-147	ATGTGTGGGAGG	58835	Phgdh	3-phosphoglycerate dehydrogenase
BC060575	zif268	164	TTGGGTGGGCGG	29672	Psma5	proteasome (prosome, macropain) subunit, alpha type 5
AJ222971	zif268	-367	AGGCGGAGGCGG	54284	Pitx2	paired-like homeodomain transcription factor 2
U13177	zif268	-666	ACGCGTGGGTGT	81920	Ube2d3	ubiquitin-conjugating enzyme E2D 3 (UBC4/5 homolog, yeast)
X57115	zif268	-504	AGGCGGGGGCGG	24674	Ppp3ca	protein phosphatase 3, catalytic subunit, alpha isoform
X57115	zif268	-475	AGGCGGAGGCGG	24674	Ppp3ca	protein phosphatase 3, catalytic subunit, alpha isoform
D14869	zif268	-73	TAGCGCGGGCGG	24929	Ptger3	prostaglandin E receptor 3 (subtype EP3)
M97797	zif268	-959	TGGCGGGGGCGT	25051	Glp1r	glucagon-like peptide 1 receptor
M97797	zif268	-325	GTGCGGGGGTGG	25051	Glp1r	glucagon-like peptide 1 receptor
M33605	zif268	115	GTGTGTGGGCGG	50669	Prf1	perforin 1 (pore forming protein)
AF413572	zif268	-105	TCGCGGGGGCGG	24678	Pkib	protein kinase (cAMP dependent, catalytic) inhibitor beta
U08263	zif268	-90	AAGCGGGGGCGG	24408	Grin1	glutamate receptor, ionotropic, N-methyl D-aspartate 1
AF162755	zif268	-711	TTGTGTAGGTGT	29479	Odf2	outer dense fiber of sperm tails 2
X13295	zif268	-339	TTGTGGGGGCGG	170496	Lcn2	lipocalin 2
AJ245935	zif268	-133	ATACATGGGCGT	85256	Slc2a8	solute carrier family 2, (facilitated glucose transporter) member 8
M14050	zif268	-332	TTGCGGAGGAGG	25617	Hspa5	heat shock 70kD protein 5
AF043642	zif268	161	ACGCGGAGGCGT	83624	Ppig	peptidylprolyl isomerase G
AF110267	zif268	100	CTGCGGGGGCGG	113961	Gorasp2	golgi reassembly stacking protein 2
AJ238006	zif268	1	TGGCGGAGGCGG	84114	Agps	alkylglycerone phosphate synthase
U40790	zif268	53	AGGCGGAGGCGT	29645	Ptprj	protein tyrosine phosphatase, receptor type, J
U26033	zif268	154	AGGCGCGGGCGT	83842	Crot	carnitine O-octanoyltransferase
X66845	zif268	-73	AGGCGCGGGCGT	29564	Dncic1	dynein, cytoplasmic, intermediate chain 1
AY228475	zif268	-86	AAGCGTGGGAGG	312159	Fam3c	family with sequence similarity 3, member C
U43175	zif268	-10	CTGCGGGGGCGG	116664	Atp6v1f	ATPase, H+ transporting, V1 subunit F
M91802	zif268	-386	GTGCGGGGGAGG	24452	Hoxa2	homeo box A2
L03557	zif268	-988	CGGCGTGGGCGG	24453	Hoxa4	homeo box A4
X59993	zif268	-247	CTGCGGGGGTGT	312440	Jmjd1a	jumonji domain containing 1A
AF465614	zif268	-138	TTGCGCGGGTGT	246298	Retsat	all-trans-13,14-dihydroretinol saturase
M96601	zif268	-224	GTGTGTGGGCGT	29464	Slc6a6	solute carrier family 6 (neurotransmitter transporter, taurine), member 6
M27925	zif268	-98	AGGCGGGGGCGG	29179	Syn2	synapsin II
AF531427	zif268	-628	ATGCATGGGAGG	260321	Fkbp4	FK506 binding protein 4
U07181	zif268	-949	TGGTGTGGGCGG	24534	Ldhb	lactate dehydrogenase B
AY383664	zif268	-518	CTGCGTGGGTGT	297756	RGD:1359575	ribosomal protein S8-like
AF248548	zif268	-50	AGGCGGGGGCGG	83841	Sdcbp	syndecan binding protein
L26110	zif268	-246	GTGCGGAGGCGT	29591	Tgfbr1	transforming growth factor, beta receptor 1
AF277901	zif268	148	CTGCGTGGGCGT	170955	Znf483	zinc finger protein 483
AF474979	zif268	-247	CTGCGCAGGCGT	25164	Cdkn2b	cyclin-dependent kinase inhibitor 2B (p15, inhibits CDK4)
AB105378	zif268	-88	ATGTGTGGGAGT	313479	Orc1l	origin recognition complex, subunit 1-like (S.cereviaiae)
AF293459	zif268	-219	AGGCGGAGGCGG	140657	Faf1	Fas-associated factor 1
AF110195	zif268	-140	AGGCGTGGGTGG	116458	Ipo13	importin 13
AF087433	zif268	-96	ATGTGGGGGCGG	114200	Lepre1	leprecan 1
AY172974	zif268	-684	CTGCGGGGGTGG	319113	Isrip	ischemia/reperfusion inducible protein
AB006461	zif268	-139	ATGCGGGGGTGG	89791	Ncdn	neurochondrin
X98490	zif268	187	TTGCGGGGGAGG	59102	Rpa2	replication protein A2
U04740	zif268	-987	ATGCGTAGGCGG	58949	Ptafr	platelet-activating factor receptor
AF366369	zif268	59	TCGCGTAGGTGT	170933	Gcipip	GCIP-interacting protein p29
L46816	zif268	-422	TTGTGTGGGTGT	25562	Tceb3	transcription elongation factor B (SIII), polypeptide 3
AY184814	zif268	-391	ATGTGTGGGTGT	319110	Hnrpr	heterogeneous nuclear ribonucleoprotein R
NM_012852	zif268	-862	TTGTGTGGGTGG	25323	Htr1d	5-hydroxytryptamine (serotonin) receptor 1D
S80379	zif268	54	AAGCGTGGGAGT	362653	Ctrc_predicted	chymotrypsin C (caldecrin) (predicted)
AF157511	zif268	-161	TCGCGTGGGTGG	117287	Park7	fertility protein SP22
U46007	zif268	-224	TGGCGGGGGCGG	56227	Espn	espin
D14029	zif268	-750	TTGTGGAGGCGT	29567	Hes2	hairy and enhancer of split 2 (Drosophila)
AJ271834	zif268	-202	CTGTGTGGGCGG	24667	Ppm1b	protein phosphatase 1B, magnesium dependent, beta isoform
AJ271834	zif268	57	TTGCGGGGGAGT	24667	Ppm1b	protein phosphatase 1B, magnesium dependent, beta isoform
AJ277828	zif268	-604	TGGCGGGGGCGG	29452	Epas1	endothelial PAS domain protein 1
X63658	zif268	-346	TGGCGGGGGCGG	25659	Khk	ketohexokinase
AJ223599	zif268	-936	ACGCGTGGGTGG	85248	Kif3c	kinesin family member 3C
X77235	zif268	-564	TTGTGGGGGCGT	29308	Arl4	ADP-ribosylation factor-like 4
AY371924	zif268	-939	TGGCGGGGGCGG	314180	Mamdc1	MAM domain containing glycosylphosphatidylinositol anchor 2
D14447	zif268	-745	CCGCGTGGGCGT	60661	Max	Max protein
AF115386	zif268	-303	CTGCGGGGGAGT	81634	Actn1	actinin, alpha 1
AB080317	zif268	179	TGGCGGGGGCGG	24919	Yy1	YY1 transcription factor
D84336	zif268	-104	AGGCGTGGGCGT	114587	Dlk1	delta-like 1 homolog (Drosophila)
D84336	zif268	-98	GGGCGTGGGCGG	114587	Dlk1	delta-like 1 homolog (Drosophila)
M75148	zif268	28	CTGCGGAGGCGT	171041	Kns2	kinesin 2
U67082	zif268	98	TTGGGTAGGCGG	25165	Znf386	zinc finger protein 386 (Kruppel-like)
S49760	zif268	9	AAGCGTGGGAGT	140866	Dgka	diacylglycerol kinase, alpha (80 kDa)
X61654	zif268	-75	CTGCGGGGGTGG	29186	Cd63	CD63 antigen
M61142	zif268	-190	TGACGTGGGCGG	64517	Thop1	thimet oligopeptidase 1
AJ222724	zif268	-78	CTGCGCAGGCGT	64667	Sgta	small glutamine-rich tetratricopeptide repeat (TPR)-containing, alpha
X76920	zif268	-599	CTGCGGAGGCGG	64187	Arl1	ADP-ribosylation factor-like 1
AF320222	zif268	-23	TTGCGTGCGCGG	78963	Apaf1	apoptotic peptidase activating factor 1
AF075382	zif268	-837	GTGCGGAGGCGG	84607	Socs2	suppressor of cytokine signaling 2
L26268	zif268	-262	AGGCGGAGGCGG	29618	Btg1	B-cell translocation gene 1, anti-proliferative
AF192802	zif268	-66	CGGCGGGGGCGT	29380	Phlda1	pleckstrin homology-like domain, family A, member 1
M81687	zif268	-170	AGGCGGAGGCGG	25615	Sdc2	syndecan 2
AJ298278	zif268	-326	GCGCGTGGGCGG	171350	Pabpc1	poly(A) binding protein, cytoplasmic 1
U37252	zif268	-327	TCGCGGGGGCGG	25578	Ywhaz	tyrosine 3-monooxygenase/tryptophan 5-monooxygenase activation protein, zeta polypeptide
U78875	zif268	-475	GGGCGTGGGCGG	81813	Tieg	TGFB inducible early growth response
AB073318	zif268	-96	ATGCATGGGTGG	140720	Baalc	brain and acute leukemia, cytoplasmic
AY136824	zif268	-98	CTGCGGAGGAGG	282836	Cthrc1	collagen triple helix repeat containing 1
BC062388	zif268	89	AGGCGGAGGCGG	362911	Mal2	mal, T-cell differentiation protein 2
D37920	zif268	-116	TTGAGTAGGCGG	29230	Sqle	squalene epoxidase
X56228	zif268	-865	CTGCGGGGGAGG	25274	Tst	thiosulfate sulfurtransferase
X72624	zif268	-228	AGGCGGAGGCGG	24437	H1f0	H1 histone family, member 0
BC061546	zif268	-538	CTGCGCGGGCGT	79255	Atf4	activating transcription factor 4
AF008650	zif268	-33	CTGCGTGGGTGG	83567	Gpr24	G protein-coupled receptor 24
S58745	zif268	118	TTGTGGGGGCGG	29362	Tef	thyrotroph embryonic factor
AB066102	zif268	-183	CTGCGGGGGCGG	25019	G22p1	thyroid autoantigen
M88592	zif268	-344	GCGCGTAGGCGG	25747	Ppara	peroxisome proliferator activated receptor alpha
X96488	zif268	-94	AGGCGGGGGTGT	60352	Mapk12	mitogen-activated protein kinase 12
J04147	zif268	-384	TGGCGGAGGCGT	24873	Vdr	vitamin D receptor
J04147	zif268	-87	TTGCAGGGGCGG	24873	Vdr	vitamin D receptor
L12382	zif268	44	CTGCGGGGGCGG	140940	Arf3	ADP-ribosylation factor 3
AB022697	zif268	-78	ATCCGTGGGCGG	27150	Kcnh3	potassium voltage-gated channel, subfamily H (eag-related), member 3
BC058478	zif268	-79	TTGCCTGGGCGG	24822	Tegt	testis enhanced gene transcript
L23204	zif268	-85	CAGCGTGGGAGT	116545	Pou6f1	POU domain, class 6, transcription factor 1
L27057	zif268	-262	GTGCGTGGGTGT	25638	Pde4a	phosphodiesterase 4A
D88035	zif268	-360	TCGCGGGGGCGG	117108	B3gat1	beta-1,3-glucuronyltransferase 1 (glucuronosyltransferase P)
D50135	zif268	-456	AAGCGTGGGAGG	29713	Kcnj5	potassium inwardly-rectifying channel, subfamily J, member 5
AB030908	zif268	163	ATGCCTGGGCGG	63847	Fxyd6	FXYD domain-containing ion transport regulator 6
X53304	zif268	-214	AAGCGTAGGAGG	29671	Psma4	proteasome (prosome, macropain) subunit, alpha type 4
AJ001713	zif268	-192	GTGCGGGGGCGG	171296	Myo9a	myosin IXA
AF063939	zif268	-230	GTGCGGGGGTGG	83684	Tpbg	trophoblast glycoprotein
X68878	zif268	-132	TGGCGGAGGCGG	65178	Snap91	synaptosomal-associated protein, 91kDa homolog (mouse)
AF273025	zif268	-358	TGGCGGGGGTGG	252919	Slc38a3	solute carrier family 38, member 3
BC060585	zif268	-256	TTGCGGGGGTGG	301005	Impdh2	inosine 5-monophosphate dehydrogenase 2
L10640	zif268	-717	ATGTGTGGGTGG	25366	Acvr2b	activin receptor IIB
AF061957	zif268	-537	AGGCGGAGGCGG	246325	Kcnh8	-
AF305618	zif268	-64	TGGCGGGGGCGG	170843	Khdrbs2	KH domain containing, RNA binding, signal transduction associated 2
AF019624	zif268	121	ATGCGTGTGCGT	29152	Gdf8	growth differentiation factor 8
X68199	zif268	94	ACGCGGAGGCGG	117057	Myo1b	myosin Ib
J04486	zif268	-720	AGGCGGGGGTGT	25662	Igfbp2	insulin-like growth factor binding protein 2
L25633	zif268	-97	TTGGGTAGGCGG	50561	Resp18	regulated endocrine-specific protein 18
BC061872	zif268	-701	ATGCGGGGGTGT	64362	Des	desmin
J05167	zif268	94	ATGCGTGGGGGT	24781	Slc4a3	solute carrier family 4, member 3
NM_012749	zif268	-434	CTGCGCAGGCGT	25135	Ncl	nucleolin
U82623	zif268	-285	TGGCGGGGGTGG	84014	Ralbp1	ralA binding protein 1
AF482705	zif268	-38	GCGCGTGGGCGG	246232	Uxs1	UDP-glucuronate decarboxylase 1
U39476	zif268	-429	TGGCGGGGGTGG	25156	Vav1	vav 1 oncogene
X99470	zif268	-67	TTGCGTGAGCGT	58850	Nr0b1	nuclear receptor subfamily 0, group B, member 1
AB002561	zif268	-692	ATGCGTGGGAGG	60464	Fgf16	fibroblast growth factor 16
X90355	zif268	-568	CTACGTGGGTGG	25448	Fshprh1	follicle stimulating hormone primary response gene 1
AF150082	zif268	-91	AGGCGGGGGCGG	84383	Timm8a	translocase of inner mitochondrial membrane 8 homolog a (yeast)
X62085	zif268	179	GGGCGTGGGCGG	24465	Hprt	hypoxanthine guanine phosphoribosyl transferase
AB004267	zif268	163	CTGCGTGGGTGG	29660	Pnck	pregnancy upregulated non-ubiquitously expressed CaM kinase
M94064	zif268	-525	ATGTGTGGGTGT	29386	Mecp2	methyl CpG binding protein 2
X87106	zif268	-5	ATGCGCAGGCGT	81764	Rpl10	ribosomal protein L10
