# Supplementary material for: A comparative genomics approach to identifying the plasticity transcriptome
Source: BMC Neurosci. 2007 Mar 13;8:20. doi: 10.1186/1471-2202-8-20 (PMC1831778; doi:10.1186/1471-2202-8-20)
Supplement: Additional File 8 — Gene functions associated with CREB and zif268 targets. A list of the broad gene ontology classifications where CREB or zif268 targets showed an over- or underrepresentation, according to the GOstat ontology classifier. [file 1471-2202-8-20-S8.xls]

## Sheet: Sheet1
Table S8. Gene functions associated with CREB and zif268 targets
Overrepresented			Underrepresented
Gene Ontology Categorya	p-valueb		Gene Ontology Categorya	p-valueb
CREB
Nucleus	<0.001		Organismal Physiological Process	<0.001
Intracellular Part	<0.001		Membrane	<0.001
Dephosporylation	<0.001		Transmembrane Receptor Activity	0.00566
Biopolymer Metabolism	<0.001		Neurophysiological Process	0.0129
RNA Processing	0.0135		Sensory Perception	0.0236
Protein Serine/Threonine Phosphotase Activity	0.0138
Response to DNA Damage Stimulus	0.0277
Nucleotide Binding	0.0307
Ribonucleoprotein Complex	0.0349
zif268
Leading Edge	0.00454		Sensory Perception of Chemical Stimulus	0.00225
nucleobase, nucleoside, nucleotide and			Transmembrane Receptor Activity	0.0173
nucleic acid metabolism	0.00532		Defense Response	0.0429
Regulation of Transcription, DNA-dependent	0.00558
Zinc Ion Binding	0.00558
Nucleus	0.00558
Regualation of Epidermis Development	0.00558
Cellular Physiological Process	0.00627
Primary Metabolism	0.00683
Neuron Development	0.00919
Intracellular Signalling Cascade	0.00999
Oocyte Development	0.0429
Endocytosis	0.0429
Axonogenesis	0.0429
