# Supplementary material for: A comparative genomics approach to identifying the plasticity transcriptome
Source: BMC Neurosci. 2007 Mar 13;8:20. doi: 10.1186/1471-2202-8-20 (PMC1831778; doi:10.1186/1471-2202-8-20)
Supplement: Additional File 9 — CREB or zif268 target genes in overrepresented gene ontology categories. The specific genes that were placed in over- or underrepresented gene onotologies using the GOstat resource are listed according to ontology classification. [file 1471-2202-8-20-S9.xls]

## Sheet: names
Table S9 - Genes in overrepresented gene ontology categories
Category
	Symbol	GeneID	Gene Name
CREB Targets
Nucleus
	Xrn2	24128	5'-3' exoribonuclease 2
	Arfl4	66182	ADP-ribosylation factor 4-like
	Atrx	22589	alpha thalassemia/mental retardation syndrome X-linked homolog (human)
	Appbp2	66884	amyloid beta precursor protein (cytoplasmic tail) binding protein 2
	Als2	74018	amyotrophic lateral sclerosis 2 (juvenile) homolog (human)
	Anapc10	68999	anaphase promoting complex subunit 10
	Anln	68743	anillin, actin binding protein (scraps homolog, Drosophila)
	Aptx	66408	aprataxin
	Ate1	11907	arginine-tRNA-protein transferase 1
	Arnt	11863	aryl hydrocarbon receptor nuclear translocator
	Relb	19698	avian reticuloendotheliosis viral (v-rel) oncogene related B
	Brrn1	215387	barren homolog (Drosophila)
	Batf	53314	basic leucine zipper transcription factor, ATF-like
	Braf	109880	Braf transforming gene
	Brca1	12189	breast cancer 1
	Brca2	12190	breast cancer 2
	Bcas2	68183	breast carcinoma amplified sequence 2
	Bach2	12014	BTB and CNC homology 2
	Camta2	216874	calmodulin binding transcription activator 2
	Creb3l2	208647	cAMP responsive element binding protein 3-like 2
	Casp8ap2	26885	caspase 8 associated protein 2
	Cdx4	12592	caudal type homeo box 4
	Cdc14b	218294	CDC14 cell division cycle 14 homolog B (S. cerevisiae)
	BC027344	233057	cDNA sequence BC027344
	Cdc25c	12532	cell division cycle 25 homolog C (S. cerevisiae)
	Cdc5l	71702	cell division cycle 5-like (S. pombe)
	Cbx8	30951	chromobox homolog 8 (Drosophila Pc class)
	Chd1	12648	chromodomain helicase DNA binding protein 1
	Cse1l	110750	chromosome segregation 1-like (S. cerevisiae)
	Cpsf6	432508	cleavage and polyadenylation specific factor 6
	Cstf2	108062	cleavage stimulation factor, 3' pre-RNA subunit 2
	Csdc2	105859	cold shock domain containing C2, RNA binding
	Ccna2	12428	cyclin A2
	Dmtf1	23857	cyclin D binding myb-like transcription factor 1
	Ccnd3	12445	cyclin D3
	Ccnl1	56706	cyclin L1
	Ddx17	67040	DEAD (Asp-Glu-Ala-Asp) box polypeptide 17
	Ddx19a	13680	DEAD (Asp-Glu-Ala-Asp) box polypeptide 19a
	Ddx28	71986	DEAD (Asp-Glu-Ala-Asp) box polypeptide 28
	Ddx3x	13205	DEAD/H (Asp-Glu-Ala-Asp/His) box polypeptide 3, X-linked
	Dhx36	72162	DEAH (Asp-Glu-Ala-His) box polypeptide 36
	Dclre1a	55947	DNA cross-link repair 1A, PSO2 homolog (S. cerevisiae)
	Dscr1	54720	Down syndrome critical region homolog 1 (human)
	Dusp22	105352	dual specificity phosphatase 22
	Dusp4	319520	dual specificity phosphatase 4
	Dyx1c1	67685	dyslexia susceptibility 1 candidate 1 homolog (human)
	Egr3	13655	early growth response 3
	Egln2	112406	EGL nine homolog 2 (C. elegans)
	Eaf2	106389	ELL associated factor 2
	Elof1	66126	elongation factor 1 homolog (ELF1, S. cerevisiae)
	Ell2	192657	elongation factor RNA polymerase II 2
	Etv2	14008	ets variant gene 2
	Exosc9	50911	exosome component 9
	Fos	14281	FBJ osteosarcoma oncogene
	Fbxl10	30841	F-box and leucine-rich repeat protein 10
	Foxd3	15221	forkhead box D3
	Foxp2	114142	forkhead box P2
	Gpbp1	73274	GC-rich promoter binding protein 1
	Gemin6	67242	gem (nuclear organelle) associated protein 6
	Gtf2f1	98053	general transcription factor IIF, polypeptide 1
	Gtf2f2	68705	general transcription factor IIF, polypeptide 2
	Gtf3c1	233863	general transcription factor III C 1
	Gsc	14836	goosecoid
	Garnl1	56784	GTPase activating RANGAP domain-like 1
	Gnl2	230737	guanine nucleotide binding protein-like 2 (nucleolar)
	Hnrpa2b1	53379	heterogeneous nuclear ribonucleoprotein A2/B1
	Hnrpa3	229279	heterogeneous nuclear ribonucleoprotein A3
	Hist1h2ag	319167	histone 1, H2ag
	Hist1h4h	69386	histone 1, H4h
	Hist3h2bb	382522	histone 3, H2bb
	Htatip	81601	HIV-1 tat interactive protein, homolog (human)
	Hoxa7	15404	homeo box A7
	Hoxc10	209448	homeo box C10
	Hcfc1	15161	host cell factor C1
	Hivep2	15273	human immunodeficiency virus type I enhancer binding protein 2
	Hdh	15194	Huntington disease gene homolog
	Hic2	58180	hypermethylated in cancer 2
	Ipo11	76582	importin 11
	Ing3	71777	inhibitor of growth family, member 3
	Ing4	28019	inhibitor of growth family, member 4
	Isl2	104360	insulin related protein 2 (islet 2)
	Irf7	54123	interferon regulatory factor 7
	Ilf3	16201	interleukin enhancer binding factor 3
	Jund1	16478	Jun proto-oncogene related gene d1
	Kpna1	16646	karyopherin (importin) alpha 1
	Kntc2	67052	kinetochore associated 2
	Klf13	50794	Kruppel-like factor 13
	Lpp	210126	LIM domain containing preferred translocation partner in lipoma
	Lmo4	16911	LIM domain only 4
	Lhx1	16869	LIM homeobox protein 1
	Lsm8	76522	LSM8 homolog, U6 small nuclear RNA associated (S. cerevisiae)
	Mxd1	17119	MAX dimerization protein 1
	Mbtps2	270669	membrane-bound transcription factor peptidase, site 2
	Mbd4	17193	methyl-CpG binding domain protein 4
	Mcm2	17216	minichromosome maintenance deficient 2 mitotin (S. cerevisiae)
	Mcm5	17218	minichromosome maintenance deficient 5, cell division cycle 46 (S. cerevisiae)
	Mecr	26922	mitochondrial trans-2-enoyl-CoA reductase
	Mapk3	26417	mitogen activated protein kinase 3
	Mbnl1	56758	muscleblind-like 1 (Drosophila)
	Mlf1	17349	myeloid leukemia factor 1
	Mlf2	30853	myeloid leukemia factor 2
	Ndufa13	67184	NADH dehydrogenase (ubiquinone) 1 alpha subcomplex, 13
	Ndnl2	66647	necdin-like 2
	Neurod6	11922	neurogenic differentiation 6
	Npas4	225872	neuronal PAS domain protein 4
	Nhlrc1	105193	NHL repeat containing 1
	Nek1	18004	NIMA (never in mitosis gene a)-related expressed kinase 1
	Nek4	23955	NIMA (never in mitosis gene a)-related expressed kinase 4
	Narg2	93697	NMDA receptor-regulated gene 2
	Nnp1	18114	novel nuclear protein 1
	Pom121	107939	nuclear pore membrane protein 121
	Nr2e1	21907	nuclear receptor subfamily 2, group E, member 1
	Nr3c1	14815	nuclear receptor subfamily 3, group C, member 1
	Nr4a3	18124	nuclear receptor subfamily 4, group A, member 3
	Nsd1	18193	nuclear receptor-binding SET-domain protein 1
	Nolc1	70769	nucleolar and coiled-body phosphoprotein 1
	Noc4l	100608	nucleolar complex associated 4 homolog (S. cerevisiae)
	Nup133	234865	nucleoporin 133
	Nup214	227720	nucleoporin 214
	Nup88	19069	nucleoporin 88
	Nup98	269966	nucleoporin 98
	Nupl2	231042	nucleoporin like 2
	Nap1l3	54561	nucleosome assembly protein 1-like 3
	Mgmt	17314	O-6-methylguanine-DNA methyltransferase
	Olig1	50914	oligodendrocyte transcription factor 1
	Obox3	246791	oocyte specific homeobox 3
	Orc2l	18393	origin recognition complex, subunit 2-like (S. cerevisiae)
	Orc5l	26429	origin recognition complex, subunit 5-like (S. cerevisiae)
	Pax6	18508	paired box gene 6
	Pitx2	18741	paired-like homeodomain transcription factor 2
	Peg3	18616	paternally expressed 3
	Ppil4	67418	peptidylprolyl isomerase (cyclophilin)-like 4
	Per1	18626	period homolog 1 (Drosophila)
	Ppargc1a	19017	peroxisome proliferative activated receptor, gamma, coactivator 1 alpha
	Ppan	235036	peter pan homolog (Drosophila)
	Pftk1	18647	PFTAIRE protein kinase 1
	Phf1	21652	PHD finger protein 1
	Phf7	71838	PHD finger protein 7
	Phactr3	74189	phosphatase and actin regulator 3
	Pogz	229584	pogo transposable element with ZNF domain
	Parp2	11546	poly (ADP-ribose) polymerase family, member 2
	Phc1	13619	polyhomeotic-like 1 (Drosophila)
	Polb	18970	polymerase (DNA directed), beta
	Pole4	66979	polymerase (DNA-directed), epsilon 4 (p12 subunit)
	Pop4	66161	processing of precursor 4, ribonuclease P/MRP family, (S. cerevisiae)
	Pgr	18667	progesterone receptor
	Pot1	101185	protection of telomeres 1
	Prkce	18754	protein kinase C, epsilon
	Prkag1	19082	protein kinase, AMP-activated, gamma 1 non-catalytic subunit
	Psmb8	16913	proteosome (prosome, macropain) subunit, beta type 8 (large multifunctional peptidase 7)
	Pura	19290	purine rich element binding protein A
	Pwp1	103136	PWP1 homolog (S. cerevisiae)
	Ranbp2	19386	RAN binding protein 2
	Ranbp6	240614	RAN binding protein 6
	Ranbp9	56705	RAN binding protein 9
	Rfc3	69263	replication factor C (activator 1) 3
	Rel	19696	reticuloendotheliosis oncogene
	Rpp38	227522	ribonuclease P/MRP 38 subunit (human)
	0610010K14Rik	104457	RIKEN cDNA 0610010K14 gene
	0610010O12Rik	66060	RIKEN cDNA 0610010O12 gene
	1700017G21Rik	71847	RIKEN cDNA 1700017G21 gene
	2010012C16Rik	66441	RIKEN cDNA 2010012C16 gene
	2410018C17Rik	74504	RIKEN cDNA 2410018C17 gene
	2610028A01Rik	72400	RIKEN cDNA 2610028A01 gene
	2810426N06Rik	67607	RIKEN cDNA 2810426N06 gene
	2900042E01Rik	72927	RIKEN cDNA 2900042E01 gene
	4833427B12Rik	272551	RIKEN cDNA 4833427B12 gene
	6030490I01Rik	240064	RIKEN cDNA 6030490I01 gene
	9130023H24Rik	319792	RIKEN cDNA 9130023H24 gene
	9630025I21Rik	408067	RIKEN cDNA 9630025I21 gene
	A530094I17Rik	238693	RIKEN cDNA A530094I17 gene
	C330011K17Rik	238692	RIKEN cDNA C330011K17 gene
	E130309B19Rik	243187	RIKEN cDNA E130309B19 gene
	E330039K12Rik	270109	RIKEN cDNA E330039K12 gene
	E430018J23Rik	101604	RIKEN cDNA E430018J23 gene
	Ring1	19763	ring finger protein 1
	Rnf7	19823	ring finger protein 7
	Rbms2	56516	RNA binding motif, single stranded interacting protein 2
	Stat1	20846	signal transducer and activator of transcription 1
	Stat3	20848	signal transducer and activator of transcription 3
	Smug1	71726	single-strand selective monofunctional uracil DNA glycosylase
	Skil	20482	SKI-like
	Snrpa	53607	small nuclear ribonucleoprotein polypeptide A
	Snrpg	68011	small nuclear ribonucleoprotein polypeptide G
	Snapc2	102209	small nuclear RNA activating complex, polypeptide 2
	Snapc5	330959	small nuclear RNA activating complex, polypeptide 5
	Snf1lk2	235344	SNF1-like kinase 2
	Sfrs1	110809	splicing factor, arginine/serine-rich 1 (ASF/SF2)
	Surb7	108098	SRB7 (supressor of RNA polymerase B) homolog (S. cerevisiae)
	Srebf2	20788	sterol regulatory element binding factor 2
	St18	240690	suppression of tumorigenicity 18
	Suv39h2	64707	suppressor of variegation 3-9 homolog 2 (Drosophila)
	Smndc1	76479	survival motor neuron domain containing 1
	Taf11	68776	TAF11 RNA polymerase II, TATA box binding protein (TBP)-associated factor
	Taf2	319944	TAF2 RNA polymerase II, TATA box binding protein (TBP)-associated factor
	Taf7	24074	TAF7 RNA polymerase II, TATA box binding protein (TBP)-associated factor
	Tead1	21676	TEA domain family member 1
	Tinf2	28113	Terf1 (TRF1)-interacting nuclear factor 2
	Tspyl1	22110	testis-specific protein, Y-encoded-like 1
	Tgif	21815	TG interacting factor
	Tgif2	228839	TGFB-induced factor 2
	Thoc1	225160	THO complex 1
	Tdg	21665	thymine DNA glycosylase
	Thrap6	69790	thyroid hormone receptor associated protein 6
	Trip6	22051	thyroid hormone receptor interactor 6
	Top2b	21974	topoisomerase (DNA) II beta
	Topors	106021	topoisomerase I binding, arginine/serine-rich
	Tcea3	21401	transcription elongation factor A (SII), 3
	Tle3	21887	transducin-like enhancer of split 3, homolog of Drosophila E(spl)
	Trim66	330627	tripartite motif-containing 66
	Tsc22d1	21807	TSC22 domain family, member 1
	Tspyl4	72480	TSPY-like 4
	Tfip11	54723	tuftelin interacting protein 11
	Trp53inp2	68728	tumor protein p53 inducible nuclear protein 2
	Th	21823	tyrosine hydroxylase
	U2af1	108121	U2 small nuclear ribonucleoprotein auxiliary factor (U2AF) 1
	Ubqln1	56085	ubiquilin 1
	Uba52	22186	ubiquitin A-52 residue ribosomal protein fusion product 1
	Ube2b	22210	ubiquitin-conjugating enzyme E2B, RAD6 homology (S. cerevisiae)
	Ufm1	67890	ubiquitin-fold modifier 1
	Uncx4.1	22255	Unc4.1 homeobox (C. elegans)
	Maff	17133	v-maf musculoaponeurotic fibrosarcoma oncogene family, protein F (avian)
	Mafg	17134	v-maf musculoaponeurotic fibrosarcoma oncogene family, protein G (avian)
	Wbscr22	66138	Williams Beuren syndrome chromosome region 22
	Xab2	67439	XPA binding protein 2
	Zbtb12	193736	zinc finger and BTB domain containing 12
	Zbtb33	56805	zinc finger and BTB domain containing 33
	Zbtb37	240869	zinc finger and BTB domain containing 37
	Zfp184	193452	zinc finger protein 184 (Kruppel-like)
	Zfp278	56218	zinc finger protein 278
	Zfp295	114565	zinc finger protein 295
	Zfp31	269585	zinc finger protein 31
	Zfp335	329559	zinc finger protein 335
	Zfp456	408065	zinc finger protein 456
	Zfp473	243963	zinc finger protein 473
	Zfp535	52712	zinc finger protein 535
	Zfp644	52397	zinc finger protein 644
	Zfp655	72611	zinc finger protein 655
	Zfp687	78266	zinc finger protein 687
	Zfp87	170763	zinc finger protein 87
	Zic4	22774	zinc finger protein of the cerebellum 4
	Zfpn1a5	67143	zinc finger protein, subfamily 1A, 5
	Zcsl2	105638	zinc finger, CSL domain containing 2
	Znrd1	66136	zinc ribbon domain containing, 1
	Zwint	52696	ZW10 interactor
Intracellular Part
	MTERF	208595	-
	Xrn2	24128	5'-3' exoribonuclease 2
	Actn3	11474	actinin alpha 3
	Acsl5	433256	acyl-CoA synthetase long-chain family member 5
	Ap2m1	11773	adaptor protein complex AP-2, mu1
	Ap2b1	71770	adaptor-related protein complex 2, beta 1 subunit
	Arfl4	66182	ADP-ribosylation factor 4-like
	Arf6	11845	ADP-ribosylation factor 6
	Aldh6a1	104776	aldehyde dehydrogenase family 6, subfamily A1
	Atrx	22589	alpha thalassemia/mental retardation syndrome X-linked homolog (human)
	Appbp2	66884	amyloid beta precursor protein (cytoplasmic tail) binding protein 2
	Als2	74018	amyotrophic lateral sclerosis 2 (juvenile) homolog (human)
	Anapc10	68999	anaphase promoting complex subunit 10
	Anln	68743	anillin, actin binding protein (scraps homolog, Drosophila)
	Anxa6	11749	annexin A6
	Aptx	66408	aprataxin
	Arg2	11847	arginase type II
	Ate1	11907	arginine-tRNA-protein transferase 1
	Arnt	11863	aryl hydrocarbon receptor nuclear translocator
	Atp5d	66043	ATP synthase, H+ transporting, mitochondrial F1 complex, delta subunit
	Atp6v0b	114143	ATPase, H+ transporting, V0 subunit B
	Abca3	27410	ATP-binding cassette, sub-family A (ABC1), member 3
	Atg5	11793	autophagy-related 5 (yeast)
	Relb	19698	avian reticuloendotheliosis viral (v-rel) oncogene related B
	Brrn1	215387	barren homolog (Drosophila)
	Batf	53314	basic leucine zipper transcription factor, ATF-like
	Bnip3l	12177	BCL2/adenovirus E1B 19kDa-interacting protein 3-like
	Bcl2l13	94044	BCL2-like 13 (apoptosis facilitator)
	Becn1	56208	beclin 1 (coiled-coil, myosin-like BCL2-interacting protein)
	Bloc1s2	73689	biogenesis of lysosome-related organelles complex-1, subunit 2
	Braf	109880	Braf transforming gene
	Brca1	12189	breast cancer 1
	Brca2	12190	breast cancer 2
	Bcas2	68183	breast carcinoma amplified sequence 2
	Bach2	12014	BTB and CNC homology 2
	Ccin	442829	calicin
	Camta2	216874	calmodulin binding transcription activator 2
	Creb3l2	208647	cAMP responsive element binding protein 3-like 2
	Casp8ap2	26885	caspase 8 associated protein 2
	Ctsm	64139	cathepsin M
	Cdx4	12592	caudal type homeo box 4
	Cd2ap	12488	CD2-associated protein
	Cdc14b	218294	CDC14 cell division cycle 14 homolog B (S. cerevisiae)
	BC027344	233057	cDNA sequence BC027344
	Cds2	110911	CDP-diacylglycerol synthase (phosphatidate cytidylyltransferase) 2
	Cdc25c	12532	cell division cycle 25 homolog C (S. cerevisiae)
	Cdc5l	71702	cell division cycle 5-like (S. pombe)
	Cln8	26889	ceroid-lipofuscinosis, neuronal 8
	Cct4	12464	chaperonin subunit 4 (delta)
	Ch25h	12642	cholesterol 25-hydroxylase
	Chdh	218865	choline dehydrogenase
	Cbx8	30951	chromobox homolog 8 (Drosophila Pc class)
	Chd1	12648	chromodomain helicase DNA binding protein 1
	Cse1l	110750	chromosome segregation 1-like (S. cerevisiae)
	Cltc	67300	clathrin, heavy polypeptide (Hc)
	Cpsf6	432508	cleavage and polyadenylation specific factor 6
	Cstf2	108062	cleavage stimulation factor, 3' pre-RNA subunit 2
	Clasp2	76499	CLIP associating protein 2
	Csdc2	105859	cold shock domain containing C2, RNA binding
	Cox4nb	18117	COX4 neighbor
	Ccna2	12428	cyclin A2
	Dmtf1	23857	cyclin D binding myb-like transcription factor 1
	Ccnd3	12445	cyclin D3
	Ccnl1	56706	cyclin L1
	Cycs	13063	cytochrome c, somatic
	Ddx17	67040	DEAD (Asp-Glu-Ala-Asp) box polypeptide 17
	Ddx19a	13680	DEAD (Asp-Glu-Ala-Asp) box polypeptide 19a
	Ddx28	71986	DEAD (Asp-Glu-Ala-Asp) box polypeptide 28
	Ddx3x	13205	DEAD/H (Asp-Glu-Ala-Asp/His) box polypeptide 3, X-linked
	Dhx36	72162	DEAH (Asp-Glu-Ala-His) box polypeptide 36
	Dguok	27369	deoxyguanosine kinase
	Dgat2l4	245532	diacylglycerol O-acyltransferase 2-like 4
	Dld	13382	dihydrolipoamide dehydrogenase
	Dvl1	13542	dishevelled, dsh homolog 1 (Drosophila)
	Dclre1a	55947	DNA cross-link repair 1A, PSO2 homolog (S. cerevisiae)
	Dpm1	13480	dolichol-phosphate (beta-D) mannosyltransferase 1
	Dscr1	54720	Down syndrome critical region homolog 1 (human)
	Dapp1	26377	dual adaptor for phosphotyrosine and 3-phosphoinositides 1
	Dusp22	105352	dual specificity phosphatase 22
	Dusp4	319520	dual specificity phosphatase 4
	Dctn3	53598	dynactin 3
	Dnahc8	13417	dynein, axonemal, heavy chain 8
	Dyx1c1	67685	dyslexia susceptibility 1 candidate 1 homolog (human)
	Dmd	13405	dystrophin, muscular dystrophy
	Egr3	13655	early growth response 3
	Eml2	72205	echinoderm microtubule associated protein like 2
	Egln2	112406	EGL nine homolog 2 (C. elegans)
	Eaf2	106389	ELL associated factor 2
	Elof1	66126	elongation factor 1 homolog (ELF1, S. cerevisiae)
	Ell2	192657	elongation factor RNA polymerase II 2
	Sil1	81500	endoplasmic reticulum chaperone SIL1 homolog (S. cerevisiae)
	Errfi1	74155	ERBB receptor feedback inhibitor 1
	Etv2	14008	ets variant gene 2
	Exosc9	50911	exosome component 9
	Fos	14281	FBJ osteosarcoma oncogene
	Fbxl10	30841	F-box and leucine-rich repeat protein 10
	Fkbp7	14231	FK506 binding protein 7
	Foxd3	15221	forkhead box D3
	Foxp2	114142	forkhead box P2
	Fh1	14194	fumarate hydratase 1
	Gabbr1	54393	gamma-aminobutyric acid (GABA-B) receptor, 1
	Gpbp1	73274	GC-rich promoter binding protein 1
	Gemin6	67242	gem (nuclear organelle) associated protein 6
	Gtf2f1	98053	general transcription factor IIF, polypeptide 1
	Gtf2f2	68705	general transcription factor IIF, polypeptide 2
	Gtf3c1	233863	general transcription factor III C 1
	Gusb	110006	glucuronidase, beta
	Gfpt2	14584	glutamine fructose-6-phosphate transaminase 2
	Gga1	106039	golgi associated, gamma adaptin ear containing, ARF binding protein 1
	Golph3	66629	golgi phosphoprotein 3
	Gosr2	56494	golgi SNAP receptor complex member 2
	Gsc	14836	goosecoid
	Gpaa1	14731	GPI anchor attachment protein 1
	Garnl1	56784	GTPase activating RANGAP domain-like 1
	Gnl2	230737	guanine nucleotide binding protein-like 2 (nucleolar)
	Hnrpa2b1	53379	heterogeneous nuclear ribonucleoprotein A2/B1
	Hnrpa3	229279	heterogeneous nuclear ribonucleoprotein A3
	H2-Aa	14960	histocompatibility 2, class II antigen A, alpha
	Hist1h2ag	319167	histone 1, H2ag
	Hist1h4h	69386	histone 1, H4h
	Hist3h2bb	382522	histone 3, H2bb
	Htatip	81601	HIV-1 tat interactive protein, homolog (human)
	Hoxa7	15404	homeo box A7
	Hoxc10	209448	homeo box C10
	Homer1	26556	homer homolog 1 (Drosophila)
	Hcfc1	15161	host cell factor C1
	Hivep2	15273	human immunodeficiency virus type I enhancer binding protein 2
	Hdh	15194	Huntington disease gene homolog
	Hic2	58180	hypermethylated in cancer 2
	Ier2	15936	immediate early response 2
	Ipo11	76582	importin 11
	Ing3	71777	inhibitor of growth family, member 3
	Ing4	28019	inhibitor of growth family, member 4
	Ikbkb	16150	inhibitor of kappaB kinase beta
	Immp2l	93757	inner mitochondrial membrane peptidase 2-like (S. cerevisiae)
	Isl2	104360	insulin related protein 2 (islet 2)
	Irf7	54123	interferon regulatory factor 7
	Ilf3	16201	interleukin enhancer binding factor 3
	Ica1	15893	islet cell autoantigen 1
	Idh3g	15929	isocitrate dehydrogenase 3 (NAD+), gamma
	Idi1	319554	isopentenyl-diphosphate delta isomerase
	Jak1	16451	Janus kinase 1
	Jund1	16478	Jun proto-oncogene related gene d1
	Kpna1	16646	karyopherin (importin) alpha 1
	Klhl2	77113	kelch-like 2, Mayven (Drosophila)
	Kif17	16559	kinesin family member 17
	Kif18a	228421	kinesin family member 18A
	Kif5c	16574	kinesin family member 5C
	Kntc2	67052	kinetochore associated 2
	Klf13	50794	Kruppel-like factor 13
	Lactb2	212442	lactamase, beta 2
	Ldhd	52815	lactate dehydrogenase D
	Lmod2	93677	leiomodin 2 (cardiac)
	Lpp	210126	LIM domain containing preferred translocation partner in lipoma
	Lmo4	16911	LIM domain only 4
	Lhx1	16869	LIM homeobox protein 1
	Lsm8	76522	LSM8 homolog, U6 small nuclear RNA associated (S. cerevisiae)
	Mvp	78388	major vault protein
	Mxd1	17119	MAX dimerization protein 1
	Mbtps2	270669	membrane-bound transcription factor peptidase, site 2
	Mbd4	17193	methyl-CpG binding domain protein 4
	Mast1	56527	microtubule associated serine/threonine kinase 1
	Mcm2	17216	minichromosome maintenance deficient 2 mitotin (S. cerevisiae)
	Mcm5	17218	minichromosome maintenance deficient 5, cell division cycle 46 (S. cerevisiae)
	Mrpl16	94063	mitochondrial ribosomal protein L16
	Mrpl49	18120	mitochondrial ribosomal protein L49
	Mrps23	64656	mitochondrial ribosomal protein S23
	Mrps30	59054	mitochondrial ribosomal protein S30
	Mecr	26922	mitochondrial trans-2-enoyl-CoA reductase
	Mapk3	26417	mitogen activated protein kinase 3
	Mbnl1	56758	muscleblind-like 1 (Drosophila)
	Mycbpap	104601	Mycbp associated protein
	Mlf1	17349	myeloid leukemia factor 1
	Mlf2	30853	myeloid leukemia factor 2
	Myh10	77579	myosin, heavy polypeptide 10, non-muscle
	Myl6	17904	myosin, light polypeptide 6, alkali, smooth muscle and non-muscle
	Nalp5	23968	NACHT, leucine rich repeat and PYD containing 5
	Ndufa10	67273	NADH dehydrogenase (ubiquinone) 1 alpha subcomplex 10
	Ndufa13	67184	NADH dehydrogenase (ubiquinone) 1 alpha subcomplex, 13
	Ndufb2	68198	NADH dehydrogenase (ubiquinone) 1 beta subcomplex, 2
	Ndnl2	66647	necdin-like 2
	Napa	108124	N-ethylmaleimide sensitive fusion protein attachment protein alpha
	Neurl	18011	neuralized-like homolog (Drosophila)
	Neurod6	11922	neurogenic differentiation 6
	Npas4	225872	neuronal PAS domain protein 4
	Nhlrc1	105193	NHL repeat containing 1
	Nek1	18004	NIMA (never in mitosis gene a)-related expressed kinase 1
	Nek4	23955	NIMA (never in mitosis gene a)-related expressed kinase 4
	Narg2	93697	NMDA receptor-regulated gene 2
	Nnp1	18114	novel nuclear protein 1
	Pom121	107939	nuclear pore membrane protein 121
	Nr2e1	21907	nuclear receptor subfamily 2, group E, member 1
	Nr3c1	14815	nuclear receptor subfamily 3, group C, member 1
	Nr4a3	18124	nuclear receptor subfamily 4, group A, member 3
	Nsd1	18193	nuclear receptor-binding SET-domain protein 1
	Nolc1	70769	nucleolar and coiled-body phosphoprotein 1
	Noc4l	100608	nucleolar complex associated 4 homolog (S. cerevisiae)
	Nup133	234865	nucleoporin 133
	Nup214	227720	nucleoporin 214
	Nup88	19069	nucleoporin 88
	Nup98	269966	nucleoporin 98
	Nupl2	231042	nucleoporin like 2
	Nap1l3	54561	nucleosome assembly protein 1-like 3
	Mgmt	17314	O-6-methylguanine-DNA methyltransferase
	Olig1	50914	oligodendrocyte transcription factor 1
	Obox3	246791	oocyte specific homeobox 3
	Opa1	74143	optic atrophy 1 homolog (human)
	Orc2l	18393	origin recognition complex, subunit 2-like (S. cerevisiae)
	Orc5l	26429	origin recognition complex, subunit 5-like (S. cerevisiae)
	Ormdl2	66844	ORM1-like 2 (S. cerevisiae)
	Ormdl3	66612	ORM1-like 3 (S. cerevisiae)
	Oxa1l	69089	oxidase assembly 1-like
	Pax6	18508	paired box gene 6
	Pitx2	18741	paired-like homeodomain transcription factor 2
	Peg3	18616	paternally expressed 3
	Pdlim3	53318	PDZ and LIM domain 3
	Ppil4	67418	peptidylprolyl isomerase (cyclophilin)-like 4
	Per1	18626	period homolog 1 (Drosophila)
	Pex11c	69129	peroxisomal biogenesis factor 11c
	Pex13	72129	peroxisomal biogenesis factor 13
	Ppargc1a	19017	peroxisome proliferative activated receptor, gamma, coactivator 1 alpha
	Ppan	235036	peter pan homolog (Drosophila)
	Pftk1	18647	PFTAIRE protein kinase 1
	Phf1	21652	PHD finger protein 1
	Phf7	71838	PHD finger protein 7
	Pmaip1	58801	phorbol-12-myristate-13-acetate-induced protein 1
	Phactr3	74189	phosphatase and actin regulator 3
	Pmvk	68603	phosphomevalonate kinase
	Pafah1b1	18472	platelet-activating factor acetylhydrolase, isoform 1b, beta1 subunit
	Plekhh1	211945	pleckstrin homology domain containing, family H (with MyTH4 domain) member 1
	Plec1	18810	plectin 1
	Pogz	229584	pogo transposable element with ZNF domain
	Parp2	11546	poly (ADP-ribose) polymerase family, member 2
	Phc1	13619	polyhomeotic-like 1 (Drosophila)
	Polb	18970	polymerase (DNA directed), beta
	Pole4	66979	polymerase (DNA-directed), epsilon 4 (p12 subunit)
	Pbef1	59027	pre-B-cell colony-enhancing factor 1
	Pop4	66161	processing of precursor 4, ribonuclease P/MRP family, (S. cerevisiae)
	Pgr	18667	progesterone receptor
	Pgrmc1	53328	progesterone receptor membrane component 1
	Prss15	74142	protease, serine, 15
	Psmd8	57296	proteasome (prosome, macropain) 26S subunit, non-ATPase, 8
	Psmb2	26445	proteasome (prosome, macropain) subunit, beta type 2
	Psmb5	19173	proteasome (prosome, macropain) subunit, beta type 5
	Pot1	101185	protection of telomeres 1
	Prkce	18754	protein kinase C, epsilon
	Prkcz	18762	protein kinase C, zeta
	Prkag1	19082	protein kinase, AMP-activated, gamma 1 non-catalytic subunit
	Ppp2r2a	71978	protein phosphatase 2 (formerly 2A), regulatory subunit B (PR 52), alpha isoform
	Ppp2ca	19052	protein phosphatase 2a, catalytic subunit, alpha isoform
	Ppm2c	381511	protein phosphatase 2C, magnesium dependent, catalytic subunit
	Ptp4a1	19243	protein tyrosine phosphatase 4a1
	Ptpn11	19247	protein tyrosine phosphatase, non-receptor type 11
	Psmb8	16913	proteosome (prosome, macropain) subunit, beta type 8 (large multifunctional peptidase 7)
	Pura	19290	purine rich element binding protein A
	Pwp1	103136	PWP1 homolog (S. cerevisiae)
	Pdk3	236900	pyruvate dehydrogenase kinase, isoenzyme 3
	Rab5a	271457	RAB5A, member RAS oncogene family
	Rab6ip2	111173	Rab6 interacting protein 2
	Rab6	19346	RAB6, member RAS oncogene family
	Ranbp1	19385	RAN binding protein 1
	Ranbp2	19386	RAN binding protein 2
	Ranbp6	240614	RAN binding protein 6
	Ranbp9	56705	RAN binding protein 9
	Rapgef3	223864	Rap guanine nucleotide exchange factor (GEF) 3
	Rce1	19671	RCE1 homolog, prenyl protein peptidase (S. cerevisiae)
	Rfc3	69263	replication factor C (activator 1) 3
	Rel	19696	reticuloendotheliosis oncogene
	Rpp38	227522	ribonuclease P/MRP 38 subunit (human)
	Rpl13	270106	ribosomal protein L13
	Rpl15	66480	ribosomal protein L15
	Rpl26	19941	ribosomal protein L26
	Rpl27a	26451	ribosomal protein L27a
	Rps11	27207	ribosomal protein S11
	Rps16	20055	ribosomal protein S16
	Rps17	20068	ribosomal protein S17
	Rps29	20090	ribosomal protein S29
	Rps9	76846	ribosomal protein S9
	Rplp2	67186	ribosomal protein, large P2
	0610010K14Rik	104457	RIKEN cDNA 0610010K14 gene
	0610010O12Rik	66060	RIKEN cDNA 0610010O12 gene
	1700017G21Rik	71847	RIKEN cDNA 1700017G21 gene
	2010012C16Rik	66441	RIKEN cDNA 2010012C16 gene
	2410018C17Rik	74504	RIKEN cDNA 2410018C17 gene
	2610028A01Rik	72400	RIKEN cDNA 2610028A01 gene
	2810426N06Rik	67607	RIKEN cDNA 2810426N06 gene
	2900042E01Rik	72927	RIKEN cDNA 2900042E01 gene
	4833427B12Rik	272551	RIKEN cDNA 4833427B12 gene
	6030490I01Rik	240064	RIKEN cDNA 6030490I01 gene
	9130023H24Rik	319792	RIKEN cDNA 9130023H24 gene
	9630025I21Rik	408067	RIKEN cDNA 9630025I21 gene
	A530094I17Rik	238693	RIKEN cDNA A530094I17 gene
	C330011K17Rik	238692	RIKEN cDNA C330011K17 gene
	C920006C10Rik	76740	RIKEN cDNA C920006C10 gene
	E130309B19Rik	243187	RIKEN cDNA E130309B19 gene
	E330039K12Rik	270109	RIKEN cDNA E330039K12 gene
	E430018J23Rik	101604	RIKEN cDNA E430018J23 gene
	Ring1	19763	ring finger protein 1
	Rnf11	29864	ring finger protein 11
	Rnf7	19823	ring finger protein 7
	Rbms2	56516	RNA binding motif, single stranded interacting protein 2
	Sec61g	20335	SEC61, gamma subunit
	Scamp3	24045	secretory carrier membrane protein 3
	Stk38l	232533	serine/threonine kinase 38 like
	Sh3gl2	20404	SH3-domain GRB2-like 2
	Sfxn3	94280	sideroflexin 3
	Stat1	20846	signal transducer and activator of transcription 1
	Stat3	20848	signal transducer and activator of transcription 3
	Smug1	71726	single-strand selective monofunctional uracil DNA glycosylase
	Skil	20482	SKI-like
	Snrpa	53607	small nuclear ribonucleoprotein polypeptide A
	Snrpg	68011	small nuclear ribonucleoprotein polypeptide G
	Snapc2	102209	small nuclear RNA activating complex, polypeptide 2
	Snapc5	330959	small nuclear RNA activating complex, polypeptide 5
	Snf1lk2	235344	SNF1-like kinase 2
	Slc25a10	27376	solute carrier family 25 (mitochondrial carrier, dicarboxylate transporter), member 10
	Slc25a36	192287	solute carrier family 25, member 36
	Slc35a2	22232	solute carrier family 35 (UDP-galactose transporter), member 2
	Spag4	245865	sperm associated antigen 4
	Spag6	50525	sperm associated antigen 6
	Spag9	70834	sperm associated antigen 9
	Skp1a	21402	S-phase kinase-associated protein 1A
	Sfrs1	110809	splicing factor, arginine/serine-rich 1 (ASF/SF2)
	Surb7	108098	SRB7 (supressor of RNA polymerase B) homolog (S. cerevisiae)
	St6galnac6	50935	ST6 (alpha-N-acetyl-neuraminyl-2,3-beta-galactosyl-1,3)-N-acetylgalactosaminide alpha-2,6-sialyltransferase 6
	Soat2	223920	sterol O-acyltransferase 2
	Srebf2	20788	sterol regulatory element binding factor 2
	Sdhb	67680	succinate dehydrogenase complex, subunit B, iron sulfur (Ip)
	Sult4a1	29859	sulfotransferase family 4A, member 1
	St18	240690	suppression of tumorigenicity 18
	Suv39h2	64707	suppressor of variegation 3-9 homolog 2 (Drosophila)
	Smndc1	76479	survival motor neuron domain containing 1
	Syn1	20964	synapsin I
	Stxbp3a	20912	syntaxin binding protein 3A
	Taf11	68776	TAF11 RNA polymerase II, TATA box binding protein (TBP)-associated factor
	Taf2	319944	TAF2 RNA polymerase II, TATA box binding protein (TBP)-associated factor
	Taf7	24074	TAF7 RNA polymerase II, TATA box binding protein (TBP)-associated factor
	Tead1	21676	TEA domain family member 1
	Tinf2	28113	Terf1 (TRF1)-interacting nuclear factor 2
	Tspyl1	22110	testis-specific protein, Y-encoded-like 1
	Tgif	21815	TG interacting factor
	Tgif2	228839	TGFB-induced factor 2
	Thoc1	225160	THO complex 1
	Tdg	21665	thymine DNA glycosylase
	Thrap6	69790	thyroid hormone receptor associated protein 6
	Trip6	22051	thyroid hormone receptor interactor 6
	Trap1	68015	TNF receptor-associated protein 1
	Top1	21969	topoisomerase (DNA) I
	Top2b	21974	topoisomerase (DNA) II beta
	Topors	106021	topoisomerase I binding, arginine/serine-rich
	Tcea3	21401	transcription elongation factor A (SII), 3
	Tle3	21887	transducin-like enhancer of split 3, homolog of Drosophila E(spl)
	Tfrc	22042	transferrin receptor
	Tff3	21786	trefoil factor 3, intestinal
	Trim26	22670	tripartite motif protein 26
	Trim66	330627	tripartite motif-containing 66
	Trnt1	70047	tRNA nucleotidyl transferase, CCA-adding, 1
	Tpm4	326618	tropomyosin 4
	Tsc22d1	21807	TSC22 domain family, member 1
	Tspyl4	72480	TSPY-like 4
	Tulp4	68842	tubby like protein 4
	Tubgcp2	74237	tubulin, gamma complex associated protein 2
	Tubgcp3	259279	tubulin, gamma complex associated protein 3
	Tfip11	54723	tuftelin interacting protein 11
	Trp53inp2	68728	tumor protein p53 inducible nuclear protein 2
	Ywhah	22629	tyrosine 3-monooxygenase/tryptophan 5-monooxygenase activation protein, eta polypeptide
	Th	21823	tyrosine hydroxylase
	U2af1	108121	U2 small nuclear ribonucleoprotein auxiliary factor (U2AF) 1
	Ubqln1	56085	ubiquilin 1
	Uqcrfs1	66694	ubiquinol-cytochrome c reductase, Rieske iron-sulfur polypeptide 1
	Uba52	22186	ubiquitin A-52 residue ribosomal protein fusion product 1
	Usp9x	22284	ubiquitin specific peptidase 9, X chromosome
	Ube2b	22210	ubiquitin-conjugating enzyme E2B, RAD6 homology (S. cerevisiae)
	Ufm1	67890	ubiquitin-fold modifier 1
	Uncx4.1	22255	Unc4.1 homeobox (C. elegans)
	Usmg5	66477	upregulated during skeletal muscle growth 5
	Upp2	76654	uridine phosphorylase 2
	Maff	17133	v-maf musculoaponeurotic fibrosarcoma oncogene family, protein F (avian)
	Mafg	17134	v-maf musculoaponeurotic fibrosarcoma oncogene family, protein G (avian)
	Wasf3	245880	WAS protein family, member 3
	Wdr48	67561	WD repeat domain 48
	Wbscr22	66138	Williams Beuren syndrome chromosome region 22
	Xab2	67439	XPA binding protein 2
	Xylt2	217119	xylosyltransferase II
	Zap70	22637	zeta-chain (TCR) associated protein kinase
	Zbtb12	193736	zinc finger and BTB domain containing 12
	Zbtb33	56805	zinc finger and BTB domain containing 33
	Zbtb37	240869	zinc finger and BTB domain containing 37
	Zfp184	193452	zinc finger protein 184 (Kruppel-like)
	Zfp278	56218	zinc finger protein 278
	Zfp295	114565	zinc finger protein 295
	Zfp31	269585	zinc finger protein 31
	Zfp335	329559	zinc finger protein 335
	Zfp456	408065	zinc finger protein 456
	Zfp473	243963	zinc finger protein 473
	Zfp535	52712	zinc finger protein 535
	Zfp644	52397	zinc finger protein 644
	Zfp655	72611	zinc finger protein 655
	Zfp687	78266	zinc finger protein 687
	Zfp87	170763	zinc finger protein 87
	Zic4	22774	zinc finger protein of the cerebellum 4
	Zfpn1a5	67143	zinc finger protein, subfamily 1A, 5
	Zcsl2	105638	zinc finger, CSL domain containing 2
	Znrd1	66136	zinc ribbon domain containing, 1
	Zwint	52696	ZW10 interactor
	Zwilch	68014	Zwilch, kinetochore associated, homolog (Drosophila)
Dephosporylation
	Cdc14b	218294	CDC14 cell division cycle 14 homolog B (S. cerevisiae)
	Cdc25c	12532	cell division cycle 25 homolog C (S. cerevisiae)
	Dusp1	19252	dual specificity phosphatase 1
	Dusp22	105352	dual specificity phosphatase 22
	Dusp4	319520	dual specificity phosphatase 4
	Inpp5a	212111	inositol polyphosphate-5-phosphatase A
	Ppm1a	19042	protein phosphatase 1A, magnesium dependent, alpha isoform
	Ppm1b	19043	protein phosphatase 1B, magnesium dependent, beta isoform
	Ppm1d	53892	protein phosphatase 1D magnesium-dependent, delta isoform
	Ppm1k	243382	protein phosphatase 1K (PP2C domain containing)
	Ppp2r2a	71978	protein phosphatase 2 (formerly 2A), regulatory subunit B (PR 52), alpha isoform
	Ppp2ca	19052	protein phosphatase 2a, catalytic subunit, alpha isoform
	Ppm2c	381511	protein phosphatase 2C, magnesium dependent, catalytic subunit
	Ppp6c	67857	protein phosphatase 6, catalytic subunit
	Ptp4a1	19243	protein tyrosine phosphatase 4a1
	Ptpn11	19247	protein tyrosine phosphatase, non-receptor type 11
	Ptprs	19280	protein tyrosine phosphatase, receptor type, S
	Ptpru	19273	protein tyrosine phosphatase, receptor type, U
	Ptplb	70757	protein tyrosine phosphatase-like (proline instead of catalytic arginine), member b
	Biopolymer Metabolism
	Xrn2	24128	5'-3' exoribonuclease 2
	Ahi1	52906	Abelson helper integration site
	Arf6	11845	ADP-ribosylation factor 6
	Atrx	22589	alpha thalassemia/mental retardation syndrome X-linked homolog (human)
	Anapc10	68999	anaphase promoting complex subunit 10
	Aptx	66408	aprataxin
	Ate1	11907	arginine-tRNA-protein transferase 1
	Arih1	23806	ariadne ubiquitin-conjugating enzyme E2 binding protein homolog 1 (Drosophila)
	Btg2	12227	B-cell translocation gene 2, anti-proliferative
	Brca1	12189	breast cancer 1
	Brca2	12190	breast cancer 2
	C1qtnf2	69183	C1q and tumor necrosis factor related protein 2
	Camk2d	108058	calcium/calmodulin-dependent protein kinase II, delta
	Csnk1d	104318	casein kinase 1, delta
	Csnk1g2	103236	casein kinase 1, gamma 2
	Cdc14b	218294	CDC14 cell division cycle 14 homolog B (S. cerevisiae)
	Cdc25c	12532	cell division cycle 25 homolog C (S. cerevisiae)
	Cdc5l	71702	cell division cycle 5-like (S. pombe)
	Cbx8	30951	chromobox homolog 8 (Drosophila Pc class)
	Chd1	12648	chromodomain helicase DNA binding protein 1
	Cpsf6	432508	cleavage and polyadenylation specific factor 6
	Cstf2	108062	cleavage stimulation factor, 3' pre-RNA subunit 2
	Csdc2	105859	cold shock domain containing C2, RNA binding
	Cntn1	12805	contactin 1
	Dmtf1	23857	cyclin D binding myb-like transcription factor 1
	Dguok	27369	deoxyguanosine kinase
	Dus4l	71916	dihydrouridine synthase 4-like (S. cerevisiae)
	Dclre1a	55947	DNA cross-link repair 1A, PSO2 homolog (S. cerevisiae)
	Dusp1	19252	dual specificity phosphatase 1
	Dusp22	105352	dual specificity phosphatase 22
	Dusp4	319520	dual specificity phosphatase 4
	Epha2	13836	Eph receptor A2
	Exosc9	50911	exosome component 9
	Fbxl10	30841	F-box and leucine-rich repeat protein 10
	Fbxw4	30838	F-box and WD-40 domain protein 4
	Flt1	14254	FMS-like tyrosine kinase 1
	Flt3	14255	FMS-like tyrosine kinase 3
	Gemin6	67242	gem (nuclear organelle) associated protein 6
	Gpaa1	14731	GPI anchor attachment protein 1
	Hnrpa2b1	53379	heterogeneous nuclear ribonucleoprotein A2/B1
	Hist1h2ag	319167	histone 1, H2ag
	Hist1h4h	69386	histone 1, H4h
	Hist3h2bb	382522	histone 3, H2bb
	Htatip	81601	HIV-1 tat interactive protein, homolog (human)
	Ing3	71777	inhibitor of growth family, member 3
	Ikbkb	16150	inhibitor of kappaB kinase beta
	Immp2l	93757	inner mitochondrial membrane peptidase 2-like (S. cerevisiae)
	Ilf3	16201	interleukin enhancer binding factor 3
	Jak1	16451	Janus kinase 1
	Klhl12	240756	kelch-like 12 (Drosophila)
	Lsm8	76522	LSM8 homolog, U6 small nuclear RNA associated (S. cerevisiae)
	Mbd4	17193	methyl-CpG binding domain protein 4
	Mast1	56527	microtubule associated serine/threonine kinase 1
	Mastl	67121	microtubule associated serine/threonine kinase-like
	Mcm2	17216	minichromosome maintenance deficient 2 mitotin (S. cerevisiae)
	Mcm5	17218	minichromosome maintenance deficient 5, cell division cycle 46 (S. cerevisiae)
	Mapk10	26414	mitogen activated protein kinase 10
	Mapk3	26417	mitogen activated protein kinase 3
	Mbnl1	56758	muscleblind-like 1 (Drosophila)
	Myh10	77579	myosin, heavy polypeptide 10, non-muscle
	Neurl	18011	neuralized-like homolog (Drosophila)
	Nek1	18004	NIMA (never in mitosis gene a)-related expressed kinase 1
	Nek4	23955	NIMA (never in mitosis gene a)-related expressed kinase 4
	Nnp1	18114	novel nuclear protein 1
	Pom121	107939	nuclear pore membrane protein 121
	Nsd1	18193	nuclear receptor-binding SET-domain protein 1
	Nupl2	231042	nucleoporin like 2
	Nap1l3	54561	nucleosome assembly protein 1-like 3
	Mgmt	17314	O-6-methylguanine-DNA methyltransferase
	Orc2l	18393	origin recognition complex, subunit 2-like (S. cerevisiae)
	Orc5l	26429	origin recognition complex, subunit 5-like (S. cerevisiae)
	Otub2	68149	OTU domain, ubiquitin aldehyde binding 2
	Oxsr1	108737	oxidative-stress responsive 1
	Pctk2	237459	PCTAIRE-motif protein kinase 2
	Pftk1	18647	PFTAIRE protein kinase 1
	Plk2	20620	polo-like kinase 2 (Drosophila)
	Plk3	12795	polo-like kinase 3 (Drosophila)
	Plk4	20873	polo-like kinase 4 (Drosophila)
	Parp2	11546	poly (ADP-ribose) polymerase family, member 2
	Polb	18970	polymerase (DNA directed), beta
	Pja1	18744	praja1, RING-H2 motif containing
	Pop4	66161	processing of precursor 4, ribonuclease P/MRP family, (S. cerevisiae)
	Psmb2	26445	proteasome (prosome, macropain) subunit, beta type 2
	Psmb5	19173	proteasome (prosome, macropain) subunit, beta type 5
	Pot1	101185	protection of telomeres 1
	Prkce	18754	protein kinase C, epsilon
	Prkcz	18762	protein kinase C, zeta
	Ppm1a	19042	protein phosphatase 1A, magnesium dependent, alpha isoform
	Ppm1b	19043	protein phosphatase 1B, magnesium dependent, beta isoform
	Ppm1d	53892	protein phosphatase 1D magnesium-dependent, delta isoform
	Ppm1k	243382	protein phosphatase 1K (PP2C domain containing)
	Ppp2r2a	71978	protein phosphatase 2 (formerly 2A), regulatory subunit B (PR 52), alpha isoform
	Ppp2ca	19052	protein phosphatase 2a, catalytic subunit, alpha isoform
	Ppm2c	381511	protein phosphatase 2C, magnesium dependent, catalytic subunit
	Ppp6c	67857	protein phosphatase 6, catalytic subunit
	Ptp4a1	19243	protein tyrosine phosphatase 4a1
	Ptpn11	19247	protein tyrosine phosphatase, non-receptor type 11
	Ptprs	19280	protein tyrosine phosphatase, receptor type, S
	Ptpru	19273	protein tyrosine phosphatase, receptor type, U
	Ptplb	70757	protein tyrosine phosphatase-like (proline instead of catalytic arginine), member b
	Psmb8	16913	proteosome (prosome, macropain) subunit, beta type 8 (large multifunctional peptidase 7)
	Pdk3	236900	pyruvate dehydrogenase kinase, isoenzyme 3
	Rad51c	114714	Rad51 homolog c (S. cerevisiae)
	Rapgef3	223864	Rap guanine nucleotide exchange factor (GEF) 3
	Ripk4	72388	receptor-interacting serine-threonine kinase 4
	Rfc3	69263	replication factor C (activator 1) 3
	Rp2h	19889	retinitis pigmentosa 2 homolog (human)
	Rpp38	227522	ribonuclease P/MRP 38 subunit (human)
	Rps6kb2	58988	ribosomal protein S6 kinase, polypeptide 2
	4833427B12Rik	272551	RIKEN cDNA 4833427B12 gene
	4931406I20Rik	66743	RIKEN cDNA 4931406I20 gene
	5830411E10Rik	109019	RIKEN cDNA 5830411E10 gene
	E430034L04Rik	23881	RIKEN cDNA E430034L04 gene
	Ring1	19763	ring finger protein 1
	Rnf11	29864	ring finger protein 11
	Rnf7	19823	ring finger protein 7
	Riok2	67045	RIO kinase 2 (yeast)
	Rbm3	19652	RNA binding motif protein 3
	Stk11	20869	serine/threonine kinase 11
	Stk38l	232533	serine/threonine kinase 38 like
	Sugt1	67955	SGT1, suppressor of G2 allele of SKP1 (S. cerevisiae)
	Smug1	71726	single-strand selective monofunctional uracil DNA glycosylase
	Snrpa	53607	small nuclear ribonucleoprotein polypeptide A
	Snrpg	68011	small nuclear ribonucleoprotein polypeptide G
	Snf1lk	17691	SNF1-like kinase
	Snf1lk2	235344	SNF1-like kinase 2
	Shh	20423	sonic hedgehog
	Skp1a	21402	S-phase kinase-associated protein 1A
	Sfrs1	110809	splicing factor, arginine/serine-rich 1 (ASF/SF2)
	St6galnac6	50935	ST6 (alpha-N-acetyl-neuraminyl-2,3-beta-galactosyl-1,3)-N-acetylgalactosaminide alpha-2,6-sialyltransferase 6
	Soat2	223920	sterol O-acyltransferase 2
	Suv39h2	64707	suppressor of variegation 3-9 homolog 2 (Drosophila)
	Smndc1	76479	survival motor neuron domain containing 1
	Tspyl1	22110	testis-specific protein, Y-encoded-like 1
	Thoc1	225160	THO complex 1
	Tdg	21665	thymine DNA glycosylase
	Traf2	22030	Tnf receptor-associated factor 2
	Traf7	224619	Tnf receptor-associated factor 7
	Top1	21969	topoisomerase (DNA) I
	Top2b	21974	topoisomerase (DNA) II beta
	Topors	106021	topoisomerase I binding, arginine/serine-rich
	Trib1	211770	tribbles homolog 1 (Drosophila)
	Trim26	22670	tripartite motif protein 26
	Trnt1	70047	tRNA nucleotidyl transferase, CCA-adding, 1
	Tspyl4	72480	TSPY-like 4
	U2af1	108121	U2 small nuclear ribonucleoprotein auxiliary factor (U2AF) 1
	Ubqln1	56085	ubiquilin 1
	Uba52	22186	ubiquitin A-52 residue ribosomal protein fusion product 1
	Usp9x	22284	ubiquitin specific peptidase 9, X chromosome
	Ube2b	22210	ubiquitin-conjugating enzyme E2B, RAD6 homology (S. cerevisiae)
	Ube2h	22214	ubiquitin-conjugating enzyme E2H
	Ufm1	67890	ubiquitin-fold modifier 1
	Ulk2	29869	Unc-51 like kinase 2 (C. elegans)
	Xab2	67439	XPA binding protein 2
	Zap70	22637	zeta-chain (TCR) associated protein kinase
	Znrf4	20834	zinc and ring finger 4
	Zfp598	213753	zinc finger protein 598
RNA Processing
	Xrn2	24128	5'-3' exoribonuclease 2
	Arf6	11845	ADP-ribosylation factor 6
	Cdc5l	71702	cell division cycle 5-like (S. pombe)
	Cpsf6	432508	cleavage and polyadenylation specific factor 6
	Cstf2	108062	cleavage stimulation factor, 3' pre-RNA subunit 2
	Csdc2	105859	cold shock domain containing C2, RNA binding
	Dmtf1	23857	cyclin D binding myb-like transcription factor 1
	Dus4l	71916	dihydrouridine synthase 4-like (S. cerevisiae)
	Exosc9	50911	exosome component 9
	Gemin6	67242	gem (nuclear organelle) associated protein 6
	Hnrpa2b1	53379	heterogeneous nuclear ribonucleoprotein A2/B1
	Lsm8	76522	LSM8 homolog, U6 small nuclear RNA associated (S. cerevisiae)
	Mbnl1	56758	muscleblind-like 1 (Drosophila)
	Nnp1	18114	novel nuclear protein 1
	Pom121	107939	nuclear pore membrane protein 121
	Nupl2	231042	nucleoporin like 2
	Pop4	66161	processing of precursor 4, ribonuclease P/MRP family, (S. cerevisiae)
	Rpp38	227522	ribonuclease P/MRP 38 subunit (human)
	E430034L04Rik	23881	RIKEN cDNA E430034L04 gene
	Rbm3	19652	RNA binding motif protein 3
	Snrpa	53607	small nuclear ribonucleoprotein polypeptide A
	Snrpg	68011	small nuclear ribonucleoprotein polypeptide G
	Sfrs1	110809	splicing factor, arginine/serine-rich 1 (ASF/SF2)
	Smndc1	76479	survival motor neuron domain containing 1
	Thoc1	225160	THO complex 1
	Trnt1	70047	tRNA nucleotidyl transferase, CCA-adding, 1
	U2af1	108121	U2 small nuclear ribonucleoprotein auxiliary factor (U2AF) 1
	Xab2	67439	XPA binding protein 2
Protein Serine/Threonine Phosphotase Activity
	Ppm1a	19042	protein phosphatase 1A, magnesium dependent, alpha isoform
	Ppm1b	19043	protein phosphatase 1B, magnesium dependent, beta isoform
	Ppm1d	53892	protein phosphatase 1D magnesium-dependent, delta isoform
	Ppm1k	243382	protein phosphatase 1K (PP2C domain containing)
	Ppp2r2a	71978	protein phosphatase 2 (formerly 2A), regulatory subunit B (PR 52), alpha isoform
	Ppp2ca	19052	protein phosphatase 2a, catalytic subunit, alpha isoform
	Ppm2c	381511	protein phosphatase 2C, magnesium dependent, catalytic subunit
	Ppp6c	67857	protein phosphatase 6, catalytic subunit
Response to DNA Damage Stimulus
	Atrx	22589	alpha thalassemia/mental retardation syndrome X-linked homolog (human)
	Aptx	66408	aprataxin
	Btg2	12227	B-cell translocation gene 2, anti-proliferative
	Brca1	12189	breast cancer 1
	Brca2	12190	breast cancer 2
	Dclre1a	55947	DNA cross-link repair 1A, PSO2 homolog (S. cerevisiae)
	Mif	17319	macrophage migration inhibitory factor
	Mbd4	17193	methyl-CpG binding domain protein 4
	Mapk3	26417	mitogen activated protein kinase 3
	Nek1	18004	NIMA (never in mitosis gene a)-related expressed kinase 1
	Mgmt	17314	O-6-methylguanine-DNA methyltransferase
	Pmaip1	58801	phorbol-12-myristate-13-acetate-induced protein 1
	Parp2	11546	poly (ADP-ribose) polymerase family, member 2
	Polb	18970	polymerase (DNA directed), beta
	Ptpn11	19247	protein tyrosine phosphatase, non-receptor type 11
	Rad51c	114714	Rad51 homolog c (S. cerevisiae)
	Smug1	71726	single-strand selective monofunctional uracil DNA glycosylase
	Tdg	21665	thymine DNA glycosylase
	Topors	106021	topoisomerase I binding, arginine/serine-rich
	Ube2b	22210	ubiquitin-conjugating enzyme E2B, RAD6 homology (S. cerevisiae)
	Xab2	67439	XPA binding protein 2
Nucleotide Binding
	Arfl4	66182	ADP-ribosylation factor 4-like
	Arf6	11845	ADP-ribosylation factor 6
	Atrx	22589	alpha thalassemia/mental retardation syndrome X-linked homolog (human)
	Aak1	269774	AP2 associated kinase 1
	Abca3	27410	ATP-binding cassette, sub-family A (ABC1), member 3
	Abca6	76184	ATP-binding cassette, sub-family A (ABC1), member 6
	Abcf1	224742	ATP-binding cassette, sub-family F (GCN20), member 1
	Abcg2	26357	ATP-binding cassette, sub-family G (WHITE), member 2
	Braf	109880	Braf transforming gene
	Camk2d	108058	calcium/calmodulin-dependent protein kinase II, delta
	Csnk1d	104318	casein kinase 1, delta
	Csnk1g2	103236	casein kinase 1, gamma 2
	BC033915	70661	cDNA sequence BC033915
	Cdc42	12540	cell division cycle 42 homolog (S. cerevisiae)
	Cct4	12464	chaperonin subunit 4 (delta)
	Chdh	218865	choline dehydrogenase
	Chd1	12648	chromodomain helicase DNA binding protein 1
	Cpsf6	432508	cleavage and polyadenylation specific factor 6
	Cstf2	108062	cleavage stimulation factor, 3' pre-RNA subunit 2
	Ddx17	67040	DEAD (Asp-Glu-Ala-Asp) box polypeptide 17
	Ddx19a	13680	DEAD (Asp-Glu-Ala-Asp) box polypeptide 19a
	Ddx28	71986	DEAD (Asp-Glu-Ala-Asp) box polypeptide 28
	Ddx49	234374	DEAD (Asp-Glu-Ala-Asp) box polypeptide 49
	Ddx3x	13205	DEAD/H (Asp-Glu-Ala-Asp/His) box polypeptide 3, X-linked
	Dhx36	72162	DEAH (Asp-Glu-Ala-His) box polypeptide 36
	Dhx38	64340	DEAH (Asp-Glu-Ala-His) box polypeptide 38
	Dguok	27369	deoxyguanosine kinase
	Dld	13382	dihydrolipoamide dehydrogenase
	Dus4l	71916	dihydrouridine synthase 4-like (S. cerevisiae)
	Dscr1	54720	Down syndrome critical region homolog 1 (human)
	Dnahc8	13417	dynein, axonemal, heavy chain 8
	Epha2	13836	Eph receptor A2
	Eef2	13629	eukaryotic translation elongation factor 2
	Flt1	14254	FMS-like tyrosine kinase 1
	Flt3	14255	FMS-like tyrosine kinase 3
	Gtf2f2	68705	general transcription factor IIF, polypeptide 2
	Gyk	14933	glycerol kinase
	Gtpbp2	56055	GTP binding protein 2
	Gnao1	14681	guanine nucleotide binding protein, alpha o
	Gnl2	230737	guanine nucleotide binding protein-like 2 (nucleolar)
	Guk1	14923	guanylate kinase 1
	Hbs1l	56422	Hbs1-like (S. cerevisiae)
	Hspa1l	15482	heat shock protein 1-like
	Hnrpa2b1	53379	heterogeneous nuclear ribonucleoprotein A2/B1
	Hnrpa3	229279	heterogeneous nuclear ribonucleoprotein A3
	Ikbkb	16150	inhibitor of kappaB kinase beta
	Immp2l	93757	inner mitochondrial membrane peptidase 2-like (S. cerevisiae)
	Idh3g	15929	isocitrate dehydrogenase 3 (NAD+), gamma
	Jak1	16451	Janus kinase 1
	Kif17	16559	kinesin family member 17
	Kif18a	228421	kinesin family member 18A
	Kif5c	16574	kinesin family member 5C
	Mkks	59030	McKusick-Kaufman syndrome protein
	Mast1	56527	microtubule associated serine/threonine kinase 1
	Mastl	67121	microtubule associated serine/threonine kinase-like
	Mcm2	17216	minichromosome maintenance deficient 2 mitotin (S. cerevisiae)
	Mcm5	17218	minichromosome maintenance deficient 5, cell division cycle 46 (S. cerevisiae)
	Mapk10	26414	mitogen activated protein kinase 10
	Mapk3	26417	mitogen activated protein kinase 3
	Myh10	77579	myosin, heavy polypeptide 10, non-muscle
	Nalp5	23968	NACHT, leucine rich repeat and PYD containing 5
	Ndufa10	67273	NADH dehydrogenase (ubiquinone) 1 alpha subcomplex 10
	Ndufa13	67184	NADH dehydrogenase (ubiquinone) 1 alpha subcomplex, 13
	Nek1	18004	NIMA (never in mitosis gene a)-related expressed kinase 1
	Nek4	23955	NIMA (never in mitosis gene a)-related expressed kinase 4
	Nubpl	76826	nucleotide binding protein-like
	Opa1	74143	optic atrophy 1 homolog (human)
	Orc5l	26429	origin recognition complex, subunit 5-like (S. cerevisiae)
	Oxsr1	108737	oxidative-stress responsive 1
	Pctk2	237459	PCTAIRE-motif protein kinase 2
	Ppil4	67418	peptidylprolyl isomerase (cyclophilin)-like 4
	Ppargc1a	19017	peroxisome proliferative activated receptor, gamma, coactivator 1 alpha
	Pftk1	18647	PFTAIRE protein kinase 1
	Plekhh1	211945	pleckstrin homology domain containing, family H (with MyTH4 domain) member 1
	Plk2	20620	polo-like kinase 2 (Drosophila)
	Plk3	12795	polo-like kinase 3 (Drosophila)
	Plk4	20873	polo-like kinase 4 (Drosophila)
	Parp2	11546	poly (ADP-ribose) polymerase family, member 2
	Prss15	74142	protease, serine, 15
	Prkce	18754	protein kinase C, epsilon
	Prkcz	18762	protein kinase C, zeta
	Pdk3	236900	pyruvate dehydrogenase kinase, isoenzyme 3
	Rab21	216344	RAB21, member RAS oncogene family
	Rab5a	271457	RAB5A, member RAS oncogene family
	Rab6	19346	RAB6, member RAS oncogene family
	Rad51c	114714	Rad51 homolog c (S. cerevisiae)
	Rapgef3	223864	Rap guanine nucleotide exchange factor (GEF) 3
	Rhoj	80837	ras homolog gene family, member J
	Rap1b	215449	RAS related protein 1b
	Rap2a	76108	RAS related protein 2a
	Rit2	19762	Ras-like without CAAX 2
	Ripk4	72388	receptor-interacting serine-threonine kinase 4
	Rfc3	69263	replication factor C (activator 1) 3
	Rp2h	19889	retinitis pigmentosa 2 homolog (human)
	Rps6kb2	58988	ribosomal protein S6 kinase, polypeptide 2
	C330021A05Rik	217378	RIKEN cDNA C330021A05 gene
	E430034L04Rik	23881	RIKEN cDNA E430034L04 gene
	Riok2	67045	RIO kinase 2 (yeast)
	Rbm3	19652	RNA binding motif protein 3
	Rbm7	67010	RNA binding motif protein 7
	Rbms2	56516	RNA binding motif, single stranded interacting protein 2
	Stk11	20869	serine/threonine kinase 11
	Stk38l	232533	serine/threonine kinase 38 like
	Snrpa	53607	small nuclear ribonucleoprotein polypeptide A
	Snf1lk	17691	SNF1-like kinase
	Snf1lk2	235344	SNF1-like kinase 2
	Sfrs1	110809	splicing factor, arginine/serine-rich 1 (ASF/SF2)
	Sult1a1	20887	sulfotransferase family 1A, phenol-preferring, member 1
	Trap1	68015	TNF receptor-associated protein 1
	Top2b	21974	topoisomerase (DNA) II beta
	Trib1	211770	tribbles homolog 1 (Drosophila)
	Trnt1	70047	tRNA nucleotidyl transferase, CCA-adding, 1
	U2af1	108121	U2 small nuclear ribonucleoprotein auxiliary factor (U2AF) 1
	Ulk2	29869	Unc-51 like kinase 2 (C. elegans)
	Zap70	22637	zeta-chain (TCR) associated protein kinase
Ribonucleoprotein Complex
	Bcas2	68183	breast carcinoma amplified sequence 2
	Cdc5l	71702	cell division cycle 5-like (S. pombe)
	Dmtf1	23857	cyclin D binding myb-like transcription factor 1
	Gemin6	67242	gem (nuclear organelle) associated protein 6
	Hnrpa2b1	53379	heterogeneous nuclear ribonucleoprotein A2/B1
	Hnrpa3	229279	heterogeneous nuclear ribonucleoprotein A3
	Lsm8	76522	LSM8 homolog, U6 small nuclear RNA associated (S. cerevisiae)
	Mvp	78388	major vault protein
	Mrpl16	94063	mitochondrial ribosomal protein L16
	Mrpl49	18120	mitochondrial ribosomal protein L49
	Mrps23	64656	mitochondrial ribosomal protein S23
	Mrps30	59054	mitochondrial ribosomal protein S30
	Nnp1	18114	novel nuclear protein 1
	Nolc1	70769	nucleolar and coiled-body phosphoprotein 1
	Pop4	66161	processing of precursor 4, ribonuclease P/MRP family, (S. cerevisiae)
	Rpp38	227522	ribonuclease P/MRP 38 subunit (human)
	Rpl13	270106	ribosomal protein L13
	Rpl15	66480	ribosomal protein L15
	Rpl26	19941	ribosomal protein L26
	Rpl27a	26451	ribosomal protein L27a
	Rps11	27207	ribosomal protein S11
	Rps16	20055	ribosomal protein S16
	Rps17	20068	ribosomal protein S17
	Rps29	20090	ribosomal protein S29
	Rps9	76846	ribosomal protein S9
	Rplp2	67186	ribosomal protein, large P2
	Snrpa	53607	small nuclear ribonucleoprotein polypeptide A
	Snrpg	68011	small nuclear ribonucleoprotein polypeptide G
	Smndc1	76479	survival motor neuron domain containing 1
	U2af1	108121	U2 small nuclear ribonucleoprotein auxiliary factor (U2AF) 1
	Uba52	22186	ubiquitin A-52 residue ribosomal protein fusion product 1
zif268 Targets
Leading Edge
	Cdh2	12558	cadherin 2
	Ctnna1	12385	catenin (cadherin associated protein), alpha 1
	Centd3	106952	centaurin, delta 3
	Enah	13800	enabled homolog (Drosophila)
	Eps8l1	67425	EPS8-like 1
	Fgd4	224014	FYVE, RhoGEF and PH domain containing 4
	Nckap1	50884	NCK-associated protein 1
	Nradd	67169	neurotrophin receptor associated death domain
	Pdlim7	67399	PDZ and LIM domain 7
	Ptk2	14083	PTK2 protein tyrosine kinase 2
	Rab34	19376	RAB34, member of RAS oncogene family
	Akt1	11651	thymoma viral proto-oncogene 1
	Trpm7	58800	transient receptor potential cation channel, subfamily M, member 7
	Tmod3	50875	tropomodulin 3
	Tnfrsf12a	27279	tumor necrosis factor receptor superfamily, member 12a
nucleobase, nucleoside, ... metabolism
	Papss1	23971	3'-phosphoadenosine 5'-phosphosulfate synthase 1
	Ahi1	52906	Abelson helper integration site
	Actl6b	83766	actin-like 6B
	Ap1s3	252903	adaptor-related protein complex AP-1, sigma 3
	Ada	11486	adenosine deaminase
	Adat1	30947	adenosine deaminase, tRNA-specific 1
	Ampd1	229665	adenosine monophosphate deaminase 1 (isoform M)
	Adcy2	210044	adenylate cyclase 2
	Adcy8	11514	adenylate cyclase 8
	Arf1	11840	ADP-ribosylation factor 1
	Arf3	11842	ADP-ribosylation factor 3
	Arl1	104303	ADP-ribosylation factor-like 1
	Aes	14797	amino-terminal enhancer of split
	Apobec2	11811	apolipoprotein B editing complex 2
	Alx3	11694	aristaless 3
	Atp6v1c1	66335	ATPase, H+ transporting, V1 subunit C, isoform 1
	Atp6v1f	66144	ATPase, H+ transporting, V1 subunit F
	Atp6v1g1	66290	ATPase, H+ transporting, V1 subunit G isoform 1
	Aire	11634	autoimmune regulator (autoimmune polyendocrinopathy candidiasis ectodermal dystrophy)
	Barx2	12023	BarH-like homeobox 2
	Btf3	218490	basic transcription factor 3
	Bop1	12181	block of proliferation 1
	Bbx	70508	bobby sox homolog (Drosophila)
	Brunol4	108013	bruno-like 4, RNA binding protein (Drosophila)
	Btbd4	72147	BTB (POZ) domain containing 4
	Creb1	12912	cAMP responsive element binding protein 1
	Caskin1	268932	CASK interacting protein 1
	Centg3	213990	centaurin, gamma 3
	Cbx2	12416	chromobox homolog 2 (Drosophila Pc class)
	Clptm1	56457	cleft lip and palate associated transmembrane protein 1
	Cbfb	12400	core binding factor beta
	Cbfa2t2h	12396	core-binding factor, runt domain, alpha subunit 2, translocated to, 2 homolog (human)
	Dmtf1	23857	cyclin D binding myb-like transcription factor 1
	Ccnh	66671	cyclin H
	Cdk9	107951	cyclin-dependent kinase 9 (CDC2-related kinase)
	Cdkn2a	12578	cyclin-dependent kinase inhibitor 2A
	Dzip1	66573	DAZ interacting protein 1
	Dctd	320685	dCMP deaminase
	Dedd	21945	death effector domain-containing
	Dido1	23856	death inducer-obliterator 1
	Dcps	69305	decapping enzyme, scavenger
	Dnase1l2	66705	deoxyribonuclease 1-like 2
	Dtymk	21915	deoxythymidylate kinase
	Dus1l	68730	dihydrouridine synthase 1-like (S. cerevisiae)
	Dlx4	13394	distal-less homeobox 4
	Dnmt3a	13435	DNA methyltransferase 3A
	Dnmt3b	13436	DNA methyltransferase 3B
	Poln	272158	DNA polymerase N
	Top1mt	72960	DNA topoisomerase 1, mitochondrial
	Dmrtc2	71241	doublesex and mab-3 related transcription factor like family C2
	Dysfip1	68701	dysferlin interacting protein 1
	Egr1	13653	early growth response 1
	Enpp1	18605	ectonucleotide pyrophosphatase/phosphodiesterase 1
	Elk4	13714	ELK4, member of ETS oncogene family
	Ern2	26918	endoplasmic reticulum (ER) to nucleus signalling 2
	En2	13799	engrailed 2
	Epc2	227867	enhancer of polycomb homolog 2 (Drosophila)
	Etv5	104156	ets variant gene 5
	Exosc3	66362	exosome component 3
	Exosc8	69639	exosome component 8
	Fbxl11	225876	F-box and leucine-rich repeat protein 11
	Foxo1	56458	forkhead box O1
	Foxo3a	56484	forkhead box O3a
	Foxr1	382074	forkhead box R1
	Fosl2	14284	fos-like antigen 2
	Fus	233908	fusion, derived from t(12;16) malignant liposarcoma (human)
	Gata5	14464	GATA binding protein 5
	Gcn5l2	14534	GCN5 general control of amino acid synthesis-like 2 (yeast)
	Gemin5	216766	gem (nuclear organelle) associated protein 5
	Gemin7	69731	gem (nuclear organelle) associated protein 7
	Gsh1	14842	genomic screened homeo box 1
	Gli3	14634	GLI-Kruppel family member GLI3
	Gnpnat1	54342	glucosamine-phosphate N-acetyltransferase 1
	Gucy2e	14919	guanylate cyclase 2e
	H2afx	15270	H2A histone family, member X
	Hp1bp3	15441	heterochromatin protein 1, binding protein 3
	Hnrpdl	50926	heterogeneous nuclear ribonucleoprotein D-like
	Hmg20b	15353	high mobility group 20 B
	Hdac6	15185	histone deacetylase 6
	Hoxa2	15399	homeo box A2
	Hipk3	15259	homeodomain interacting protein kinase 3
	Hic1	15248	hypermethylated in cancer 1
	Impdh2	23918	inosine 5'-phosphate dehydrogenase 2
	Inppl1	16332	inositol polyphosphate phosphatase-like 1
	Isl2	104360	insulin related protein 2 (islet 2)
	Irf1	16362	interferon regulatory factor 1
	Irf5	27056	interferon regulatory factor 5
	Ilf3	16201	interleukin enhancer binding factor 3
	Irx4	50916	Iroquois related homeobox 4 (Drosophila)
	Jarid1c	20591	jumonji, AT rich interactive domain 1C (Rbp2 like)
	Jund1	16478	Jun proto-oncogene related gene d1
	Keap1	50868	kelch-like ECH-associated protein 1
	Klf10	21847	Kruppel-like factor 10
	Klf13	50794	Kruppel-like factor 13
	Klf16	118445	Kruppel-like factor 16
	Klf2	16598	Kruppel-like factor 2 (lung)
	Klf3	16599	Kruppel-like factor 3 (basic)
	Lmo4	16911	LIM domain only 4
	Lsm8	76522	LSM8 homolog, U6 small nuclear RNA associated (S. cerevisiae)
	Lef1	16842	lymphoid enhancer binding factor 1
	Mnt	17428	max binding protein
	Mxd4	17122	Max dimerization protein 4
	Mbd2	17191	methyl-CpG binding domain protein 2
	Mettl5	75422	methyltransferase like 5
	Mib2	76580	mindbomb homolog 2 (Drosophila)
	Mapk8ip1	19099	mitogen activated protein kinase 8 interacting protein 1
	Mkl1	223701	MKL (megakaryoblastic leukemia)/myocardin-like 1
	Mms19l	72199	MMS19 (MET18 S. cerevisiae)-like
	Morf4l2	56397	mortality factor 4 like 2
	Mbnl1	56758	muscleblind-like 1 (Drosophila)
	Msc	17681	musculin
	Maz	17188	MYC-associated zinc finger protein (purine-binding transcription factor)
	Meis1	17268	myeloid ecotropic viral integration site 1
	Mllt10	17354	myeloid/lymphoid or mixed lineage-leukemia translocation to 10 homolog (Drosophila)
	Mll3	231051	myeloid/lymphoid or mixed-lineage leukemia 3
	Nadsyn1	78914	NAD synthetase 1
	Ndufa10	67273	NADH dehydrogenase (ubiquinone) 1 alpha subcomplex 10
	Nlk	18099	nemo like kinase
	Neurog1	18014	neurogenin 1
	Npas1	18142	neuronal PAS domain protein 1
	Nab1	17936	Ngfi-A binding protein 1
	Nab2	17937	Ngfi-A binding protein 2
	Nmnat3	74080	nicotinamide nucleotide adenylyltransferase 3
	Nkx2-5	18091	NK2 transcription factor related, locus 5 (Drosophila)
	Nkx6-1	18096	NK6 transcription factor related, locus 1 (Drosophila)
	Nfic	18029	nuclear factor I/C
	Nfkb2	18034	nuclear factor of kappa light polypeptide gene enhancer in B-cells 2, p49/p100
	Nfe2	18022	nuclear factor, erythroid derived 2
	Nfe2l2	18024	nuclear factor, erythroid derived 2, like 2
	Nfyc	18046	nuclear transcription factor-Y gamma
	Onecut2	225631	one cut domain, family member 2
	Orc4l	26428	origin recognition complex, subunit 4-like (S. cerevisiae)
	Pcaf	18519	p300/CBP-associated factor
	Ppargc1a	19017	peroxisome proliferative activated receptor, gamma, coactivator 1 alpha
	Ppara	19013	peroxisome proliferator activated receptor alpha
	Phf1	21652	PHD finger protein 1
	Phf12	268448	PHD finger protein 12
	Phf7	71838	PHD finger protein 7
	Prpsap1	67763	phosphoribosyl pyrophosphate synthetase-associated protein 1
	Parp1	11545	poly (ADP-ribose) polymerase family, member 1
	Pols	210106	polymerase (DNA directed) sigma
	Polh	80905	polymerase (DNA directed), eta (RAD 30 related)
	Polr2j	20022	polymerase (RNA) II (DNA directed) polypeptide J
	Pou2f2	18987	POU domain, class 2, transcription factor 2
	Pou4f2	18997	POU domain, class 4, transcription factor 2
	Prdm16	70673	PR domain containing 16
	Pbx4	80720	pre-B-cell leukemia transcription factor 4
	Pdcd8	26926	programmed cell death 8
	Pnrc2	52830	proline-rich nuclear receptor coactivator 2
	Pias1	56469	protein inhibitor of activated STAT 1
	Pias4	59004	protein inhibitor of activated STAT, 4
	Prpf3	70767	PRP3 pre-mRNA processing factor 3 homolog (yeast)
	Ppfibp1	67533	PTPRF interacting protein, binding protein 1 (liprin beta 1)
	Pura	19290	purine rich element binding protein A
	Pnp	18950	purine-nucleoside phosphorylase
	Rora	19883	RAR-related orphan receptor alpha
	Rel	19696	reticuloendotheliosis oncogene
	Rbbp7	245688	retinoblastoma binding protein 7
	Rarb	218772	retinoic acid receptor, beta
	Rarg	19411	retinoic acid receptor, gamma
	Rxra	20181	retinoid X receptor alpha
	Rexo2	104444	REX2, RNA exonuclease 2 homolog (S. cerevisiae)
	Rpp38	227522	ribonuclease P/MRP 38 subunit (human)
	Rpia	19895	ribose 5-phosphate isomerase A
	1700013G10Rik	75507	RIKEN cDNA 1700013G10 gene
	2810021J22Rik	69944	RIKEN cDNA 2810021J22 gene
	3300001P08Rik	67684	RIKEN cDNA 3300001P08 gene
	4933426I21Rik	71163	RIKEN cDNA 4933426I21 gene
	5730449L18Rik	66637	RIKEN cDNA 5730449L18 gene
	6430502M16Rik	218440	RIKEN cDNA 6430502M16 gene
	A730008L03Rik	58202	RIKEN cDNA A730008L03 gene
	Rnf2	19821	ring finger protein 2
	Rybp	56353	RING1 and YY1 binding protein
	Rbms1	56878	RNA binding motif, single stranded interacting protein 1
	Ruvbl2	20174	RuvB-like protein 2
	Ssbp3	72475	single-stranded DNA binding protein 3
	Sirt1	93759	sirtuin 1 ((silent mating type information regulation 2, homolog) 1 (S. cerevisiae)
	Sirt5	68346	sirtuin 5 (silent mating type information regulation 2 homolog) 5 (S. cerevisiae)
	Skil	20482	SKI-like
	Snrpe	20643	small nuclear ribonucleoprotein E
	Slc22a17	59049	solute carrier family 22 (organic cation transporter), member 17
	Satb1	20230	special AT-rich sequence binding protein 1
	Satb2	212712	special AT-rich sequence binding protein 2
	Sfrs9	108014	splicing factor, arginine/serine rich 9
	Sox1	20664	SRY-box containing gene 1
	Sox13	20668	SRY-box containing gene 13
	Sox5	20678	SRY-box containing gene 5
	Taf3	209361	TAF3 RNA polymerase II, TATA box binding protein (TBP)-associated factor
	Tbx20	57246	T-box 20
	Tenr	21744	testis nuclear RNA binding protein
	Tgif2	228839	TGFB-induced factor 2
	Txnl4	27366	thioredoxin-like 4
	Tdg	21665	thymine DNA glycosylase
	Tef	21685	thyrotroph embryonic factor
	Tceb2	67673	transcription elongation factor B (SIII), polypeptide 2
	Tceb3	27224	transcription elongation factor B (SIII), polypeptide 3
	Tcf15	21407	transcription factor 15
	Tcf7	21414	transcription factor 7, T-cell specific
	Tcfap2c	21420	transcription factor AP-2, gamma
	Sin3a	20466	transcriptional regulator, SIN3A (yeast)
	Tle1	21885	transducin-like enhancer of split 1, homolog of Drosophila E(spl)
	Tle2	21886	transducin-like enhancer of split 2, homolog of Drosophila E(spl)
	Tle6	114606	transducin-like enhancer of split 6, homolog of Drosophila E(spl)
	Trpc2	22064	transient receptor potential cation channel, subfamily C, member 2
	Tsen2	381802	tRNA splicing endonuclease 2 homolog (SEN2, S. cerevisiae)
	Wars	22375	tryptophanyl-tRNA synthetase
	Twist2	13345	twist homolog 2 (Drosophila)
	B3galnt2	97884	UDP-GalNAc:betaGlcNAc beta 1,3-galactosaminyltransferase, polypeptide 2
	Utf1	22286	undifferentiated embryonic cell transcription factor 1
	Ubp1	22221	upstream binding protein 1
	Usf2	22282	upstream transcription factor 2
	Vgll4	232334	vestigial like 4 (Drosophila)
	Vdr	22337	vitamin D receptor
	Maff	17133	v-maf musculoaponeurotic fibrosarcoma oncogene family, protein F (avian)
	Mafg	17134	v-maf musculoaponeurotic fibrosarcoma oncogene family, protein G (avian)
	Wbp7	75410	WW domain binding protein 7
	Xpa	22590	xeroderma pigmentosum, complementation group A
	Ybx2	53422	Y box protein 2
	Zbtb24	268294	zinc finger and BTB domain containing 24
	Zbtb7a	16969	zinc finger and BTB domain containing 7a
	Zfp110	65020	zinc finger protein 110
	Zfp131	72465	zinc finger protein 131
	Zfp143	20841	zinc finger protein 143
	Zfp2	22678	zinc finger protein 2
	Zfp406	380993	zinc finger protein 406
	Zfp451	98403	zinc finger protein 451
	Zfp535	52712	zinc finger protein 535
	Zfpm1	22761	zinc finger protein, multitype 1
	Zfpn1a2	22779	zinc finger protein, subfamily 1A, 2 (Helios)
	Zcchc4	78796	zinc finger, CCHC domain containing 4
Regulation of Transcription, DNA-dependent
	Ap1s3	252903	adaptor-related protein complex AP-1, sigma 3
	Aes	14797	amino-terminal enhancer of split
	Alx3	11694	aristaless 3
	Aire	11634	autoimmune regulator (autoimmune polyendocrinopathy candidiasis ectodermal dystrophy)
	Barx2	12023	BarH-like homeobox 2
	Btf3	218490	basic transcription factor 3
	Bbx	70508	bobby sox homolog (Drosophila)
	Btbd4	72147	BTB (POZ) domain containing 4
	Creb1	12912	cAMP responsive element binding protein 1
	Caskin1	268932	CASK interacting protein 1
	Centg3	213990	centaurin, gamma 3
	Cbx2	12416	chromobox homolog 2 (Drosophila Pc class)
	Cbfb	12400	core binding factor beta
	Cbfa2t2h	12396	core-binding factor, runt domain, alpha subunit 2, translocated to, 2 homolog (human)
	Dmtf1	23857	cyclin D binding myb-like transcription factor 1
	Ccnh	66671	cyclin H
	Cdk9	107951	cyclin-dependent kinase 9 (CDC2-related kinase)
	Cdkn2a	12578	cyclin-dependent kinase inhibitor 2A
	Dzip1	66573	DAZ interacting protein 1
	Dedd	21945	death effector domain-containing
	Dido1	23856	death inducer-obliterator 1
	Dlx4	13394	distal-less homeobox 4
	Dnmt3a	13435	DNA methyltransferase 3A
	Dmrtc2	71241	doublesex and mab-3 related transcription factor like family C2
	Dysfip1	68701	dysferlin interacting protein 1
	Egr1	13653	early growth response 1
	Elk4	13714	ELK4, member of ETS oncogene family
	Ern2	26918	endoplasmic reticulum (ER) to nucleus signalling 2
	En2	13799	engrailed 2
	Epc2	227867	enhancer of polycomb homolog 2 (Drosophila)
	Etv5	104156	ets variant gene 5
	Fbxl11	225876	F-box and leucine-rich repeat protein 11
	Foxo1	56458	forkhead box O1
	Foxo3a	56484	forkhead box O3a
	Foxr1	382074	forkhead box R1
	Fosl2	14284	fos-like antigen 2
	Fus	233908	fusion, derived from t(12;16) malignant liposarcoma (human)
	Gata5	14464	GATA binding protein 5
	Gcn5l2	14534	GCN5 general control of amino acid synthesis-like 2 (yeast)
	Gsh1	14842	genomic screened homeo box 1
	Gli3	14634	GLI-Kruppel family member GLI3
	Hmg20b	15353	high mobility group 20 B
	Hdac6	15185	histone deacetylase 6
	Hoxa2	15399	homeo box A2
	Hipk3	15259	homeodomain interacting protein kinase 3
	Hic1	15248	hypermethylated in cancer 1
	Inppl1	16332	inositol polyphosphate phosphatase-like 1
	Isl2	104360	insulin related protein 2 (islet 2)
	Irf1	16362	interferon regulatory factor 1
	Irf5	27056	interferon regulatory factor 5
	Ilf3	16201	interleukin enhancer binding factor 3
	Irx4	50916	Iroquois related homeobox 4 (Drosophila)
	Jarid1c	20591	jumonji, AT rich interactive domain 1C (Rbp2 like)
	Jund1	16478	Jun proto-oncogene related gene d1
	Keap1	50868	kelch-like ECH-associated protein 1
	Klf10	21847	Kruppel-like factor 10
	Klf13	50794	Kruppel-like factor 13
	Klf16	118445	Kruppel-like factor 16
	Klf2	16598	Kruppel-like factor 2 (lung)
	Klf3	16599	Kruppel-like factor 3 (basic)
	Lmo4	16911	LIM domain only 4
	Lef1	16842	lymphoid enhancer binding factor 1
	Mnt	17428	max binding protein
	Mxd4	17122	Max dimerization protein 4
	Mbd2	17191	methyl-CpG binding domain protein 2
	Mib2	76580	mindbomb homolog 2 (Drosophila)
	Mapk8ip1	19099	mitogen activated protein kinase 8 interacting protein 1
	Mkl1	223701	MKL (megakaryoblastic leukemia)/myocardin-like 1
	Mms19l	72199	MMS19 (MET18 S. cerevisiae)-like
	Morf4l2	56397	mortality factor 4 like 2
	Msc	17681	musculin
	Maz	17188	MYC-associated zinc finger protein (purine-binding transcription factor)
	Meis1	17268	myeloid ecotropic viral integration site 1
	Mllt10	17354	myeloid/lymphoid or mixed lineage-leukemia translocation to 10 homolog (Drosophila)
	Mll3	231051	myeloid/lymphoid or mixed-lineage leukemia 3
	Nlk	18099	nemo like kinase
	Neurog1	18014	neurogenin 1
	Npas1	18142	neuronal PAS domain protein 1
	Nab1	17936	Ngfi-A binding protein 1
	Nab2	17937	Ngfi-A binding protein 2
	Nkx2-5	18091	NK2 transcription factor related, locus 5 (Drosophila)
	Nkx6-1	18096	NK6 transcription factor related, locus 1 (Drosophila)
	Nfic	18029	nuclear factor I/C
	Nfkb2	18034	nuclear factor of kappa light polypeptide gene enhancer in B-cells 2, p49/p100
	Nfe2	18022	nuclear factor, erythroid derived 2
	Nfe2l2	18024	nuclear factor, erythroid derived 2, like 2
	Nfyc	18046	nuclear transcription factor-Y gamma
	Onecut2	225631	one cut domain, family member 2
	Pcaf	18519	p300/CBP-associated factor
	Ppargc1a	19017	peroxisome proliferative activated receptor, gamma, coactivator 1 alpha
	Ppara	19013	peroxisome proliferator activated receptor alpha
	Phf1	21652	PHD finger protein 1
	Phf12	268448	PHD finger protein 12
	Phf7	71838	PHD finger protein 7
	Pou2f2	18987	POU domain, class 2, transcription factor 2
	Pou4f2	18997	POU domain, class 4, transcription factor 2
	Prdm16	70673	PR domain containing 16
	Pbx4	80720	pre-B-cell leukemia transcription factor 4
	Pnrc2	52830	proline-rich nuclear receptor coactivator 2
	Pias1	56469	protein inhibitor of activated STAT 1
	Pias4	59004	protein inhibitor of activated STAT, 4
	Pura	19290	purine rich element binding protein A
	Rora	19883	RAR-related orphan receptor alpha
	Rel	19696	reticuloendotheliosis oncogene
	Rbbp7	245688	retinoblastoma binding protein 7
	Rarb	218772	retinoic acid receptor, beta
	Rarg	19411	retinoic acid receptor, gamma
	Rxra	20181	retinoid X receptor alpha
	1700013G10Rik	75507	RIKEN cDNA 1700013G10 gene
	2810021J22Rik	69944	RIKEN cDNA 2810021J22 gene
	4933426I21Rik	71163	RIKEN cDNA 4933426I21 gene
	6430502M16Rik	218440	RIKEN cDNA 6430502M16 gene
	A730008L03Rik	58202	RIKEN cDNA A730008L03 gene
	Rnf2	19821	ring finger protein 2
	Rybp	56353	RING1 and YY1 binding protein
	Ssbp3	72475	single-stranded DNA binding protein 3
	Sirt1	93759	sirtuin 1 ((silent mating type information regulation 2, homolog) 1 (S. cerevisiae)
	Sirt5	68346	sirtuin 5 (silent mating type information regulation 2 homolog) 5 (S. cerevisiae)
	Skil	20482	SKI-like
	Satb1	20230	special AT-rich sequence binding protein 1
	Satb2	212712	special AT-rich sequence binding protein 2
	Sox1	20664	SRY-box containing gene 1
	Sox13	20668	SRY-box containing gene 13
	Sox5	20678	SRY-box containing gene 5
	Taf3	209361	TAF3 RNA polymerase II, TATA box binding protein (TBP)-associated factor
	Tbx20	57246	T-box 20
	Tgif2	228839	TGFB-induced factor 2
	Tef	21685	thyrotroph embryonic factor
	Tceb2	67673	transcription elongation factor B (SIII), polypeptide 2
	Tceb3	27224	transcription elongation factor B (SIII), polypeptide 3
	Tcf15	21407	transcription factor 15
	Tcf7	21414	transcription factor 7, T-cell specific
	Tcfap2c	21420	transcription factor AP-2, gamma
	Sin3a	20466	transcriptional regulator, SIN3A (yeast)
	Tle1	21885	transducin-like enhancer of split 1, homolog of Drosophila E(spl)
	Tle2	21886	transducin-like enhancer of split 2, homolog of Drosophila E(spl)
	Tle6	114606	transducin-like enhancer of split 6, homolog of Drosophila E(spl)
	Twist2	13345	twist homolog 2 (Drosophila)
	Utf1	22286	undifferentiated embryonic cell transcription factor 1
	Ubp1	22221	upstream binding protein 1
	Usf2	22282	upstream transcription factor 2
	Vgll4	232334	vestigial like 4 (Drosophila)
	Vdr	22337	vitamin D receptor
	Maff	17133	v-maf musculoaponeurotic fibrosarcoma oncogene family, protein F (avian)
	Mafg	17134	v-maf musculoaponeurotic fibrosarcoma oncogene family, protein G (avian)
	Wbp7	75410	WW domain binding protein 7
	Ybx2	53422	Y box protein 2
	Zbtb24	268294	zinc finger and BTB domain containing 24
	Zbtb7a	16969	zinc finger and BTB domain containing 7a
	Zfp110	65020	zinc finger protein 110
	Zfp131	72465	zinc finger protein 131
	Zfp143	20841	zinc finger protein 143
	Zfp2	22678	zinc finger protein 2
	Zfp406	380993	zinc finger protein 406
	Zfp451	98403	zinc finger protein 451
	Zfp535	52712	zinc finger protein 535
	Zfpm1	22761	zinc finger protein, multitype 1
	Zfpn1a2	22779	zinc finger protein, subfamily 1A, 2 (Helios)
Zinc Ion Binding
	Pts	19286	6-pyruvoyl-tetrahydropterin synthase
	Adam1a	280668	a disintegrin and metallopeptidase domain 1a
	Adam9	11502	a disintegrin and metallopeptidase domain 9 (meltrin gamma)
	Akap8	56399	A kinase (PRKA) anchor protein 8
	Ablim1	226251	actin-binding LIM protein 1
	Ace	11421	angiotensin I converting enzyme (peptidyl-dipeptidase A) 1
	Apobec2	11811	apolipoprotein B editing complex 2
	Dnpep	13437	aspartyl aminopeptidase
	Aire	11634	autoimmune regulator (autoimmune polyendocrinopathy candidiasis ectodermal dystrophy)
	Btbd4	72147	BTB (POZ) domain containing 4
	Car7	12354	carbonic anhydrase 7
	Ciz1	68379	CDKN1A interacting zinc finger protein 1
	BC025920	268319	cDNA sequence BC025920
	Centg2	347722	centaurin, gamma 2
	Centg3	213990	centaurin, gamma 3
	Cbfa2t2h	12396	core-binding factor, runt domain, alpha subunit 2, translocated to, 2 homolog (human)
	Crip1	12925	cysteine-rich protein 1 (intestinal)
	Dzip1	66573	DAZ interacting protein 1
	Dctd	320685	dCMP deaminase
	Dido1	23856	death inducer-obliterator 1
	Dtx4	207521	deltex 4 homolog (Drosophila)
	Ddefl1	230837	development and differentiation enhancing factor-like 1
	Dgka	13139	diacylglycerol kinase, alpha
	Dgkg	110197	diacylglycerol kinase, gamma
	Dnmt3a	13435	DNA methyltransferase 3A
	Dnmt3b	13436	DNA methyltransferase 3B
	D15Mit260	27008	DNA Segment, Chr 15 Massachusetts Institute of Technology 260
	Dnaja1	15502	DnaJ (Hsp40) homolog, subfamily A, member 1
	Dmrtc2	71241	doublesex and mab-3 related transcription factor like family C2
	Dtna	13527	dystrobrevin alpha
	Dtnb	13528	dystrobrevin, beta
	Dmd	13405	dystrophin, muscular dystrophy
	Eea1	216238	early endosome antigen 1
	Egr1	13653	early growth response 1
	Fbxl11	225876	F-box and leucine-rich repeat protein 11
	Fhl1	14199	four and a half LIM domains 1
	Fus	233908	fusion, derived from t(12;16) malignant liposarcoma (human)
	Fgd4	224014	FYVE, RhoGEF and PH domain containing 4
	Fgd5	232237	FYVE, RhoGEF and PH domain containing 5
	Gata5	14464	GATA binding protein 5
	Gli3	14634	GLI-Kruppel family member GLI3
	Hdac6	15185	histone deacetylase 6
	Hrb	15463	HIV-1 Rev binding protein
	Hrbl	231801	HIV-1 Rev binding protein-like
	Hic1	15248	hypermethylated in cancer 1
	Isl2	104360	insulin related protein 2 (islet 2)
	Jarid1c	20591	jumonji, AT rich interactive domain 1C (Rbp2 like)
	Klf10	21847	Kruppel-like factor 10
	Klf13	50794	Kruppel-like factor 13
	Klf16	118445	Kruppel-like factor 16
	Klf2	16598	Kruppel-like factor 2 (lung)
	Klf3	16599	Kruppel-like factor 3 (basic)
	Lasp1	16796	LIM and SH3 protein 1
	Lmo4	16911	LIM domain only 4
	Limk1	16885	LIM-domain containing, protein kinase
	Luc7l2	192196	LUC7-like 2 (S. cerevisiae)
	Mmp11	17385	matrix metallopeptidase 11
	Mmp14	17387	matrix metallopeptidase 14 (membrane-inserted)
	Mmp15	17388	matrix metallopeptidase 15
	Mmp16	17389	matrix metallopeptidase 16
	Mep1a	17287	meprin 1 alpha
	Morc1	17450	microrchidia 1
	Morc2a	74522	microrchidia 2A
	Mical1	171580	microtubule associated monoxygenase, calponin and LIM domain containing 1
	Mib2	76580	mindbomb homolog 2 (Drosophila)
	Mbnl1	56758	muscleblind-like 1 (Drosophila)
	Mbnl3	171170	muscleblind-like 3 (Drosophila)
	Maz	17188	MYC-associated zinc finger protein (purine-binding transcription factor)
	Mllt10	17354	myeloid/lymphoid or mixed lineage-leukemia translocation to 10 homolog (Drosophila)
	Mll3	231051	myeloid/lymphoid or mixed-lineage leukemia 3
	Neurl	18011	neuralized-like homolog (Drosophila)
	Nln	75805	neurolysin (metallopeptidase M3 family)
	Osgep	66246	O-sialoglycoprotein endopeptidase
	Pdlim7	67399	PDZ and LIM domain 7
	Ppara	19013	peroxisome proliferator activated receptor alpha
	Phf1	21652	PHD finger protein 1
	Phf12	268448	PHD finger protein 12
	Phf7	71838	PHD finger protein 7
	Plekhf1	72287	pleckstrin homology domain containing, family F (with FYVE domain) member 1
	Plag1	56711	pleiomorphic adenoma gene 1
	Pcgf5	76073	polycomb group ring finger 5
	Prdm16	70673	PR domain containing 16
	Prr3	75210	proline-rich polypeptide 3
	Pias1	56469	protein inhibitor of activated STAT 1
	Pias4	59004	protein inhibitor of activated STAT, 4
	Prkch	18755	protein kinase C, eta
	Ppp3ca	19055	protein phosphatase 3, catalytic subunit, alpha isoform
	Prkrir	72981	protein-kinase, interferon-inducible double stranded RNA dependent inhibitor, repressor of (P58 repressor)
	Rabggtb	19352	RAB geranylgeranyl transferase, b subunit
	Rora	19883	RAR-related orphan receptor alpha
	Rarb	218772	retinoic acid receptor, beta
	Rarg	19411	retinoic acid receptor, gamma
	Rxra	20181	retinoid X receptor alpha
	Rfk	54391	riboflavin kinase
	2210418O10Rik	76958	RIKEN cDNA 2210418O10 gene
	2810021J22Rik	69944	RIKEN cDNA 2810021J22 gene
	3110069A13Rik	73191	RIKEN cDNA 3110069A13 gene
	4933405K07Rik	74400	RIKEN cDNA 4933405K07 gene
	4933426I21Rik	71163	RIKEN cDNA 4933426I21 gene
	9130023H24Rik	319792	RIKEN cDNA 9130023H24 gene
	A930021H16Rik	231830	RIKEN cDNA A930021H16 gene
	C030039L03Rik	112415	RIKEN cDNA C030039L03 gene
	Rnf111	93836	ring finger 111
	Rchy1	68098	ring finger and CHY zinc finger domain containing 1
	Rffl	67338	ring finger and FYVE like domain containing protein
	Rnf166	68718	ring finger protein 166
	Rnf2	19821	ring finger protein 2
	Rybp	56353	RING1 and YY1 binding protein
	Smyd5	232187	SET and MYND domain containing 5
	Siah1a	20437	seven in absentia 1A
	Sirt1	93759	sirtuin 1 ((silent mating type information regulation 2, homolog) 1 (S. cerevisiae)
	Sirt5	68346	sirtuin 5 (silent mating type information regulation 2 homolog) 5 (S. cerevisiae)
	Taf3	209361	TAF3 RNA polymerase II, TATA box binding protein (TBP)-associated factor
	Traf3	22031	Tnf receptor-associated factor 3
	Trpm7	58800	transient receptor potential cation channel, subfamily M, member 7
	Trhde	237553	TRH-degrading enzyme
	Trim13	66597	tripartite motif protein 13
	Trim62	67525	tripartite motif-containing 62
	Usp3	235441	ubiquitin specific peptidase 3
	Vdr	22337	vitamin D receptor
	Wiz	22404	widely-interspaced zinc finger motifs
	Wtip	101543	WT1-interacting protein
	Xpa	22590	xeroderma pigmentosum, complementation group A
	Zbtb20	56490	zinc finger and BTB domain containing 20
	Zbtb24	268294	zinc finger and BTB domain containing 24
	Zbtb39	320080	zinc finger and BTB domain containing 39
	Zbtb7a	16969	zinc finger and BTB domain containing 7a
	Zc3h6	78751	zinc finger CCCH type containing 6
	Zfp110	65020	zinc finger protein 110
	Zfp131	72465	zinc finger protein 131
	Zfp143	20841	zinc finger protein 143
	Zfp2	22678	zinc finger protein 2
	Zfp281	226442	zinc finger protein 281
	Zfp406	380993	zinc finger protein 406
	Zfp451	98403	zinc finger protein 451
	Zfp499	232879	zinc finger protein 499
	Zfp535	52712	zinc finger protein 535
	Zfp641	239652	zinc finger protein 641
	Zfp653	319601	zinc finger protein 653
	Zfpm1	22761	zinc finger protein, multitype 1
	Zfpn1a2	22779	zinc finger protein, subfamily 1A, 2 (Helios)
	Zcchc4	78796	zinc finger, CCHC domain containing 4
	Zdhhc12	66220	zinc finger, DHHC domain containing 12
	Zdhhc13	243983	zinc finger, DHHC domain containing 13
	Zdhhc2	70546	zinc finger, DHHC domain containing 2
	Zdhhc9	208884	zinc finger, DHHC domain containing 9
	Zmynd17	74843	zinc finger, MYND domain containing 17
	Zyx	22793	zyxin
Nucleus
	Akap8	56399	A kinase (PRKA) anchor protein 8
	Actl6b	83766	actin-like 6B
	Aes	14797	amino-terminal enhancer of split
	Aplp2	11804	amyloid beta (A4) precursor-like protein 2
	Alx3	11694	aristaless 3
	Arrb2	216869	arrestin, beta 2
	Aire	11634	autoimmune regulator (autoimmune polyendocrinopathy candidiasis ectodermal dystrophy)
	Barx2	12023	BarH-like homeobox 2
	Btf3	218490	basic transcription factor 3
	Bop1	12181	block of proliferation 1
	Bbx	70508	bobby sox homolog (Drosophila)
	Bex2	12069	brain expressed X-linked 2
	Brunol4	108013	bruno-like 4, RNA binding protein (Drosophila)
	Btbd4	72147	BTB (POZ) domain containing 4
	Creb1	12912	cAMP responsive element binding protein 1
	Casp2	12366	caspase 2
	Casp9	12371	caspase 9
	Clk2	12748	CDC-like kinase 2
	Clk3	102414	CDC-like kinase 3
	Ciz1	68379	CDKN1A interacting zinc finger protein 1
	BC025920	268319	cDNA sequence BC025920
	BC035295	207785	cDNA sequence BC035295
	Crabp2	12904	cellular retinoic acid binding protein II
	Centg3	213990	centaurin, gamma 3
	Cenpc1	12617	centromere autoantigen C1
	Cbx2	12416	chromobox homolog 2 (Drosophila Pc class)
	Cfl2	12632	cofilin 2, muscle
	Cops7b	26895	COP9 (constitutive photomorphogenic) homolog, subunit 7b (Arabidopsis thaliana)
	Cbfb	12400	core binding factor beta
	Cbfa2t2h	12396	core-binding factor, runt domain, alpha subunit 2, translocated to, 2 homolog (human)
	Dmtf1	23857	cyclin D binding myb-like transcription factor 1
	Ccnh	66671	cyclin H
	Cdk5r1	12569	cyclin-dependent kinase 5, regulatory subunit (p35) 1
	Cdk9	107951	cyclin-dependent kinase 9 (CDC2-related kinase)
	Cdkn2a	12578	cyclin-dependent kinase inhibitor 2A
	Dzip1	66573	DAZ interacting protein 1
	Ddx50	94213	DEAD (Asp-Glu-Ala-Asp) box polypeptide 50
	Dedd	21945	death effector domain-containing
	Dido1	23856	death inducer-obliterator 1
	Dcps	69305	decapping enzyme, scavenger
	Dlx4	13394	distal-less homeobox 4
	Dnmt3a	13435	DNA methyltransferase 3A
	Dnmt3b	13436	DNA methyltransferase 3B
	Poln	272158	DNA polymerase N
	D17Ertd441e	52009	DNA segment, Chr 17, ERATO Doi 441, expressed
	Dnajb1	81489	DnaJ (Hsp40) homolog, subfamily B, member 1
	Dmrtc2	71241	doublesex and mab-3 related transcription factor like family C2
	Dscr1	54720	Down syndrome critical region homolog 1 (human)
	Dusp2	13537	dual specificity phosphatase 2
	Egr1	13653	early growth response 1
	Egln2	112406	EGL nine homolog 2 (C. elegans)
	Elk4	13714	ELK4, member of ETS oncogene family
	En2	13799	engrailed 2
	Epc2	227867	enhancer of polycomb homolog 2 (Drosophila)
	Etv5	104156	ets variant gene 5
	Eif2b5	224045	eukaryotic translation initiation factor 2B, subunit 5 epsilon
	Eif5a	276770	eukaryotic translation initiation factor 5A
	Exosc3	66362	exosome component 3
	Exosc8	69639	exosome component 8
	Faf1	14084	Fas-associated factor 1
	Fbxl11	225876	F-box and leucine-rich repeat protein 11
	Fbxw7	50754	F-box and WD-40 domain protein 7, archipelago homolog (Drosophila)
	Fbxo38	107035	F-box protein 38
	Fev	260298	FEV (ETS oncogene family)
	Fibp	58249	fibroblast growth factor (acidic) intracellular binding protein
	Fkbp5	14229	FK506 binding protein 5
	Foxo1	56458	forkhead box O1
	Foxo3a	56484	forkhead box O3a
	Foxr1	382074	forkhead box R1
	Fosl2	14284	fos-like antigen 2
	Fhl1	14199	four and a half LIM domains 1
	Fus	233908	fusion, derived from t(12;16) malignant liposarcoma (human)
	Gata5	14464	GATA binding protein 5
	Gcn5l2	14534	GCN5 general control of amino acid synthesis-like 2 (yeast)
	Gemin5	216766	gem (nuclear organelle) associated protein 5
	Gemin7	69731	gem (nuclear organelle) associated protein 7
	Gsh1	14842	genomic screened homeo box 1
	Gli3	14634	GLI-Kruppel family member GLI3
	H2afx	15270	H2A histone family, member X
	Hspa4l	18415	heat shock 70kDa protein 4 like
	Hp1bp3	15441	heterochromatin protein 1, binding protein 3
	Hnrpdl	50926	heterogeneous nuclear ribonucleoprotein D-like
	Hmg20b	15353	high mobility group 20 B
	Hdac6	15185	histone deacetylase 6
	Hrb	15463	HIV-1 Rev binding protein
	Hoxa2	15399	homeo box A2
	Hipk3	15259	homeodomain interacting protein kinase 3
	Hic1	15248	hypermethylated in cancer 1
	Ipo13	230673	importin 13
	Inppl1	16332	inositol polyphosphate phosphatase-like 1
	Isl2	104360	insulin related protein 2 (islet 2)
	Igf2r	16004	insulin-like growth factor 2 receptor
	Irf1	16362	interferon regulatory factor 1
	Irf5	27056	interferon regulatory factor 5
	Ilf3	16201	interleukin enhancer binding factor 3
	Irx4	50916	Iroquois related homeobox 4 (Drosophila)
	Jarid1c	20591	jumonji, AT rich interactive domain 1C (Rbp2 like)
	Jund1	16478	Jun proto-oncogene related gene d1
	Klf10	21847	Kruppel-like factor 10
	Klf13	50794	Kruppel-like factor 13
	Klf16	118445	Kruppel-like factor 16
	Klf2	16598	Kruppel-like factor 2 (lung)
	Klf3	16599	Kruppel-like factor 3 (basic)
	Lmo4	16911	LIM domain only 4
	Limk1	16885	LIM-domain containing, protein kinase
	Lpin2	64898	lipin 2
	Lsm8	76522	LSM8 homolog, U6 small nuclear RNA associated (S. cerevisiae)
	Lef1	16842	lymphoid enhancer binding factor 1
	Mphosph6	68533	M phase phosphoprotein 6
	Mnt	17428	max binding protein
	Mxd4	17122	Max dimerization protein 4
	Med18	67219	mediator of RNA polymerase II transcription, subunit 18 homolog (yeast)
	Mtac2d1	74413	membrane targeting (tandem) C2 domain containing 1
	Mbd2	17191	methyl-CpG binding domain protein 2
	Morc1	17450	microrchidia 1
	Mapk3	26417	mitogen activated protein kinase 3
	Mki67ip	67949	Mki67 (FHA domain) interacting nucleolar phosphoprotein
	Mkl1	223701	MKL (megakaryoblastic leukemia)/myocardin-like 1
	Mms19l	72199	MMS19 (MET18 S. cerevisiae)-like
	Morf4l2	56397	mortality factor 4 like 2
	Mbnl1	56758	muscleblind-like 1 (Drosophila)
	Mbnl3	171170	muscleblind-like 3 (Drosophila)
	Msc	17681	musculin
	Maz	17188	MYC-associated zinc finger protein (purine-binding transcription factor)
	Meis1	17268	myeloid ecotropic viral integration site 1
	Mllt10	17354	myeloid/lymphoid or mixed lineage-leukemia translocation to 10 homolog (Drosophila)
	Mll3	231051	myeloid/lymphoid or mixed-lineage leukemia 3
	Nlk	18099	nemo like kinase
	Ngfrap1	12070	nerve growth factor receptor (TNFRSF16) associated protein 1
	Neurog1	18014	neurogenin 1
	Npas1	18142	neuronal PAS domain protein 1
	Nradd	67169	neurotrophin receptor associated death domain
	Nab1	17936	Ngfi-A binding protein 1
	Nab2	17937	Ngfi-A binding protein 2
	Nmnat3	74080	nicotinamide nucleotide adenylyltransferase 3
	Nkx2-5	18091	NK2 transcription factor related, locus 5 (Drosophila)
	Nkx6-1	18096	NK6 transcription factor related, locus 1 (Drosophila)
	Nmd3	97112	NMD3 homolog (S. cerevisiae)
	Nfic	18029	nuclear factor I/C
	Nfkb2	18034	nuclear factor of kappa light polypeptide gene enhancer in B-cells 2, p49/p100
	Nfe2	18022	nuclear factor, erythroid derived 2
	Nfe2l2	18024	nuclear factor, erythroid derived 2, like 2
	Nfyc	18046	nuclear transcription factor-Y gamma
	Nvl	67459	nuclear VCP-like
	Ncl	17975	nucleolin
	Numb	18222	numb gene homolog (Drosophila)
	Onecut2	225631	one cut domain, family member 2
	Orc4l	26428	origin recognition complex, subunit 4-like (S. cerevisiae)
	Pcaf	18519	p300/CBP-associated factor
	Ppargc1a	19017	peroxisome proliferative activated receptor, gamma, coactivator 1 alpha
	Ppara	19013	peroxisome proliferator activated receptor alpha
	Phf1	21652	PHD finger protein 1
	Phf12	268448	PHD finger protein 12
	Phf7	71838	PHD finger protein 7
	Plcb3	18797	phospholipase C, beta 3
	Pttg1ip	108705	pituitary tumor-transforming 1 interacting protein
	Plekha1	101476	pleckstrin homology domain containing, family A (phosphoinositide binding specific) member 1
	Plag1	56711	pleiomorphic adenoma gene 1
	Parp1	11545	poly (ADP-ribose) polymerase family, member 1
	Pols	210106	polymerase (DNA directed) sigma
	Polh	80905	polymerase (DNA directed), eta (RAD 30 related)
	Polr2j	20022	polymerase (RNA) II (DNA directed) polypeptide J
	Pou2f2	18987	POU domain, class 2, transcription factor 2
	Pou4f2	18997	POU domain, class 4, transcription factor 2
	Prdm16	70673	PR domain containing 16
	Pbx4	80720	pre-B-cell leukemia transcription factor 4
	Pnck	93843	pregnancy upregulated non-ubiquitously expressed CaM kinase
	Prnpip1	140546	prion protein interacting protein 1
	Pdcd8	26926	programmed cell death 8
	Pnrc2	52830	proline-rich nuclear receptor coactivator 2
	Prr6	73139	proline-rich polypeptide 6
	Pias1	56469	protein inhibitor of activated STAT 1
	Pias4	59004	protein inhibitor of activated STAT, 4
	Prkaca	18747	protein kinase, cAMP dependent, catalytic, alpha
	Ppp1r13b	21981	protein phosphatase 1, regulatory (inhibitor) subunit 13B
	Ppp3ca	19055	protein phosphatase 3, catalytic subunit, alpha isoform
	Ppp5c	19060	protein phosphatase 5, catalytic subunit
	Prkrir	72981	protein-kinase, interferon-inducible double stranded RNA dependent inhibitor, repressor of (P58 repressor)
	Prpf3	70767	PRP3 pre-mRNA processing factor 3 homolog (yeast)
	Pura	19290	purine rich element binding protein A
	Rab3ip	216363	RAB3A interacting protein
	Rora	19883	RAR-related orphan receptor alpha
	Rhoc	11853	ras homolog gene family, member C
	Rgs14	51791	regulator of G-protein signaling 14
	Rel	19696	reticuloendotheliosis oncogene
	Rbbp7	245688	retinoblastoma binding protein 7
	Rarb	218772	retinoic acid receptor, beta
	Rarg	19411	retinoic acid receptor, gamma
	Rxra	20181	retinoid X receptor alpha
	Rexo2	104444	REX2, RNA exonuclease 2 homolog (S. cerevisiae)
	Rpp38	227522	ribonuclease P/MRP 38 subunit (human)
	Rps6ka2	20112	ribosomal protein S6 kinase, polypeptide 2
	1700013G10Rik	75507	RIKEN cDNA 1700013G10 gene
	1810011O16Rik	66266	RIKEN cDNA 1810011O16 gene
	2210418O10Rik	76958	RIKEN cDNA 2210418O10 gene
	2810021J22Rik	69944	RIKEN cDNA 2810021J22 gene
	3110069A13Rik	73191	RIKEN cDNA 3110069A13 gene
	3300001P08Rik	67684	RIKEN cDNA 3300001P08 gene
	4933405K07Rik	74400	RIKEN cDNA 4933405K07 gene
	4933426I21Rik	71163	RIKEN cDNA 4933426I21 gene
	5730449L18Rik	66637	RIKEN cDNA 5730449L18 gene
	5830484A20Rik	109032	RIKEN cDNA 5830484A20 gene
	9130023H24Rik	319792	RIKEN cDNA 9130023H24 gene
	A730008L03Rik	58202	RIKEN cDNA A730008L03 gene
	C030039L03Rik	112415	RIKEN cDNA C030039L03 gene
	E330039K12Rik	270109	RIKEN cDNA E330039K12 gene
	Rnf111	93836	ring finger 111
	Rnf2	19821	ring finger protein 2
	Rybp	56353	RING1 and YY1 binding protein
	Rbm28	68272	RNA binding motif protein 28
	Rbms1	56878	RNA binding motif, single stranded interacting protein 1
	Ruvbl2	20174	RuvB-like protein 2
	Siah1a	20437	seven in absentia 1A
	Ssbp3	72475	single-stranded DNA binding protein 3
	Sirt1	93759	sirtuin 1 ((silent mating type information regulation 2, homolog) 1 (S. cerevisiae)
	Sirt5	68346	sirtuin 5 (silent mating type information regulation 2 homolog) 5 (S. cerevisiae)
	Skil	20482	SKI-like
	Snrpe	20643	small nuclear ribonucleoprotein E
	Slc9a3r2	65962	solute carrier family 9 (sodium/hydrogen exchanger), isoform 3 regulator 2
	Satb1	20230	special AT-rich sequence binding protein 1
	Satb2	212712	special AT-rich sequence binding protein 2
	Specc1	432572	spectrin domain with coiled-coils 1
	Smox	228608	spermine oxidase
	Sfrs9	108014	splicing factor, arginine/serine rich 9
	Sfrs11	69207	splicing factor, arginine/serine-rich 11
	Sox1	20664	SRY-box containing gene 1
	Sox13	20668	SRY-box containing gene 13
	Sox5	20678	SRY-box containing gene 5
	Surf5	20933	surfeit gene 5
	Syce2	71846	synaptonemal complex central element protein 2
	Sdcbp	53378	syndecan binding protein
	Sntg1	71096	syntrophin, gamma 1
	Taf2	319944	TAF2 RNA polymerase II, TATA box binding protein (TBP)-associated factor
	Taf3	209361	TAF3 RNA polymerase II, TATA box binding protein (TBP)-associated factor
	Tbx20	57246	T-box 20
	Tgif2	228839	TGFB-induced factor 2
	Txnl4	27366	thioredoxin-like 4
	Tdg	21665	thymine DNA glycosylase
	Akt1	11651	thymoma viral proto-oncogene 1
	Tef	21685	thyrotroph embryonic factor
	Tceb2	67673	transcription elongation factor B (SIII), polypeptide 2
	Tceb3	27224	transcription elongation factor B (SIII), polypeptide 3
	Tcf15	21407	transcription factor 15
	Tcf7	21414	transcription factor 7, T-cell specific
	Tcfap2c	21420	transcription factor AP-2, gamma
	Sin3a	20466	transcriptional regulator, SIN3A (yeast)
	Tle1	21885	transducin-like enhancer of split 1, homolog of Drosophila E(spl)
	Tle2	21886	transducin-like enhancer of split 2, homolog of Drosophila E(spl)
	Tle6	114606	transducin-like enhancer of split 6, homolog of Drosophila E(spl)
	Trpc2	22064	transient receptor potential cation channel, subfamily C, member 2
	Tnp1	21958	transition protein 1
	Tnpo1	238799	transportin 1
	Tsen2	381802	tRNA splicing endonuclease 2 homolog (SEN2, S. cerevisiae)
	Twist2	13345	twist homolog 2 (Drosophila)
	Ubb	22187	ubiquitin B
	Usp4	22258	ubiquitin specific peptidase 4 (proto-oncogene)
	Usp43	216835	ubiquitin specific peptidase 43
	Utf1	22286	undifferentiated embryonic cell transcription factor 1
	Ubp1	22221	upstream binding protein 1
	Usf2	22282	upstream transcription factor 2
	Vgll4	232334	vestigial like 4 (Drosophila)
	Vdr	22337	vitamin D receptor
	Maff	17133	v-maf musculoaponeurotic fibrosarcoma oncogene family, protein F (avian)
	Mafg	17134	v-maf musculoaponeurotic fibrosarcoma oncogene family, protein G (avian)
	Wiz	22404	widely-interspaced zinc finger motifs
	Wbp7	75410	WW domain binding protein 7
	Xpa	22590	xeroderma pigmentosum, complementation group A
	Ybx2	53422	Y box protein 2
	Zbtb20	56490	zinc finger and BTB domain containing 20
	Zbtb24	268294	zinc finger and BTB domain containing 24
	Zbtb39	320080	zinc finger and BTB domain containing 39
	Zbtb7a	16969	zinc finger and BTB domain containing 7a
	Zfp110	65020	zinc finger protein 110
	Zfp131	72465	zinc finger protein 131
	Zfp143	20841	zinc finger protein 143
	Zfp2	22678	zinc finger protein 2
	Zfp281	226442	zinc finger protein 281
	Zfp406	380993	zinc finger protein 406
	Zfp451	98403	zinc finger protein 451
	Zfp499	232879	zinc finger protein 499
	Zfp535	52712	zinc finger protein 535
	Zfp653	319601	zinc finger protein 653
	Zfpm1	22761	zinc finger protein, multitype 1
	Zfpn1a2	22779	zinc finger protein, subfamily 1A, 2 (Helios)
	Zwint	52696	ZW10 interactor
Regualation of Epidermis Development
	Keap1	50868	kelch-like ECH-associated protein 1
	Nab1	17936	Ngfi-A binding protein 1
	Nab2	17937	Ngfi-A binding protein 2
	Maff	17133	v-maf musculoaponeurotic fibrosarcoma oncogene family, protein F (avian)
	Mafg	17134	v-maf musculoaponeurotic fibrosarcoma oncogene family, protein G (avian)
Cellular Physiological Process
	Agpat2	67512	1-acylglycerol-3-phosphate O-acyltransferase 2 (lysophosphatidic acid acyltransferase, beta)
	Papss1	23971	3'-phosphoadenosine 5'-phosphosulfate synthase 1
	Pdpk1	18607	3-phosphoinositide dependent protein kinase-1
	Pfkfb2	18640	6-phosphofructo-2-kinase/fructose-2,6-biphosphatase 2
	Pts	19286	6-pyruvoyl-tetrahydropterin synthase
	Adam1a	280668	a disintegrin and metallopeptidase domain 1a
	Adam9	11502	a disintegrin and metallopeptidase domain 9 (meltrin gamma)
	Akap8	56399	A kinase (PRKA) anchor protein 8
	Ahi1	52906	Abelson helper integration site
	Abhd5	67469	abhydrolase domain containing 5
	Acadl	11363	acetyl-Coenzyme A dehydrogenase, long-chain
	Arpc2	76709	actin related protein 2/3 complex, subunit 2
	Ablim1	226251	actin-binding LIM protein 1
	Actl6b	83766	actin-like 6B
	Acsl4	50790	acyl-CoA synthetase long-chain family member 4
	Acss1	68738	acyl-CoA synthetase short-chain family member 1
	Ap1s3	252903	adaptor-related protein complex AP-1, sigma 3
	Ap4m1	11781	adaptor-related protein complex AP-4, mu 1
	Ada	11486	adenosine deaminase
	Adat1	30947	adenosine deaminase, tRNA-specific 1
	Ampd1	229665	adenosine monophosphate deaminase 1 (isoform M)
	Adcy2	210044	adenylate cyclase 2
	Adcy8	11514	adenylate cyclase 8
	Adprh	11544	ADP-ribosylarginine hydrolase
	Arf1	11840	ADP-ribosylation factor 1
	Arf3	11842	ADP-ribosylation factor 3
	Arl1	104303	ADP-ribosylation factor-like 1
	Aldoa	11674	aldolase 1, A isoform
	Aes	14797	amino-terminal enhancer of split
	Apba1	319924	amyloid beta (A4) precursor protein binding, family A, member 1
	Apba2bp	56846	amyloid beta (A4) precursor protein-binding, family A, member 1 binding protein
	Aplp2	11804	amyloid beta (A4) precursor-like protein 2
	Ace	11421	angiotensin I converting enzyme (peptidyl-dipeptidase A) 1
	Ap1gbp1	217030	AP1 gamma subunit binding protein 1
	Apobec2	11811	apolipoprotein B editing complex 2
	Aqp11	66333	aquaporin 11
	Alx3	11694	aristaless 3
	Arrb2	216869	arrestin, beta 2
	Dnpep	13437	aspartyl aminopeptidase
	Atp9b	50771	ATPas, class II, type 9B
	Atp9a	11981	ATPase, class II, type 9A
	Atp6v1c1	66335	ATPase, H+ transporting, V1 subunit C, isoform 1
	Atp6v1f	66144	ATPase, H+ transporting, V1 subunit F
	Atp6v1g1	66290	ATPase, H+ transporting, V1 subunit G isoform 1
	Atp12a	192113	ATPase, H+/K+ transporting, nongastric, alpha polypeptide
	Atp1a1	11928	ATPase, Na+/K+ transporting, alpha 1 polypeptide
	Abca3	27410	ATP-binding cassette, sub-family A (ABC1), member 3
	Abcc4	239273	ATP-binding cassette, sub-family C (CFTR/MRP), member 4
	Abcg2	26357	ATP-binding cassette, sub-family G (WHITE), member 2
	Abcg4	192663	ATP-binding cassette, sub-family G (WHITE), member 4
	Aire	11634	autoimmune regulator (autoimmune polyendocrinopathy candidiasis ectodermal dystrophy)
	Atg12	67526	autophagy-related 12 (yeast)
	Axl	26362	AXL receptor tyrosine kinase
	Barx2	12023	BarH-like homeobox 2
	Btf3	218490	basic transcription factor 3
	Bcl7c	12055	B-cell CLL/lymphoma 7C
	Bnip3l	12177	BCL2/adenovirus E1B 19kDa-interacting protein 3-like
	Bcl2l11	12125	BCL2-like 11 (apoptosis facilitator)
	Bicd2	76895	bicaudal D homolog 2 (Drosophila)
	Bop1	12181	block of proliferation 1
	Bbx	70508	bobby sox homolog (Drosophila)
	Bmpr2	12168	bone morphogenic protein receptor, type II (serine/threonine kinase)
	Brunol4	108013	bruno-like 4, RNA binding protein (Drosophila)
	Btbd4	72147	BTB (POZ) domain containing 4
	Cadps2	320405	Ca2+-dependent activator protein for secretion 2
	Cdh2	12558	cadherin 2
	Cacna2d2	56808	calcium channel, voltage-dependent, alpha 2/delta subunit 2
	Cacna2d1	12293	calcium channel, voltage-dependent, alpha2/delta subunit 1
	Cacnb1	12295	calcium channel, voltage-dependent, beta 1 subunit
	Cacna1d	12289	calcium channel, voltage-dependent, L type, alpha 1D subunit
	Cacna1b	12287	calcium channel, voltage-dependent, N type, alpha 1B subunit
	Camk1g	215303	calcium/calmodulin-dependent protein kinase I gamma
	Camk2b	12323	calcium/calmodulin-dependent protein kinase II, beta
	Capn1	12333	calpain 1
	Cnn2	12798	calponin 2
	Clstn2	64085	calsyntenin 2
	Creb1	12912	cAMP responsive element binding protein 1
	Chst8	68947	carbohydrate (N-acetylgalactosamine 4-0) sulfotransferase 8
	Car7	12354	carbonic anhydrase 7
	Crot	74114	carnitine O-octanoyltransferase
	Cpt1b	12895	carnitine palmitoyltransferase 1b, muscle
	Csnk1e	27373	casein kinase 1, epsilon
	Caskin1	268932	CASK interacting protein 1
	Casp2	12366	caspase 2
	Casp9	12371	caspase 9
	Ctsl	13039	cathepsin L
	Ctss	13040	cathepsin S
	Cd47	16423	CD47 antigen (Rh-related antigen, integrin-associated signal transducer)
	Cks2	66197	CDC28 protein kinase regulatory subunit 2
	Cdc42ep4	56699	CDC42 effector protein (Rho GTPase binding) 4
	Clk2	12748	CDC-like kinase 2
	Clk3	102414	CDC-like kinase 3
	Cdk2ap1	13445	CDK2 (cyclin-dependent kinase 2)-associated protein 1
	Ciz1	68379	CDKN1A interacting zinc finger protein 1
	BC035295	207785	cDNA sequence BC035295
	Cidec	14311	cell death-inducing DFFA-like effector c
	Cdc25a	12530	cell division cycle 25 homolog A (S. cerevisiae)
	Crabp2	12904	cellular retinoic acid binding protein II
	Centd3	106952	centaurin, delta 3
	Centg2	347722	centaurin, gamma 2
	Centg3	213990	centaurin, gamma 3
	Cabc1	67426	chaperone, ABC1 activity of bc1 complex like (S. pombe)
	Clcn3	12725	chloride channel 3
	Chmp2a	68953	chromatin modifying protein 2A
	Cbx2	12416	chromobox homolog 2 (Drosophila Pc class)
	Clptm1	56457	cleft lip and palate associated transmembrane protein 1
	Cthrc1	68588	collagen triple helix repeat containing 1
	Cog1	16834	component of oligomeric golgi complex 1
[truncated: 1,132 more rows]
